# Supplementary material for: mRNA Profiles of Porcine Parathyroid Glands Following Variable Phosphorus Supplies throughout Fetal and Postnatal Life
Source: Biomedicines. 2021 Apr 22;9(5):454. doi: 10.3390/biomedicines9050454 (PMC8146947; doi:10.3390/biomedicines9050454)
Supplement: Supplementary file 1 [file biomedicines-09-00454-s001.zip]

Archive with 9 entries (9 files):
- Table S1_Diet-composition_sows.pdf
- Table S5_DEG-offspring-diet.xlsx
- Table S2_Diet-composition_offspring.pdf
- Table S3_primer-qPCR.pdf
- Table S4_DEG-materal-diet.xlsx
- Figure S4_Dotplot-expression.tif
- Figure S1_ExDesign.pdf
- Figure S2_Dotplot-pheno.tif
- Figure S3_PCA-plots_expression.pdf
