# Supplementary material for: mRNA Profiles of Porcine Parathyroid Glands Following Variable Phosphorus Supplies throughout Fetal and Postnatal Life
Source: Biomedicines. 2021 Apr 22;9(5):454. doi: 10.3390/biomedicines9050454 (PMC8146947; doi:10.3390/biomedicines9050454)
Supplement: Supplementary file 1 [file biomedicines-09-00454-s001.zip › Table S5_DEG-offspring-diet.xlsx]

## Sheet: Table S5
Manuscript title: "mRNA profiles of porcine parathyroid glands following variable phosphorus supplies throughout fetal and postnatal life"
Oster M et al.,
Table S5
Post-weaning effects on gene expression in porcine parathyroid glands (PTGs). List of transcripts derived from porcine offspring exposed to maternal and postnatal diets with recommended (M), reduced (L) or higher (H) mineral P contents (csv). Associated statistics refer to maternal dietary effects (base mean expression, P value, FDR, fold change).
Ensembl ID	Base mean expression	P value	Adjusted P value	Fold Change L vs. M	mRNA abundance L vs. M	Fold Change L vs. H	mRNA abundance L vs. H	Fold Change M vs. H	mRNA abundance M vs. H	Gene symbol
ENSSSCG00000016668	473.805	5.22745e-62	6.66499e-58	3.41222	L > M	4.12282	L > H	1.20825	M > H	PDE1C
ENSSSCG00000008754	678.881	2.60383e-59	1.65994e-55	-8.33872	L < M	-7.2091	L < H	1.15669	M > H	GBA3
ENSSSCG00000013273	1507.62	1.66516e-56	7.07692e-53	10.8633	L > M	12.5319	L > H	1.1536	M > H	CHST1
ENSSSCG00000005504	368.273	3.84509e-43	1.22562e-39	10.4139	L > M	16.9359	L > H	1.62628	M > H	BRINP1
ENSSSCG00000004918	747.15	1.48765e-38	3.79351e-35	-3.85979	L < M	-3.95197	L < H	-1.02388	M < H	ALPK2
ENSSSCG00000015815	2787.08	2.65016e-35	5.63158e-32	1.76046	L > M	1.74338	L > H	-1.00979	M < H	FGFR1
ENSSSCG00000038192	140.609	1.28637e-34	2.34304e-31	2.98928	L > M	2.65102	L > H	-1.12759	M < H	ANOS1
ENSSSCG00000017894	1759.67	4.23222e-34	6.74509e-31	3.04597	L > M	2.6755	L > H	-1.13847	M < H	WSCD1
ENSSSCG00000013394	1.52059e+06	6.30283e-33	8.92901e-30	-1.9983	L < M	-1.93508	L < H	1.03267	M > H	PTH
ENSSSCG00000025924	5608.6	4.4519e-32	5.67617e-29	1.99895	L > M	2.19053	L > H	1.09584	M > H	IGFBP5
ENSSSCG00000012590	1300.29	1.00975e-29	1.17039e-26	-2.6419	L < M	-2.34646	L < H	1.12591	M > H	LHFPL1
ENSSSCG00000012490	545.93	4.80762e-29	5.1081e-26	-1.81484	L < M	-1.78146	L < H	1.01874	M > H	TMEM35A
ENSSSCG00000035124	1331.07	1.84588e-28	1.81038e-25	-1.99969	L < M	-1.93087	L < H	1.03564	M > H	ILDR2
ENSSSCG00000030597	236.235	5.85282e-28	5.33024e-25	1.83833	L > M	1.97275	L > H	1.07312	M > H	HAPLN3
ENSSSCG00000001835	2757.51	1.1668e-27	9.91778e-25	1.65999	L > M	1.733	L > H	1.04398	M > H	ABHD2
ENSSSCG00000005939	468.421	1.60893e-27	1.28212e-24	3.01495	L > M	3.00142	L > H	-1.0045	M < H	FAM135B
ENSSSCG00000002274	12143.7	2.45277e-27	1.83958e-24	-1.90064	L < M	-1.82053	L < H	1.044	M > H	HSPA2
ENSSSCG00000000660	159759	1.77538e-26	1.25756e-23	-1.78689	L < M	-1.70142	L < H	1.05023	M > H	A2M
ENSSSCG00000021443	46269.5	3.87405e-26	2.59969e-23	-2.06799	L < M	-1.81024	L < H	1.14239	M > H	SGK1
ENSSSCG00000009062	841.33	3.06237e-25	1.95226e-22	-1.7707	L < M	-1.75271	L < H	1.01026	M > H	MGARP
ENSSSCG00000015850	323.26	1.76623e-24	1.07235e-21	1.60244	L > M	1.84209	L > H	1.14955	M > H	DUSP4
ENSSSCG00000008963	140.456	1.78103e-23	1.03219e-20	2.10132	L > M	2.58163	L > H	1.22858	M > H	AREG
ENSSSCG00000040815	314.661	2.0063e-22	1.11219e-19	2.78398	L > M	2.67374	L > H	-1.04123	M < H	DUSP5
ENSSSCG00000012576	1720.71	2.51313e-22	1.3351e-19	1.64528	L > M	1.91115	L > H	1.16159	M > H	CHRDL1
ENSSSCG00000030246	111.013	2.30928e-21	1.17773e-18	2.0798	L > M	2.34268	L > H	1.1264	M > H	FCRLA
ENSSSCG00000014878	3469.1	7.12218e-21	3.49261e-18	-1.42705	L < M	-1.385	L < H	1.03036	M > H	PAK1
ENSSSCG00000035058	547.772	2.88314e-20	1.36148e-17	1.69757	L > M	1.9544	L > H	1.15129	M > H	PID1
ENSSSCG00000006525	388.055	4.49641e-20	2.01695e-17	2.38043	L > M	2.65014	L > H	1.1133	M > H	MUC1
ENSSSCG00000039419	221.517	4.58758e-20	2.01695e-17	2.69933	L > M	2.40506	L > H	-1.12235	M < H	SLCO4A1
ENSSSCG00000011813	927.416	5.32323e-20	2.26237e-17	1.95891	L > M	2.07117	L > H	1.05731	M > H	P3H2
ENSSSCG00000039060	1322.47	2.27799e-19	9.36916e-17	1.43147	L > M	1.45236	L > H	1.0146	M > H	RASSF3
ENSSSCG00000025784	179.11	3.26702e-19	1.26707e-16	2.63084	L > M	3.04703	L > H	1.1582	M > H	CDH4
ENSSSCG00000006547	333.966	3.27948e-19	1.26707e-16	1.65674	L > M	1.82259	L > H	1.1001	M > H	SHE
ENSSSCG00000005235	1002.16	7.5375e-19	2.82656e-16	1.59436	L > M	1.66749	L > H	1.04586	M > H	KANK1
ENSSSCG00000002280	1038.73	1.67261e-18	6.09309e-16	-1.88889	L < M	-1.87271	L < H	1.00864	M > H	RAB15
ENSSSCG00000036152	1277.48	2.57112e-18	9.10606e-16	1.71056	L > M	1.87485	L > H	1.09604	M > H	TSPAN15
ENSSSCG00000012027	126.19	2.83479e-18	9.76854e-16	2.03936	L > M	2.16855	L > H	1.06335	M > H	ADAMTS5
ENSSSCG00000005071	7534.73	1.12828e-17	3.78569e-15	-1.54485	L < M	-1.46786	L < H	1.05245	M > H	ARMH4
ENSSSCG00000010181	1809.34	1.25588e-17	4.10575e-15	1.4724	L > M	1.53281	L > H	1.04103	M > H	C14H1orf198
ENSSSCG00000012234	1273.54	1.63671e-17	5.21702e-15	1.68885	L > M	1.81966	L > H	1.07746	M > H	SRPX
ENSSSCG00000007477	1014.9	2.37376e-17	7.38182e-15	1.4466	L > M	1.51022	L > H	1.04398	M > H	NFATC2
ENSSSCG00000003731	521.682	2.70404e-17	8.20869e-15	1.55343	L > M	1.73246	L > H	1.11525	M > H	GAREM1
ENSSSCG00000004039	49.8725	3.03626e-17	9.00285e-15	1.99519	L > M	1.96416	L > H	-1.0158	M < H	SLC22A3
ENSSSCG00000020906	1478.28	5.46423e-17	1.58338e-14	-2.07506	L < M	-2.01172	L < H	1.03148	M > H	GHSR
ENSSSCG00000038471	256.324	6.15451e-17	1.74378e-14	1.69825	L > M	1.70016	L > H	1.00113	M > H	NUAK2
ENSSSCG00000038783	648.931	1.00506e-16	2.75901e-14	1.73129	L > M	1.86149	L > H	1.0752	M > H	IGFBP3
ENSSSCG00000000997	85.0048	1.01705e-16	2.75901e-14	2.11861	L > M	2.11288	L > H	-1.00271	M < H	PPP1R3G
ENSSSCG00000009722	1516.85	1.33437e-16	3.54442e-14	1.74096	L > M	1.9432	L > H	1.11616	M > H	SPOCK3
ENSSSCG00000004520	913.397	2.75831e-16	7.17724e-14	-2.21248	L < M	-1.83017	L < H	1.2089	M > H	MAPK4
ENSSSCG00000011364	410.791	3.19773e-16	8.15422e-14	-1.55671	L < M	-1.50792	L < H	1.03235	M > H	NCKIPSD
ENSSSCG00000004191	61.659	3.32178e-16	8.30446e-14	2.51424	L > M	2.68244	L > H	1.0669	M > H	MOXD1
ENSSSCG00000016780	1905.3	4.42682e-16	1.08542e-13	-1.62558	L < M	-1.68324	L < H	-1.03547	M < H	CTNND2
ENSSSCG00000015001	234.738	7.3049e-16	1.75731e-13	1.63171	L > M	1.67449	L > H	1.02622	M > H	SLC35F2
ENSSSCG00000014924	8437.46	8.36803e-16	1.97579e-13	1.53279	L > M	1.60733	L > H	1.04863	M > H	CTSC
ENSSSCG00000035223	334.765	1.01123e-15	2.34421e-13	1.55461	L > M	1.85463	L > H	1.19298	M > H	SYNM
ENSSSCG00000004058	11691.5	1.40298e-15	3.19428e-13	-1.29948	L < M	-1.27868	L < H	1.01627	M > H	EZR
ENSSSCG00000030227	61.6179	1.44793e-15	3.23879e-13	1.51962	L > M	1.80636	L > H	1.1887	M > H	HTR1F
ENSSSCG00000004486	3820.13	1.71731e-15	3.77512e-13	-1.42603	L < M	-1.31219	L < H	1.08676	M > H	SLC17A5
ENSSSCG00000009927	283.607	2.49979e-15	5.40209e-13	-1.70177	L < M	-1.71825	L < H	-1.00969	M < H	FAM222A
ENSSSCG00000028282	959.622	3.27249e-15	6.95405e-13	1.96473	L > M	1.97101	L > H	1.0032	M > H	SLC1A4
ENSSSCG00000012650	1426.74	3.50783e-15	7.33193e-13	-1.31182	L < M	-1.23869	L < H	1.05903	M > H	OCRL
ENSSSCG00000010437	229.001	3.69828e-15	7.60533e-13	1.84968	L > M	1.97798	L > H	1.06936	M > H	PAPSS2
ENSSSCG00000014097	336.388	4.23801e-15	8.57693e-13	2.00143	L > M	1.99283	L > H	-1.00431	M < H	PDE8B
ENSSSCG00000012638	95.3017	5.96119e-15	1.18758e-12	-1.8184	L < M	-1.82327	L < H	-1.00268	M < H	GRIA3
ENSSSCG00000008986	1721.65	6.52781e-15	1.28045e-12	-1.31623	L < M	-1.26814	L < H	1.03793	M > H	SEPTIN11
ENSSSCG00000014347	97.6931	6.71224e-15	1.29668e-12	2.20377	L > M	2.10255	L > H	-1.04814	M < H	PROB1
ENSSSCG00000038801	958.574	6.93442e-15	1.31961e-12	-1.58745	L < M	-1.58081	L < H	1.0042	M > H	NPNT
ENSSSCG00000006717	4564.67	7.65803e-15	1.43588e-12	-1.52743	L < M	-1.53026	L < H	-1.00186	M < H	PHGDH
ENSSSCG00000022390	613.917	8.41003e-15	1.55403e-12	-1.49152	L < M	-1.4288	L < H	1.0439	M > H	RGN
ENSSSCG00000008419	126.337	1.52863e-14	2.78429e-12	-2.58438	L < M	-2.90155	L < H	-1.12272	M < H
ENSSSCG00000002792	267.947	1.78604e-14	3.20732e-12	1.84074	L > M	1.8251	L > H	-1.00857	M < H	HSF4
ENSSSCG00000004133	7194.67	1.93592e-14	3.42819e-12	-1.5158	L < M	-1.41298	L < H	1.07276	M > H	FUCA2
ENSSSCG00000007067	1672.08	2.04519e-14	3.57207e-12	1.36565	L > M	1.4611	L > H	1.06989	M > H	JAG1
ENSSSCG00000003061	1527.16	2.40687e-14	4.14698e-12	-1.35696	L < M	-1.35821	L < H	-1.00092	M < H	CADM4
ENSSSCG00000010957	227.824	2.53017e-14	4.30129e-12	-1.6158	L < M	-1.54794	L < H	1.04384	M > H	AGTPBP1
ENSSSCG00000013403	1329.97	2.70628e-14	4.54015e-12	-1.88943	L < M	-1.89997	L < H	-1.00558	M < H	GALNT18
ENSSSCG00000021068	308.97	2.7885e-14	4.61732e-12	1.49389	L > M	1.71169	L > H	1.14579	M > H	TRAF5
ENSSSCG00000004578	18069.6	3.77809e-14	6.17572e-12	-1.41239	L < M	-1.42732	L < H	-1.01057	M < H	ANXA2
ENSSSCG00000026180	204.612	4.54101e-14	7.32885e-12	-2.58747	L < M	-2.93715	L < H	-1.13514	M < H	NRXN1
ENSSSCG00000017379	520.267	1.04653e-13	1.66791e-11	1.78021	L > M	1.7944	L > H	1.00797	M > H	ETV4
ENSSSCG00000028015	394.967	1.55432e-13	2.44661e-11	-1.90109	L < M	-2.14904	L < H	-1.13042	M < H	GAL3ST3
ENSSSCG00000026268	2473.91	2.73359e-13	4.25041e-11	1.25351	L > M	1.25131	L > H	-1.00176	M < H	DLG5
ENSSSCG00000025826	434.036	3.22069e-13	4.94745e-11	1.38369	L > M	1.38033	L > H	-1.00244	M < H	BOC
ENSSSCG00000029592	95.2904	3.44267e-13	5.22547e-11	1.63275	L > M	1.66994	L > H	1.02278	M > H	GPRC5A
ENSSSCG00000005498	308.815	4.42016e-13	6.63024e-11	-1.68452	L < M	-1.72683	L < H	-1.02511	M < H	PAPPA
ENSSSCG00000001078	245.174	4.65208e-13	6.82332e-11	1.60759	L > M	1.73906	L > H	1.08178	M > H	MBOAT1
ENSSSCG00000004932	118.062	4.65591e-13	6.82332e-11	-1.85181	L < M	-1.7518	L < H	1.05709	M > H	IGDCC3
ENSSSCG00000007022	46.8687	6.00172e-13	8.69567e-11	-2.78769	L < M	-2.87743	L < H	-1.03219	M < H	ANK1
ENSSSCG00000003917	665.501	6.78869e-13	9.72537e-11	-1.60733	L < M	-1.59141	L < H	1.01001	M > H	TESK2
ENSSSCG00000033624	544.905	6.94355e-13	9.83669e-11	1.4742	L > M	1.65688	L > H	1.12392	M > H	SRGAP3
ENSSSCG00000001841	103.866	1.00329e-12	1.4057e-10	2.23349	L > M	2.58173	L > H	1.15592	M > H	RHCG
ENSSSCG00000015413	872.358	1.27285e-12	1.76401e-10	1.45914	L > M	1.62638	L > H	1.11462	M > H	FGL2
ENSSSCG00000010629	480.486	1.36462e-12	1.87084e-10	1.82867	L > M	1.86217	L > H	1.01832	M > H	ADRA2A
ENSSSCG00000007088	5712.09	1.85058e-12	2.5101e-10	-1.46427	L < M	-1.34442	L < H	1.08915	M > H	SNX5
ENSSSCG00000002348	549.656	1.88261e-12	2.52666e-10	-1.54592	L < M	-1.47107	L < H	1.05088	M > H	ACOT6
ENSSSCG00000016925	1199.58	2.24789e-12	2.98548e-10	-1.5525	L < M	-1.62581	L < H	-1.04722	M < H	PLK2
ENSSSCG00000010507	73.3873	2.87314e-12	3.77655e-10	3.86901	L > M	5.13906	L > H	1.32826	M > H	TLL2
ENSSSCG00000009937	1749.06	3.22844e-12	4.20026e-10	1.48598	L > M	1.44656	L > H	-1.02725	M < H	ACACB
ENSSSCG00000033489	462.256	6.16979e-12	7.94594e-10	1.69207	L > M	1.75583	L > H	1.03768	M > H	C10orf71
ENSSSCG00000032328	223.902	6.57034e-12	8.37719e-10	-1.85367	L < M	-1.63384	L < H	1.13455	M > H	MAP6D1
ENSSSCG00000008510	1718.46	6.78233e-12	8.56185e-10	1.35975	L > M	1.43925	L > H	1.05847	M > H	LTBP1
ENSSSCG00000028827	3363.55	7.4841e-12	9.35513e-10	-1.30531	L < M	-1.22564	L < H	1.06501	M > H	PARVA
ENSSSCG00000040296	993.385	8.4811e-12	1.04985e-09	-1.51922	L < M	-1.38484	L < H	1.09704	M > H	EHHADH
ENSSSCG00000008966	365.268	1.02494e-11	1.25332e-09	1.53594	L > M	1.4656	L > H	-1.04799	M < H	PARM1
ENSSSCG00000007678	458.427	1.03215e-11	1.25332e-09	-1.80442	L < M	-1.79538	L < H	1.00504	M > H	COL26A1
ENSSSCG00000036060	141.659	1.05528e-11	1.26932e-09	1.88858	L > M	1.9443	L > H	1.02951	M > H	RRAD
ENSSSCG00000015541	767.241	1.25196e-11	1.49182e-09	1.43927	L > M	1.3431	L > H	-1.0716	M < H	IER5
ENSSSCG00000011894	59.8916	1.31101e-11	1.54772e-09	1.44496	L > M	1.3185	L > H	-1.09591	M < H	POPDC2
ENSSSCG00000005997	5068.13	1.94402e-11	2.27396e-09	1.5431	L > M	1.74161	L > H	1.12864	M > H	COL14A1
ENSSSCG00000011131	713.314	2.42984e-11	2.81641e-09	1.8287	L > M	1.75833	L > H	-1.04002	M < H	PRKCQ
ENSSSCG00000007198	435.5	2.87065e-11	3.29737e-09	1.58648	L > M	1.60264	L > H	1.01019	M > H	ANGPT4
ENSSSCG00000004281	66.0329	2.98388e-11	3.39683e-09	2.75867	L > M	2.86616	L > H	1.03897	M > H	KCNQ5
ENSSSCG00000034555	207.869	3.01687e-11	3.40399e-09	1.49488	L > M	1.60544	L > H	1.07395	M > H	CLECL1
ENSSSCG00000039874	630.503	3.04927e-11	3.41037e-09	1.8865	L > M	2.00664	L > H	1.06368	M > H	CCL26
ENSSSCG00000027275	744.602	3.25311e-11	3.6067e-09	-1.81932	L < M	-1.50552	L < H	1.20844	M > H	HHLA2
ENSSSCG00000007073	119.416	3.46216e-11	3.8054e-09	1.90356	L > M	1.80367	L > H	-1.05538	M < H	ISM1
ENSSSCG00000034821	500.674	4.1623e-11	4.53583e-09	1.47794	L > M	1.48423	L > H	1.00426	M > H	ARMCX4
ENSSSCG00000004597	92.6695	4.57397e-11	4.94221e-09	-3.41671	L < M	-3.89896	L < H	-1.14114	M < H	AQP9
ENSSSCG00000027002	217.267	4.77926e-11	5.12064e-09	-1.70975	L < M	-1.4063	L < H	1.21578	M > H	KLHL32
ENSSSCG00000040037	2094.02	4.96527e-11	5.2756e-09	1.62643	L > M	1.63698	L > H	1.00649	M > H	MTSS2
ENSSSCG00000011959	3084.42	6.41536e-11	6.75998e-09	-1.49575	L < M	-1.4633	L < H	1.02217	M > H	ABI3BP
ENSSSCG00000004725	747.382	8.05519e-11	8.39701e-09	1.42898	L > M	1.41494	L > H	-1.00992	M < H	ZNF16
ENSSSCG00000028304	5416.89	8.10065e-11	8.39701e-09	1.31338	L > M	1.37275	L > H	1.04521	M > H	ZFP36L1
ENSSSCG00000029598	883.665	1.09249e-10	1.12333e-08	-1.92556	L < M	-1.98981	L < H	-1.03336	M < H	FAM124A
ENSSSCG00000035299	2352.7	1.10918e-10	1.12536e-08	1.75052	L > M	1.76794	L > H	1.00995	M > H	SFRP4
ENSSSCG00000008143	1654.99	1.12131e-10	1.12536e-08	1.23585	L > M	1.23671	L > H	1.0007	M > H	UXS1
ENSSSCG00000022925	1977.69	1.12286e-10	1.12536e-08	1.56666	L > M	1.71064	L > H	1.0919	M > H	SLC2A3
ENSSSCG00000017956	902.04	1.12977e-10	1.12536e-08	1.44575	L > M	1.40133	L > H	-1.0317	M < H	CD68
ENSSSCG00000034373	1214.74	1.17219e-10	1.15856e-08	1.3614	L > M	1.29006	L > H	-1.0553	M < H	TNRC6C
ENSSSCG00000038610	85.8892	1.38459e-10	1.35796e-08	3.52136	L > M	3.50558	L > H	-1.0045	M < H	INHBB
ENSSSCG00000010613	2115.74	1.50438e-10	1.46418e-08	1.66547	L > M	1.51107	L > H	-1.10218	M < H	ITPRIP
ENSSSCG00000013385	47.915	1.54442e-10	1.49177e-08	-3.21885	L < M	-2.57437	L < H	1.25035	M > H	INSC
ENSSSCG00000008392	143.637	1.57075e-10	1.50579e-08	1.30957	L > M	1.39934	L > H	1.06856	M > H	BCL11A
ENSSSCG00000012315	231.777	1.65496e-10	1.57468e-08	1.36511	L > M	1.38076	L > H	1.01147	M > H	SYNJ2
ENSSSCG00000008664	4044.74	1.73509e-10	1.6387e-08	1.74011	L > M	1.62903	L > H	-1.06819	M < H	LRATD1
ENSSSCG00000001793	247.306	1.79696e-10	1.6833e-08	1.40377	L > M	1.64245	L > H	1.17003	M > H	ADAMTSL3
ENSSSCG00000010698	1339.48	1.80872e-10	1.6833e-08	-1.32029	L < M	-1.22089	L < H	1.08141	M > H	FGFR2
ENSSSCG00000014029	112.054	1.85476e-10	1.71363e-08	1.73947	L > M	1.57184	L > H	-1.10665	M < H	COL23A1
ENSSSCG00000009789	43.4788	2.02417e-10	1.8567e-08	1.6975	L > M	1.68486	L > H	-1.0075	M < H	HCAR1
ENSSSCG00000040166	898.838	2.12492e-10	1.93519e-08	1.43745	L > M	1.64345	L > H	1.14331	M > H	FLRT2
ENSSSCG00000039731	1553.6	2.16184e-10	1.95485e-08	-1.27359	L < M	-1.27343	L < H	1.00013	M > H	GLRX
ENSSSCG00000006760	3858.16	2.37601e-10	2.13339e-08	1.19458	L > M	1.19011	L > H	-1.00375	M < H	HIPK1
ENSSSCG00000008753	1089.83	2.60653e-10	2.324e-08	-1.28272	L < M	-1.18322	L < H	1.08409	M > H	ADGRA3
ENSSSCG00000015545	3527.17	2.86717e-10	2.53864e-08	1.40728	L > M	1.29097	L > H	-1.09009	M < H	GLUL
ENSSSCG00000007135	248.89	3.14258e-10	2.7633e-08	-1.75733	L < M	-1.58083	L < H	1.11165	M > H	NINL
ENSSSCG00000008259	48.0828	3.1864e-10	2.77885e-08	-2.58684	L < M	-2.43388	L < H	1.06285	M > H	LRRTM4
ENSSSCG00000010974	2194.59	3.23634e-10	2.77885e-08	-1.71224	L < M	-1.61836	L < H	1.05801	M > H	CNTFR
ENSSSCG00000012680	1150.07	3.24943e-10	2.77885e-08	1.49579	L > M	1.61799	L > H	1.0817	M > H	GPC3
ENSSSCG00000006140	2354.95	3.25219e-10	2.77885e-08	1.27342	L > M	1.51705	L > H	1.19132	M > H	CA2
ENSSSCG00000005400	78.6366	3.26924e-10	2.77885e-08	1.50378	L > M	1.86997	L > H	1.24351	M > H	GRIN3A
ENSSSCG00000022492	1077.48	3.43869e-10	2.90353e-08	-1.31838	L < M	-1.25195	L < H	1.05306	M > H	AMPD3
ENSSSCG00000030581	2088.17	3.80371e-10	3.19061e-08	1.2395	L > M	1.2485	L > H	1.00727	M > H	VGLL4
ENSSSCG00000007373	2123.58	3.85804e-10	3.21504e-08	-1.73562	L < M	-1.66454	L < H	1.0427	M > H	GDAP1L1
ENSSSCG00000023010	755.557	4.04303e-10	3.34732e-08	1.57029	L > M	1.58032	L > H	1.00639	M > H	TMOD1
ENSSSCG00000028974	611.79	4.30928e-10	3.54473e-08	1.3121	L > M	1.3597	L > H	1.03628	M > H	UST
ENSSSCG00000008903	132.445	4.852e-10	3.96557e-08	-1.85263	L < M	-1.79699	L < H	1.03096	M > H	CRACD
ENSSSCG00000006546	154.834	4.96443e-10	4.03162e-08	1.51679	L > M	1.63217	L > H	1.07607	M > H	TDRD1
ENSSSCG00000014390	2560.88	5.07646e-10	4.09651e-08	-1.44128	L < M	-1.53157	L < H	-1.06265	M < H	FCHSD1
ENSSSCG00000017116	837.19	5.59188e-10	4.48406e-08	1.34436	L > M	1.16619	L > H	-1.15277	M < H	LPCAT1
ENSSSCG00000011698	2221.88	5.99088e-10	4.75897e-08	1.2787	L > M	1.36464	L > H	1.06721	M > H	GYG1
ENSSSCG00000016618	176.932	6.00937e-10	4.75897e-08	1.52066	L > M	1.70858	L > H	1.12357	M > H	CPED1
ENSSSCG00000002275	1213.64	6.11643e-10	4.8027e-08	-1.29798	L < M	-1.19076	L < H	1.09005	M > H	PPP1R36
ENSSSCG00000011569	2217.33	6.13992e-10	4.8027e-08	-1.27233	L < M	-1.31186	L < H	-1.03108	M < H	TATDN2
ENSSSCG00000000160	2970.3	6.43073e-10	4.9995e-08	-1.26192	L < M	-1.20143	L < H	1.05035	M > H	PRDM4
ENSSSCG00000004160	663.535	6.58274e-10	5.08667e-08	-1.27499	L < M	-1.18734	L < H	1.07383	M > H	PEX7
ENSSSCG00000025007	537.736	7.01988e-10	5.39178e-08	-1.23858	L < M	-1.12909	L < H	1.09697	M > H	NFU1
ENSSSCG00000033424	905.205	8.17264e-10	6.23959e-08	-1.21327	L < M	-1.14654	L < H	1.0582	M > H	PARL
ENSSSCG00000033894	1164.5	8.31578e-10	6.31108e-08	-1.73104	L < M	-1.75643	L < H	-1.01467	M < H	LAMA2
ENSSSCG00000011828	636.957	8.81486e-10	6.65026e-08	1.50865	L > M	1.46739	L > H	-1.02812	M < H	FAM43A
ENSSSCG00000026731	1513.07	9.12574e-10	6.8443e-08	1.38926	L > M	1.36962	L > H	-1.01434	M < H	CEP85
ENSSSCG00000035736	363.284	9.26635e-10	6.90912e-08	1.6429	L > M	1.89381	L > H	1.15272	M > H	CCL24
ENSSSCG00000014141	228.126	9.62465e-10	7.13455e-08	-1.41616	L < M	-1.33113	L < H	1.06388	M > H	RFESD
ENSSSCG00000005979	138.203	9.85646e-10	7.26415e-08	-1.56243	L < M	-1.58839	L < H	-1.01662	M < H	ANXA13
ENSSSCG00000023267	990.386	1.07394e-09	7.8694e-08	-1.4199	L < M	-1.51374	L < H	-1.06608	M < H	SCN1B
ENSSSCG00000030560	809.342	1.21844e-09	8.87721e-08	1.25559	L > M	1.24795	L > H	-1.00612	M < H	IGF1R
ENSSSCG00000005609	583.996	1.26862e-09	9.19031e-08	-1.37452	L < M	-1.39396	L < H	-1.01414	M < H	GARNL3
ENSSSCG00000000607	107.97	1.2925e-09	9.31037e-08	1.52821	L > M	1.83452	L > H	1.20044	M > H	ART4
ENSSSCG00000026078	570.76	1.33956e-09	9.59519e-08	1.43304	L > M	1.65702	L > H	1.1563	M > H	GLCE
ENSSSCG00000026516	593.251	1.46667e-09	1.04469e-07	-1.47663	L < M	-1.52232	L < H	-1.03094	M < H	EPHB3
ENSSSCG00000028536	525.131	1.68743e-09	1.19526e-07	-1.42163	L < M	-1.20046	L < H	1.18423	M > H	LHFPL2
ENSSSCG00000028076	336.114	1.98727e-09	1.39987e-07	1.4882	L > M	1.79641	L > H	1.2071	M > H	ZBTB7C
ENSSSCG00000010183	1166.47	2.25209e-09	1.5777e-07	1.20927	L > M	1.20484	L > H	-1.00367	M < H	COG2
ENSSSCG00000024494	2789.65	2.37018e-09	1.64333e-07	-1.57965	L < M	-1.56526	L < H	1.0092	M > H	ST6GALNAC3
ENSSSCG00000004207	1431.37	2.37155e-09	1.64333e-07	-1.59104	L < M	-1.59318	L < H	-1.00134	M < H	LAMA2
ENSSSCG00000032151	743.05	2.65719e-09	1.83131e-07	1.62487	L > M	1.91282	L > H	1.17721	M > H	CPZ
ENSSSCG00000012571	983.228	2.81599e-09	1.93032e-07	1.27659	L > M	1.35167	L > H	1.05882	M > H	COL4A6
ENSSSCG00000015326	58308.6	2.93305e-09	1.99981e-07	1.52811	L > M	1.74972	L > H	1.14502	M > H	COL1A2
ENSSSCG00000039270	38.1391	3.00591e-09	2.03859e-07	-2.15119	L < M	-2.15529	L < H	-1.00191	M < H	TREM2
ENSSSCG00000006391	375.816	3.12544e-09	2.10369e-07	1.80536	L > M	1.56853	L > H	-1.15099	M < H	ATP1A2
ENSSSCG00000014013	3974.73	3.13491e-09	2.10369e-07	-1.19836	L < M	-1.14587	L < H	1.04581	M > H
ENSSSCG00000008954	62.9219	3.81119e-09	2.54412e-07	1.44754	L > M	2.11515	L > H	1.4612	M > H
ENSSSCG00000004744	413.23	4.04431e-09	2.68567e-07	-1.58125	L < M	-1.64472	L < H	-1.04014	M < H	TYRO3
ENSSSCG00000032835	811.142	4.07724e-09	2.69351e-07	-1.26806	L < M	-1.15793	L < H	1.09511	M > H	ATP6V1G1
ENSSSCG00000011192	512.151	4.14813e-09	2.72622e-07	-1.31725	L < M	-1.33671	L < H	-1.01477	M < H	HACL1
ENSSSCG00000030998	111.868	4.36937e-09	2.8569e-07	1.93475	L > M	2.07573	L > H	1.07287	M > H	WIF1
ENSSSCG00000039273	154.451	4.52756e-09	2.94522e-07	1.6057	L > M	1.677	L > H	1.0444	M > H	BEX2
ENSSSCG00000002041	1750.32	4.68887e-09	3.03468e-07	-1.38465	L < M	-1.42631	L < H	-1.03009	M < H	SLC7A7
ENSSSCG00000005177	1039.13	5.45495e-09	3.51266e-07	-1.35827	L < M	-1.25857	L < H	1.07922	M > H	SH3GL2
ENSSSCG00000002341	233.908	6.57073e-09	4.20989e-07	1.42471	L > M	1.49218	L > H	1.04736	M > H	PAPLN
ENSSSCG00000009672	233.015	6.6127e-09	4.2156e-07	1.70991	L > M	1.91935	L > H	1.12248	M > H	SCARA5
ENSSSCG00000024158	1406.22	6.98229e-09	4.42907e-07	1.70779	L > M	1.75234	L > H	1.02608	M > H	ANO1
ENSSSCG00000001726	825.506	7.05791e-09	4.45487e-07	-1.7294	L < M	-1.69845	L < H	1.01822	M > H	ADGRF1
ENSSSCG00000022545	9640.8	7.14979e-09	4.49063e-07	-1.2046	L < M	-1.27752	L < H	-1.06054	M < H	CALM3
ENSSSCG00000040184	1651.56	7.37355e-09	4.60246e-07	-1.43069	L < M	-1.32484	L < H	1.07989	M > H	LMO7
ENSSSCG00000012026	562.805	7.40004e-09	4.60246e-07	1.53872	L > M	1.84508	L > H	1.1991	M > H	ADAMTS1
ENSSSCG00000005494	2092.55	8.56306e-09	5.29995e-07	1.53123	L > M	1.4462	L > H	-1.0588	M < H	TNC
ENSSSCG00000032015	3615.5	8.66018e-09	5.33417e-07	-1.74905	L < M	-1.64562	L < H	1.06285	M > H	SH3BGRL2
ENSSSCG00000004980	180.07	8.9091e-09	5.46111e-07	1.59538	L > M	1.76821	L > H	1.10833	M > H	THSD4
ENSSSCG00000040989	1792.84	9.61897e-09	5.86803e-07	1.63389	L > M	1.69298	L > H	1.03617	M > H	GPRC5C
ENSSSCG00000000037	2851.91	1.00122e-08	6.0648e-07	1.21713	L > M	1.27901	L > H	1.05084	M > H	ARFGAP3
ENSSSCG00000040513	19015.8	1.00367e-08	6.0648e-07	-1.47268	L < M	-1.3347	L < H	1.10338	M > H	AQP3
ENSSSCG00000004694	51.1594	1.01435e-08	6.10047e-07	-1.8543	L < M	-1.56691	L < H	1.18341	M > H	FRMD5
ENSSSCG00000016258	1351.67	1.03891e-08	6.21884e-07	1.44647	L > M	1.4532	L > H	1.00466	M > H	DNER
ENSSSCG00000036520	650.554	1.14342e-08	6.81241e-07	-1.25957	L < M	-1.23096	L < H	1.02324	M > H	EFNA5
ENSSSCG00000036686	3976.8	1.19071e-08	7.0612e-07	-1.27993	L < M	-1.25998	L < H	1.01583	M > H	CDC42SE2
ENSSSCG00000026454	123.632	1.21873e-08	7.19389e-07	1.69348	L > M	1.79966	L > H	1.0627	M > H	PMAIP1
ENSSSCG00000034259	1405.38	1.2482e-08	7.31771e-07	1.47975	L > M	1.62306	L > H	1.09685	M > H	PMEPA1
ENSSSCG00000026404	166.675	1.25119e-08	7.31771e-07	1.39043	L > M	1.56451	L > H	1.1252	M > H	SERTAD4
ENSSSCG00000032687	1795.44	1.27873e-08	7.44468e-07	1.60712	L > M	1.62817	L > H	1.0131	M > H	CYP4V2
ENSSSCG00000006174	66.4869	1.29101e-08	7.47016e-07	1.75303	L > M	1.93	L > H	1.10095	M > H	JPH1
ENSSSCG00000000261	1238.93	1.30045e-08	7.47016e-07	1.59228	L > M	1.55956	L > H	-1.02098	M < H	IGFBP6
ENSSSCG00000033997	100.102	1.30069e-08	7.47016e-07	-1.48455	L < M	-1.45573	L < H	1.0198	M > H	ENSSSCG00000033997
ENSSSCG00000015492	344.999	1.35189e-08	7.70587e-07	-1.35584	L < M	-1.23713	L < H	1.09596	M > H	DARS2
ENSSSCG00000014812	21513	1.35382e-08	7.70587e-07	-1.50643	L < M	-1.52505	L < H	-1.01236	M < H	FOLR2
ENSSSCG00000036236	527.456	1.39447e-08	7.90201e-07	1.36205	L > M	1.47907	L > H	1.08592	M > H	ELOVL6
ENSSSCG00000025647	820.871	1.45912e-08	8.23175e-07	1.32445	L > M	1.354	L > H	1.02231	M > H	SLC35C1
ENSSSCG00000039797	126.094	1.47855e-08	8.28333e-07	1.5205	L > M	1.34938	L > H	-1.12682	M < H	APCDD1
ENSSSCG00000013393	861.521	1.48126e-08	8.28333e-07	1.3972	L > M	1.45028	L > H	1.038	M > H	SPON1
ENSSSCG00000009442	3064.17	1.67152e-08	9.30651e-07	-1.27945	L < M	-1.62061	L < H	-1.26665	M < H	CNMD
ENSSSCG00000013145	1758.92	1.76294e-08	9.77282e-07	-1.82067	L < M	-1.85433	L < H	-1.01849	M < H	DTX4
ENSSSCG00000006893	772.535	1.78703e-08	9.86348e-07	1.5261	L > M	1.40944	L > H	-1.08278	M < H	BCAR3
ENSSSCG00000011179	1218.11	1.83212e-08	1.00688e-06	-1.22493	L < M	-1.14256	L < H	1.07209	M > H	MRPL3
ENSSSCG00000026947	4042.21	1.89072e-08	1.03462e-06	-1.28177	L < M	-1.22957	L < H	1.04246	M > H	GMPR2
ENSSSCG00000027628	329.125	2.08008e-08	1.13338e-06	1.28572	L > M	1.29685	L > H	1.00865	M > H	IL6R
ENSSSCG00000015019	193.197	2.10722e-08	1.14328e-06	-1.45472	L < M	-1.44653	L < H	1.00566	M > H	COLCA2
ENSSSCG00000008835	202.634	2.12824e-08	1.14979e-06	1.76551	L > M	1.66391	L > H	-1.06107	M < H	RASL11B
ENSSSCG00000025238	105.144	2.20956e-08	1.18868e-06	1.4109	L > M	1.5451	L > H	1.09511	M > H	SHOX2
ENSSSCG00000011580	437.469	2.23381e-08	1.19668e-06	1.23842	L > M	1.3046	L > H	1.05343	M > H	TSEN2
ENSSSCG00000025652	29267.6	2.26104e-08	1.2062e-06	-1.29809	L < M	-1.22322	L < H	1.06121	M > H	CDH1
ENSSSCG00000036132	654.163	2.29077e-08	1.21697e-06	1.7538	L > M	1.93654	L > H	1.1042	M > H	CKM
ENSSSCG00000000789	385.641	2.3066e-08	1.2203e-06	-2.10947	L < M	-2.05817	L < H	1.02492	M > H	CNTN1
ENSSSCG00000033949	2513.92	2.40547e-08	1.26734e-06	-1.27466	L < M	-1.25808	L < H	1.01318	M > H	GNG7
ENSSSCG00000012332	104.281	2.42699e-08	1.27342e-06	-1.89029	L < M	-1.59051	L < H	1.18848	M > H	WNK3
ENSSSCG00000007664	1512.88	2.52026e-08	1.31694e-06	-1.29728	L < M	-1.25509	L < H	1.03361	M > H	AGFG2
ENSSSCG00000001045	150.287	2.54493e-08	1.3244e-06	-1.69866	L < M	-1.78092	L < H	-1.04842	M < H	ELOVL2
ENSSSCG00000004886	40.2146	2.59893e-08	1.34701e-06	-2.26859	L < M	-2.35984	L < H	-1.04022	M < H	CDH7
ENSSSCG00000001849	750.624	2.77297e-08	1.43139e-06	1.59033	L > M	1.55989	L > H	-1.01951	M < H	ANPEP
ENSSSCG00000010332	614.614	3.02877e-08	1.55713e-06	1.47389	L > M	1.51742	L > H	1.02954	M > H	PLAC9
ENSSSCG00000000915	7953.96	3.31803e-08	1.69899e-06	1.28913	L > M	1.45711	L > H	1.1303	M > H	DCN
ENSSSCG00000004791	2237.42	3.69578e-08	1.88485e-06	1.37604	L > M	1.37904	L > H	1.00218	M > H	RASGRP1
ENSSSCG00000005953	74.5935	3.78126e-08	1.92076e-06	2.60696	L > M	2.72329	L > H	1.04462	M > H	KCNQ3
ENSSSCG00000035598	99.2613	3.85544e-08	1.95067e-06	1.55821	L > M	1.78636	L > H	1.14641	M > H	EDN1
ENSSSCG00000010219	705.315	4.18658e-08	2.10984e-06	1.41457	L > M	1.56319	L > H	1.10506	M > H	ARID5B
ENSSSCG00000005222	642.97	4.24734e-08	2.13203e-06	1.2821	L > M	1.72078	L > H	1.34216	M > H	SLC1A1
ENSSSCG00000028996	179.741	4.42459e-08	2.21229e-06	1.44527	L > M	1.58807	L > H	1.0988	M > H	ALDH1A1
ENSSSCG00000015276	726.536	4.45771e-08	2.22015e-06	-1.32943	L < M	-1.33682	L < H	-1.00556	M < H	ETNK2
ENSSSCG00000011782	6210.18	4.70617e-08	2.33477e-06	-1.2849	L < M	-1.18078	L < H	1.08819	M > H	ABCC5
ENSSSCG00000032734	1024.2	4.76811e-08	2.35634e-06	1.52131	L > M	1.53316	L > H	1.00779	M > H	VOPP1
ENSSSCG00000028115	322.177	4.8147e-08	2.36245e-06	-1.50778	L < M	-1.51342	L < H	-1.00374	M < H	ALDH8A1
ENSSSCG00000007199	42.8727	4.81755e-08	2.36245e-06	1.65816	L > M	1.62856	L > H	-1.01818	M < H	SLC52A3
ENSSSCG00000011740	842.959	4.91005e-08	2.39859e-06	1.38507	L > M	1.65363	L > H	1.19389	M > H	SERPINI1
ENSSSCG00000010348	1074.78	5.22106e-08	2.53294e-06	-1.76202	L < M	-1.94348	L < H	-1.10299	M < H	CDHR1
ENSSSCG00000039045	5205.98	5.2248e-08	2.53294e-06	-1.3422	L < M	-1.38255	L < H	-1.03006	M < H	SLC26A2
ENSSSCG00000016290	2946.73	5.27667e-08	2.54839e-06	1.45247	L > M	1.44101	L > H	-1.00795	M < H	EFHD1
ENSSSCG00000004679	760.886	5.30167e-08	2.55081e-06	-1.36311	L < M	-1.33744	L < H	1.01919	M > H	SORD
ENSSSCG00000027361	45.7862	5.4458e-08	2.6103e-06	1.65364	L > M	1.75748	L > H	1.0628	M > H	OVOL1
ENSSSCG00000018075	714367	5.64332e-08	2.69484e-06	-1.33183	L < M	-1.30111	L < H	1.02361	M > H	COX1
ENSSSCG00000006350	231.471	5.77606e-08	2.74794e-06	1.36915	L > M	1.45414	L > H	1.06208	M > H	FCGR2B
ENSSSCG00000009245	108.317	6.30367e-08	2.9878e-06	1.5108	L > M	1.57328	L > H	1.04135	M > H	SCD5
ENSSSCG00000037987	86.1864	6.45781e-08	3.04952e-06	-1.78588	L < M	-1.728	L < H	1.03349	M > H	MS4A1
ENSSSCG00000012376	329.565	6.75601e-08	3.17857e-06	1.87789	L > M	1.91149	L > H	1.01789	M > H	GDPD2
ENSSSCG00000007920	628.642	7.80087e-08	3.64532e-06	-1.39804	L < M	-1.49128	L < H	-1.06669	M < H	EEF2KMT
ENSSSCG00000034887	119.571	7.80527e-08	3.64532e-06	1.45313	L > M	1.45063	L > H	-1.00172	M < H	HAPLN4
ENSSSCG00000006861	360.527	8.1795e-08	3.80393e-06	-1.38926	L < M	-1.26436	L < H	1.09878	M > H	EXTL2
ENSSSCG00000033919	294.887	8.20456e-08	3.80393e-06	1.55505	L > M	1.54497	L > H	-1.00652	M < H	DCLK1
ENSSSCG00000034639	57.5998	8.27088e-08	3.82078e-06	1.48198	L > M	1.60368	L > H	1.08212	M > H	MGAM
ENSSSCG00000007030	1293.94	8.35037e-08	3.84358e-06	1.24091	L > M	1.18087	L > H	-1.05085	M < H	IKBKB
ENSSSCG00000001942	1796.09	8.66604e-08	3.97453e-06	1.24916	L > M	1.3324	L > H	1.06664	M > H	PAX9
ENSSSCG00000005503	264.911	8.87854e-08	4.0574e-06	1.4039	L > M	1.6061	L > H	1.14402	M > H	TLR4
ENSSSCG00000008606	201.877	9.39268e-08	4.27703e-06	1.57667	L > M	1.56446	L > H	-1.0078	M < H	OSR1
ENSSSCG00000015796	136.231	9.88176e-08	4.48372e-06	1.46674	L > M	1.39557	L > H	-1.051	M < H	PDLIM3
ENSSSCG00000003753	274.228	1.02631e-07	4.64022e-06	-1.93225	L < M	-2.23429	L < H	-1.15631	M < H	PDZK1IP1
ENSSSCG00000017192	228.607	1.06924e-07	4.81725e-06	-1.50792	L < M	-1.73355	L < H	-1.14963	M < H	EVPL
ENSSSCG00000039609	240.667	1.10376e-07	4.95525e-06	1.66062	L > M	1.72641	L > H	1.03962	M > H	ANKRD33B
ENSSSCG00000017607	189.072	1.21157e-07	5.42018e-06	1.36049	L > M	1.39046	L > H	1.02203	M > H	TMEM1
ENSSSCG00000040638	72.3128	1.23755e-07	5.51705e-06	1.57869	L > M	1.91489	L > H	1.21296	M > H	DIO2
ENSSSCG00000003527	1199.33	1.33251e-07	5.91968e-06	-1.77493	L < M	-1.53924	L < H	1.15312	M > H	EPHB2
ENSSSCG00000036842	227.124	1.33784e-07	5.92273e-06	-1.32092	L < M	-1.32868	L < H	-1.00588	M < H
ENSSSCG00000005164	291.345	1.35096e-07	5.96013e-06	-1.56396	L < M	-1.54256	L < H	1.01387	M > H	HACD4
ENSSSCG00000025992	326.746	1.42974e-07	6.28591e-06	-1.69672	L < M	-1.81972	L < H	-1.07249	M < H	ENPP3
ENSSSCG00000014232	220.173	1.49724e-07	6.56007e-06	1.43931	L > M	1.85938	L > H	1.29186	M > H	LOX
ENSSSCG00000038500	881.129	1.54608e-07	6.75084e-06	1.33156	L > M	1.35964	L > H	1.02109	M > H	TRIB1
ENSSSCG00000009150	9848.54	1.58461e-07	6.87486e-06	-1.27307	L < M	-1.27693	L < H	-1.00303	M < H	HADH
ENSSSCG00000016034	86173.6	1.58526e-07	6.87486e-06	1.42516	L > M	1.59647	L > H	1.1202	M > H	COL3A1
ENSSSCG00000011245	260.997	1.5996e-07	6.91351e-06	1.2941	L > M	1.40284	L > H	1.08403	M > H	ITGA9
ENSSSCG00000009592	226.052	1.61499e-07	6.95644e-06	1.52558	L > M	1.54645	L > H	1.01368	M > H	NFIL3
ENSSSCG00000030309	8158.41	1.72043e-07	7.38568e-06	-1.30464	L < M	-1.26372	L < H	1.03238	M > H	NDRG2
ENSSSCG00000015091	1312.92	1.75165e-07	7.49447e-06	-1.30452	L < M	-1.22032	L < H	1.069	M > H	MPZL2
ENSSSCG00000010385	863.896	1.79198e-07	7.64139e-06	-1.31233	L < M	-1.33126	L < H	-1.01443	M < H	VSTM4
ENSSSCG00000002872	1187.04	1.93662e-07	8.23064e-06	1.21524	L > M	1.21623	L > H	1.00081	M > H	KIAA355
ENSSSCG00000006771	3016.29	2.06044e-07	8.72777e-06	-1.43961	L < M	-1.47082	L < H	-1.02168	M < H	SLC16A1
ENSSSCG00000006987	241.399	2.06746e-07	8.72853e-06	1.63135	L > M	1.66767	L > H	1.02227	M > H	SLC7A2
ENSSSCG00000008394	147.481	2.28968e-07	9.63477e-06	-1.40079	L < M	-1.22687	L < H	1.14176	M > H	FANCL
ENSSSCG00000000675	5983.3	2.30487e-07	9.66679e-06	1.3425	L > M	1.32734	L > H	-1.01142	M < H	C1R
ENSSSCG00000011555	795.269	2.3265e-07	9.72553e-06	-1.24626	L < M	-1.31341	L < H	-1.05388	M < H	RPUSD3
ENSSSCG00000037225	52.1511	2.58891e-07	1.07871e-05	-2.2095	L < M	-2.38665	L < H	-1.08018	M < H	RPRM
ENSSSCG00000021059	9412.11	2.64636e-07	1.09906e-05	1.51457	L > M	1.48902	L > H	-1.01716	M < H	ADORA1
ENSSSCG00000003506	4835.85	2.7067e-07	1.12047e-05	-1.31077	L < M	-1.22825	L < H	1.06719	M > H	PINK1
ENSSSCG00000010274	29421.1	2.73295e-07	1.12767e-05	-1.33857	L < M	-1.25893	L < H	1.06326	M > H	SGPL1
ENSSSCG00000036135	72526.4	2.75489e-07	1.13087e-05	1.57668	L > M	1.66508	L > H	1.05607	M > H	COL1A1
ENSSSCG00000017818	4630.21	2.75843e-07	1.13087e-05	1.35227	L > M	1.44119	L > H	1.06576	M > H	SERPINF1
ENSSSCG00000012257	731.223	2.79004e-07	1.14016e-05	1.39409	L > M	1.37161	L > H	-1.01639	M < H	MAOA
ENSSSCG00000037964	766.396	2.86502e-07	1.16706e-05	1.564	L > M	1.70474	L > H	1.08999	M > H	GNG10
ENSSSCG00000031977	264.838	2.89222e-07	1.17439e-05	1.58235	L > M	1.49031	L > H	-1.06176	M < H	PTCH2
ENSSSCG00000034506	109.676	2.93698e-07	1.18878e-05	1.38416	L > M	1.66127	L > H	1.20021	M > H	MS4A2
ENSSSCG00000030278	625.827	3.00514e-07	1.21252e-05	1.33608	L > M	1.37942	L > H	1.03244	M > H	MLLT11
ENSSSCG00000031287	50.3324	3.03335e-07	1.22004e-05	-1.72368	L < M	-1.66976	L < H	1.03229	M > H
ENSSSCG00000014250	593.098	3.17506e-07	1.27302e-05	-1.26151	L < M	-1.20536	L < H	1.04658	M > H	C2H5orf63
ENSSSCG00000030165	293.313	3.22296e-07	1.28817e-05	1.56865	L > M	1.72256	L > H	1.09812	M > H	MAFF
ENSSSCG00000032532	285.286	3.51769e-07	1.40158e-05	1.60443	L > M	1.8004	L > H	1.12214	M > H	CHRM2
ENSSSCG00000000951	413.144	3.74223e-07	1.4864e-05	1.40661	L > M	1.37099	L > H	-1.02599	M < H	CSRP2
ENSSSCG00000008749	197.182	4.21036e-07	1.66095e-05	1.42235	L > M	1.4976	L > H	1.0529	M > H	SLIT2
ENSSSCG00000029438	698.551	4.21569e-07	1.66095e-05	-1.28859	L < M	-1.33089	L < H	-1.03282	M < H	SESN2
ENSSSCG00000012679	395.976	4.22078e-07	1.66095e-05	1.23013	L > M	1.29667	L > H	1.05409	M > H	GPC4
ENSSSCG00000011727	51.9612	4.29406e-07	1.68459e-05	1.77188	L > M	2.14154	L > H	1.20863	M > H	PTX3
ENSSSCG00000002254	592.588	4.38627e-07	1.71549e-05	1.2669	L > M	1.34609	L > H	1.0625	M > H	NR2F2
ENSSSCG00000025531	238.922	4.42129e-07	1.7239e-05	1.3669	L > M	1.53748	L > H	1.1248	M > H	SSPN
ENSSSCG00000016772	3507.18	4.50339e-07	1.75056e-05	-1.13419	L < M	-1.13656	L < H	-1.00209	M < H	VPS41
ENSSSCG00000017046	152.264	4.54817e-07	1.76259e-05	1.31019	L > M	1.46551	L > H	1.11854	M > H	EBF1
ENSSSCG00000023627	1523.52	4.71309e-07	1.82097e-05	-1.41525	L < M	-1.2401	L < H	1.14124	M > H	LYPD6
ENSSSCG00000034994	832.304	5.16029e-07	1.98772e-05	1.29181	L > M	1.26772	L > H	-1.019	M < H	AKAP1
ENSSSCG00000011082	1084.59	5.43044e-07	2.08492e-05	-1.15846	L < M	-1.12309	L < H	1.03149	M > H	COMMD3
ENSSSCG00000010959	189.331	5.44532e-07	2.08492e-05	1.32712	L > M	1.5212	L > H	1.14624	M > H	NTRK2
ENSSSCG00000012132	142.627	5.61908e-07	2.14501e-05	1.37936	L > M	1.36631	L > H	-1.00955	M < H	ASB9
ENSSSCG00000037264	1111.91	5.82762e-07	2.21797e-05	1.16464	L > M	1.17316	L > H	1.00732	M > H	RAB31
ENSSSCG00000003702	127.072	6.03774e-07	2.29111e-05	1.42737	L > M	1.45777	L > H	1.0213	M > H	GATA6
ENSSSCG00000010922	393.025	6.08225e-07	2.30115e-05	1.9447	L > M	1.92147	L > H	-1.01209	M < H	ELF3
ENSSSCG00000032401	403.421	6.51993e-07	2.45944e-05	1.3085	L > M	1.34774	L > H	1.02999	M > H
ENSSSCG00000035593	123.396	6.73052e-07	2.53139e-05	1.26951	L > M	1.41297	L > H	1.113	M > H
ENSSSCG00000011436	126.324	6.79094e-07	2.5466e-05	-1.41381	L < M	-1.45173	L < H	-1.02682	M < H	TLR9
ENSSSCG00000015379	109.635	7.00535e-07	2.6193e-05	-2.29813	L < M	-1.72739	L < H	1.33041	M > H	DNAH11
ENSSSCG00000037910	875.52	7.56442e-07	2.82007e-05	1.25074	L > M	1.29115	L > H	1.03231	M > H	DUSP6
ENSSSCG00000015802	242.265	7.8629e-07	2.9228e-05	1.42997	L > M	1.45425	L > H	1.01698	M > H	FAM149A
ENSSSCG00000013248	804.546	8.02709e-07	2.97315e-05	1.34272	L > M	1.28382	L > H	-1.04588	M < H	LRP4
ENSSSCG00000000108	2955.96	8.04499e-07	2.97315e-05	1.31804	L > M	1.24532	L > H	-1.0584	M < H	TMEM184B
ENSSSCG00000024818	699.01	8.29329e-07	3.05605e-05	-1.16199	L < M	-1.10113	L < H	1.05527	M > H	RCAN3
ENSSSCG00000036348	130.785	8.48703e-07	3.11843e-05	1.35351	L > M	1.25928	L > H	-1.07482	M < H	ENSSSCG00000036348
ENSSSCG00000007523	71.3874	8.85694e-07	3.245e-05	1.89536	L > M	1.88789	L > H	-1.00396	M < H	TUBB1
ENSSSCG00000021880	2028.65	8.8886e-07	3.24727e-05	-1.41401	L < M	-1.44559	L < H	-1.02233	M < H	MXRA8
ENSSSCG00000012323	993.9	8.94838e-07	3.25918e-05	1.2446	L > M	1.38561	L > H	1.1133	M > H	TSPYL2
ENSSSCG00000022557	45.7917	8.97232e-07	3.25918e-05	-1.53428	L < M	-1.43931	L < H	1.06599	M > H	SUN3
ENSSSCG00000016160	67.2203	9.04589e-07	3.27657e-05	-1.47822	L < M	-1.35506	L < H	1.09089	M > H	ERBB4
ENSSSCG00000016684	5168.09	9.28582e-07	3.35394e-05	-1.30314	L < M	-1.25211	L < H	1.04075	M > H	SCRN1
ENSSSCG00000017561	496.817	9.9599e-07	3.58725e-05	-1.35114	L < M	-1.28105	L < H	1.05471	M > H	ABCC3
ENSSSCG00000039654	1066.79	1.01065e-06	3.6298e-05	-1.11238	L < M	-1.11064	L < H	1.00157	M > H	NIF3L1
ENSSSCG00000004861	348.557	1.0147e-06	3.63187e-05	1.2199	L > M	1.30686	L > H	1.07128	M > H	TSHZ1
ENSSSCG00000039261	794.207	1.01692e-06	3.63187e-05	1.43644	L > M	1.64651	L > H	1.14625	M > H	WSCD2
ENSSSCG00000037682	2979.05	1.0272e-06	3.65834e-05	-1.24737	L < M	-1.25172	L < H	-1.00349	M < H	HFE
ENSSSCG00000035249	862.677	1.05035e-06	3.73035e-05	-1.53736	L < M	-1.45804	L < H	1.0544	M > H	GADD45G
ENSSSCG00000000411	678.224	1.06701e-06	3.77898e-05	1.56853	L > M	1.55624	L > H	-1.0079	M < H	NAB2
ENSSSCG00000039847	10441.4	1.07464e-06	3.79547e-05	1.31583	L > M	1.33284	L > H	1.01293	M > H	C1S
ENSSSCG00000012510	229.814	1.11992e-06	3.94448e-05	1.23776	L > M	1.33841	L > H	1.08131	M > H	ARMCX2
ENSSSCG00000021647	248.351	1.14158e-06	4.00967e-05	-1.31815	L < M	-1.26946	L < H	1.03836	M > H	EDA
ENSSSCG00000005471	341.751	1.2324e-06	4.3168e-05	-1.23505	L < M	-1.28519	L < H	-1.0406	M < H	SNX3
ENSSSCG00000009160	334.947	1.26591e-06	4.42202e-05	1.57976	L > M	2.14747	L > H	1.35937	M > H	TACR3
ENSSSCG00000008631	366.461	1.27578e-06	4.44431e-05	-1.40383	L < M	-1.33125	L < H	1.05452	M > H	SLC66A3
ENSSSCG00000006243	201.839	1.29717e-06	4.50137e-05	1.62108	L > M	1.51378	L > H	-1.07088	M < H	PENK
ENSSSCG00000008803	1110.65	1.29922e-06	4.50137e-05	-1.41723	L < M	-1.31584	L < H	1.07706	M > H	ATP8A1
ENSSSCG00000004405	633.138	1.32958e-06	4.59408e-05	-1.24684	L < M	-1.16059	L < H	1.07432	M > H	FIG4
ENSSSCG00000015422	1607.75	1.33809e-06	4.61099e-05	-1.14169	L < M	-1.09055	L < H	1.04689	M > H	PMPCB
ENSSSCG00000005055	444.373	1.34874e-06	4.63517e-05	1.17021	L > M	1.24264	L > H	1.06189	M > H	LGALS3
ENSSSCG00000015567	232.827	1.4071e-06	4.82272e-05	1.39967	L > M	1.47179	L > H	1.05153	M > H	NIBAN1
ENSSSCG00000023133	147.347	1.41901e-06	4.83792e-05	-1.83286	L < M	-1.41712	L < H	1.29337	M > H	OSBPL6
ENSSSCG00000011765	434.837	1.41912e-06	4.83792e-05	-1.60685	L < M	-1.21058	L < H	1.32735	M > H	USP13
ENSSSCG00000040337	138.045	1.42816e-06	4.85574e-05	1.3217	L > M	1.48209	L > H	1.12135	M > H	AK4
ENSSSCG00000036755	166.177	1.43308e-06	4.85952e-05	-1.701	L < M	-1.7144	L < H	-1.00788	M < H	TENT5B
ENSSSCG00000022592	197.416	1.49373e-06	5.05173e-05	1.39346	L > M	1.26789	L > H	-1.09904	M < H	FIBIN
ENSSSCG00000006890	50.3777	1.50787e-06	5.08008e-05	-1.89329	L < M	-1.53614	L < H	1.2325	M > H	ABCA4
ENSSSCG00000015715	64.1288	1.51008e-06	5.08008e-05	-2.28566	L < M	-2.43055	L < H	-1.06339	M < H	EN1
ENSSSCG00000009886	2001.75	1.54147e-06	5.17205e-05	-1.15082	L < M	-1.13243	L < H	1.01624	M > H	TRAFD1
ENSSSCG00000003699	182.025	1.55398e-06	5.20032e-05	-1.65209	L < M	-1.75608	L < H	-1.06294	M < H	GREB1L
ENSSSCG00000006321	271.231	1.62485e-06	5.42325e-05	-1.49071	L < M	-1.59599	L < H	-1.07063	M < H	FAM78B
ENSSSCG00000020720	352.018	1.64848e-06	5.48775e-05	1.40659	L > M	1.39313	L > H	-1.00966	M < H	MRVI1
ENSSSCG00000037065	1651.77	1.68278e-06	5.58737e-05	1.52763	L > M	1.51256	L > H	-1.00996	M < H	EMP2
ENSSSCG00000039828	140.793	1.73752e-06	5.74191e-05	-1.54558	L < M	-1.58825	L < H	-1.0276	M < H
ENSSSCG00000023714	599.161	1.73833e-06	5.74191e-05	-1.41856	L < M	-1.27958	L < H	1.10861	M > H	SLC31A2
ENSSSCG00000017257	381.702	1.76908e-06	5.82837e-05	1.29536	L > M	1.49581	L > H	1.15474	M > H	ABCA9
ENSSSCG00000013101	63.0215	1.867e-06	6.13512e-05	1.39228	L > M	1.49971	L > H	1.07716	M > H
ENSSSCG00000004638	64.2292	1.89877e-06	6.22347e-05	-1.48469	L < M	-1.44506	L < H	1.02743	M > H	USP5
ENSSSCG00000011755	1551.99	1.9082e-06	6.23836e-05	-1.19856	L < M	-1.12068	L < H	1.06949	M > H	NCEH1
ENSSSCG00000010446	257.648	2.03067e-06	6.60643e-05	1.19601	L > M	1.26622	L > H	1.0587	M > H	STAMBPL1
ENSSSCG00000018078	229404	2.03115e-06	6.60643e-05	-1.37027	L < M	-1.42134	L < H	-1.03727	M < H	COX2
ENSSSCG00000016259	65.8462	2.03889e-06	6.61473e-05	-1.58061	L < M	-1.20274	L < H	1.31418	M > H	FBXO36
ENSSSCG00000022029	1098.22	2.04667e-06	6.6231e-05	-1.36945	L < M	-1.3341	L < H	1.0265	M > H	RAP1GAP
ENSSSCG00000038251	675.296	2.13688e-06	6.88476e-05	-1.15801	L < M	-1.18845	L < H	-1.02629	M < H	DNAJC15
ENSSSCG00000009233	284.467	2.13833e-06	6.88476e-05	1.4257	L > M	1.41853	L > H	-1.00506	M < H	GPAT3
ENSSSCG00000026729	626.502	2.172e-06	6.96497e-05	1.27968	L > M	1.29828	L > H	1.01453	M > H	TMEM15C
ENSSSCG00000031465	46.9424	2.17416e-06	6.96497e-05	-2.02879	L < M	-1.56117	L < H	1.29953	M > H	PRRT1B
ENSSSCG00000005636	605.983	2.20801e-06	7.05567e-05	1.32663	L > M	1.35429	L > H	1.02084	M > H	SLC25A25
ENSSSCG00000040281	1159.91	2.22202e-06	7.08269e-05	1.24937	L > M	1.26958	L > H	1.01617	M > H	ARMCX3
ENSSSCG00000029519	1324.6	2.23164e-06	7.09561e-05	-1.2411	L < M	-1.25222	L < H	-1.00896	M < H	CIAPIN1
ENSSSCG00000004673	84.0498	2.27766e-06	7.22393e-05	1.40404	L > M	1.85893	L > H	1.32398	M > H	SLC28A2
ENSSSCG00000009889	2177.34	2.32174e-06	7.34547e-05	-1.21034	L < M	-1.21686	L < H	-1.00539	M < H	ALDH2
ENSSSCG00000028327	1122.45	2.36238e-06	7.45553e-05	1.20425	L > M	1.363	L > H	1.13183	M > H	RHOBTB1
ENSSSCG00000038229	15148	2.39164e-06	7.52925e-05	-1.27518	L < M	-1.29768	L < H	-1.01764	M < H	EML2
ENSSSCG00000022345	400.414	2.43362e-06	7.64254e-05	-1.56778	L < M	-1.47758	L < H	1.06104	M > H	CHN1
ENSSSCG00000020963	1865.14	2.46157e-06	7.7113e-05	-1.21712	L < M	-1.19081	L < H	1.02209	M > H	EPDR1
ENSSSCG00000027093	705.37	2.50968e-06	7.84274e-05	-1.43723	L < M	-1.38996	L < H	1.03401	M > H	FOLH1B
ENSSSCG00000008959	187.606	2.63222e-06	8.20558e-05	1.44552	L > M	1.98831	L > H	1.3755	M > H	CXCL2
ENSSSCG00000026269	567.831	2.64567e-06	8.20802e-05	1.13754	L > M	1.26919	L > H	1.11573	M > H	RAB29
ENSSSCG00000022794	204.297	2.64588e-06	8.20802e-05	-1.37451	L < M	-1.50718	L < H	-1.09652	M < H	HHIPL1
ENSSSCG00000031321	1045.78	2.65371e-06	8.21233e-05	1.77176	L > M	1.63489	L > H	-1.08372	M < H	NR4A1
ENSSSCG00000016279	1115.04	2.74281e-06	8.46751e-05	-1.17773	L < M	-1.1425	L < H	1.03083	M > H	PDE6D
ENSSSCG00000008073	79.9258	2.84541e-06	8.76305e-05	1.40842	L > M	1.71299	L > H	1.21626	M > H	OMD
ENSSSCG00000012656	598.577	3.06737e-06	9.41405e-05	1.24563	L > M	1.30537	L > H	1.04796	M > H	ELF4
ENSSSCG00000015405	228.572	3.07156e-06	9.41405e-05	1.47693	L > M	1.65537	L > H	1.12082	M > H	CD36
ENSSSCG00000006159	135.531	3.11798e-06	9.53338e-05	1.31486	L > M	1.26575	L > H	-1.0388	M < H	HEY1
ENSSSCG00000015357	91.7798	3.15458e-06	9.62221e-05	1.30119	L > M	1.56832	L > H	1.2053	M > H	MEOX2
ENSSSCG00000016781	1359.92	3.33877e-06	0.000101597	1.17819	L > M	1.23094	L > H	1.04477	M > H	TRIO
ENSSSCG00000006088	352.47	3.37038e-06	0.000102315	1.24885	L > M	1.26922	L > H	1.01631	M > H	SDC2
ENSSSCG00000037614	489.402	3.53358e-06	0.000106953	1.43076	L > M	1.48636	L > H	1.03886	M > H	RF01957
ENSSSCG00000007940	119.444	3.53993e-06	0.000106953	1.37553	L > M	1.32134	L > H	-1.04102	M < H	C3H16orf96
ENSSSCG00000004441	133.267	3.55286e-06	0.00010709	1.31652	L > M	1.41522	L > H	1.07497	M > H	DSE
ENSSSCG00000025430	2461.01	3.57478e-06	0.000107496	-1.23842	L < M	-1.29276	L < H	-1.04388	M < H	DTX2
ENSSSCG00000028699	1142.21	3.6925e-06	0.000110558	1.35304	L > M	1.41392	L > H	1.045	M > H	NEIL2
ENSSSCG00000020853	543.698	3.69394e-06	0.000110558	1.14438	L > M	1.25848	L > H	1.09971	M > H	BTBD3
ENSSSCG00000029874	433	3.72361e-06	0.000111185	-1.18399	L < M	-1.17518	L < H	1.00749	M > H	DUSP14
ENSSSCG00000034491	331.867	3.76763e-06	0.000112237	1.31029	L > M	1.37319	L > H	1.048	M > H	PRICKLE1
ENSSSCG00000011806	2279.13	3.92759e-06	0.000116729	-1.27802	L < M	-1.25241	L < H	1.02045	M > H	MASP1
ENSSSCG00000028101	248.711	3.95424e-06	0.000117248	1.21536	L > M	1.29546	L > H	1.0659	M > H	SLC9B2
ENSSSCG00000011579	237.676	3.98338e-06	0.000117689	-1.48996	L < M	-1.08351	L < H	1.37512	M > H	PPARG
ENSSSCG00000004968	66.3717	3.98757e-06	0.000117689	1.41578	L > M	1.59583	L > H	1.12717	M > H	PAQR5
ENSSSCG00000040681	753.714	4.01866e-06	0.000118332	1.34111	L > M	1.4935	L > H	1.11363	M > H	FABP4
ENSSSCG00000010400	883.489	4.08777e-06	0.000119998	-1.22443	L < M	-1.12432	L < H	1.08904	M > H	MSMB
ENSSSCG00000032392	151.601	4.09403e-06	0.000119998	-1.78598	L < M	-1.99197	L < H	-1.11534	M < H	MYO15A
ENSSSCG00000013074	854.014	4.11109e-06	0.000120221	-1.4153	L < M	-1.41025	L < H	1.00358	M > H	RAB3IL1
ENSSSCG00000036452	77.4524	4.1453e-06	0.000120708	1.34881	L > M	1.7642	L > H	1.30797	M > H	LRRC17
ENSSSCG00000018094	143846	4.14669e-06	0.000120708	-1.25035	L < M	-1.24918	L < H	1.00094	M > H	CYTB
ENSSSCG00000000960	245.025	4.15904e-06	0.000120792	-1.61278	L < M	-1.69326	L < H	-1.0499	M < H	KLHDC7B
ENSSSCG00000017511	542.842	4.42364e-06	0.000128185	1.49522	L > M	1.58862	L > H	1.06247	M > H	PLXDC1
ENSSSCG00000040019	46.388	4.49021e-06	0.000129819	-1.51612	L < M	-1.17269	L < H	1.29285	M > H	ENSSSCG00000040019
ENSSSCG00000004856	1508.2	4.58542e-06	0.000132272	1.32455	L > M	1.25192	L > H	-1.05802	M < H	NFATC1
ENSSSCG00000025806	847.705	4.6085e-06	0.000132637	-1.17737	L < M	-1.16267	L < H	1.01265	M > H	FAM118B
ENSSSCG00000015951	451.722	4.74022e-06	0.000135869	-1.22661	L < M	-1.15597	L < H	1.06111	M > H	METAP1D
ENSSSCG00000023451	67.2072	4.74209e-06	0.000135869	1.42711	L > M	1.51437	L > H	1.06115	M > H	KCNK2
ENSSSCG00000012950	106.402	4.84184e-06	0.000138416	1.49461	L > M	1.45178	L > H	-1.0295	M < H	RIN1
ENSSSCG00000035454	5648.87	4.90947e-06	0.000140035	-1.32162	L < M	-1.27729	L < H	1.03471	M > H	B4GALT1
ENSSSCG00000038853	782.467	4.94687e-06	0.000140787	-1.33626	L < M	-1.21091	L < H	1.10352	M > H	GPR137B
ENSSSCG00000026130	159.034	5.12718e-06	0.000145594	1.39918	L > M	1.63755	L > H	1.17036	M > H	EPHA3
ENSSSCG00000000659	102.948	5.15927e-06	0.000145762	-1.52527	L < M	-1.68176	L < H	-1.1026	M < H	A2ml1
ENSSSCG00000011867	885.917	5.16559e-06	0.000145762	1.36313	L > M	1.45144	L > H	1.06478	M > H	MYLK
ENSSSCG00000003867	2378.27	5.16739e-06	0.000145762	-1.18584	L < M	-1.15382	L < H	1.02775	M > H	TXNDC12
ENSSSCG00000027325	800.201	5.33399e-06	0.000150129	-1.41014	L < M	-1.30883	L < H	1.07741	M > H	TRNP1
ENSSSCG00000028530	301.245	5.38376e-06	0.000151196	-1.70232	L < M	-1.69122	L < H	1.00656	M > H	TMEM52
ENSSSCG00000010483	43.1897	5.43983e-06	0.000152435	1.4755	L > M	1.50605	L > H	1.02071	M > H	PLCE1
ENSSSCG00000002263	270.024	5.5815e-06	0.000156062	1.26933	L > M	1.23033	L > H	-1.03171	M < H	SLCO3A1
ENSSSCG00000003107	3712.95	5.66586e-06	0.000158074	1.11437	L > M	1.18163	L > H	1.06036	M > H	ARHGAP35
ENSSSCG00000015583	1033.03	6.00438e-06	0.000167153	-1.20601	L < M	-1.17173	L < H	1.02925	M > H	SMYD2
ENSSSCG00000035653	1508.9	6.03004e-06	0.000167501	-1.26438	L < M	-1.23653	L < H	1.02252	M > H	PGAP2
ENSSSCG00000039802	502.905	6.17584e-06	0.000171118	-1.28641	L < M	-1.19077	L < H	1.08032	M > H	FBXL2
ENSSSCG00000008854	671.023	6.1873e-06	0.000171118	1.35112	L > M	1.45756	L > H	1.07878	M > H	CPE
ENSSSCG00000022429	118.158	6.20051e-06	0.000171118	1.33243	L > M	1.4808	L > H	1.11135	M > H	KAZALD1
ENSSSCG00000037969	128.043	6.29327e-06	0.000173303	-1.26863	L < M	-1.40137	L < H	-1.10464	M < H
ENSSSCG00000036396	362.403	6.31631e-06	0.000173562	1.45894	L > M	1.47067	L > H	1.00804	M > H	RF01956
ENSSSCG00000022797	2095.18	6.37325e-06	0.00017475	-1.27955	L < M	-1.2503	L < H	1.02339	M > H	PPP1R3B
ENSSSCG00000008446	504.824	6.45022e-06	0.000176481	-1.44247	L < M	-1.68136	L < H	-1.16562	M < H	SIX2
ENSSSCG00000001825	1117.02	6.61504e-06	0.000180603	-1.19125	L < M	-1.19418	L < H	-1.00246	M < H	SLC41A3
ENSSSCG00000040663	4514.48	6.63993e-06	0.000180895	1.24218	L > M	1.23997	L > H	-1.00178	M < H	HERPUD1
ENSSSCG00000014921	1697.82	6.66945e-06	0.000181312	1.33889	L > M	1.35918	L > H	1.01515	M > H	PRSS23
ENSSSCG00000012988	1377.96	6.6953e-06	0.000181628	1.30194	L > M	1.25382	L > H	-1.03838	M < H	EHBP1L1
ENSSSCG00000013181	11128.9	7.03801e-06	0.000190519	1.22674	L > M	1.26923	L > H	1.03464	M > H	SERPING1
ENSSSCG00000035825	618.275	7.17889e-06	0.000193921	1.52112	L > M	1.60962	L > H	1.05818	M > H	UBE2QL1
ENSSSCG00000006827	312.551	7.24425e-06	0.000195273	1.23015	L > M	1.15517	L > H	-1.06491	M < H	CYB561D1
ENSSSCG00000006988	880.805	7.26213e-06	0.000195342	1.31848	L > M	1.40365	L > H	1.06459	M > H	PDGFRL
ENSSSCG00000023956	1357.54	7.30316e-06	0.000196032	1.26127	L > M	1.25221	L > H	-1.00723	M < H	NEDD9
ENSSSCG00000016210	517.838	7.45973e-06	0.000199814	-1.31949	L < M	-1.29038	L < H	1.02256	M > H	ABCB6
ENSSSCG00000004464	554.677	7.74526e-06	0.00020696	1.36044	L > M	1.42945	L > H	1.05072	M > H	TENT5A
ENSSSCG00000003854	1559.67	7.75898e-06	0.00020696	-1.25634	L < M	-1.21685	L < H	1.03246	M > H	ECHDC2
ENSSSCG00000001556	3573.37	8.36011e-06	0.000222529	1.15855	L > M	1.18338	L > H	1.02143	M > H	MAPK14
ENSSSCG00000035355	1436.42	8.42695e-06	0.000223481	1.18654	L > M	1.25338	L > H	1.05633	M > H	F2R
ENSSSCG00000015534	1037.36	8.43095e-06	0.000223481	-1.13769	L < M	-1.13538	L < H	1.00203	M > H	ACBD6
ENSSSCG00000009203	1237.79	8.46937e-06	0.000224034	-1.29561	L < M	-1.37168	L < H	-1.05871	M < H	SNCA
ENSSSCG00000002404	2095.84	8.49924e-06	0.000224359	1.19896	L > M	1.22856	L > H	1.02469	M > H	SPTLC2
ENSSSCG00000002637	114.25	8.88794e-06	0.000234135	-1.67325	L < M	-1.68749	L < H	-1.00851	M < H	DBNDD1
ENSSSCG00000000029	67.224	8.99687e-06	0.000236516	1.55618	L > M	1.42667	L > H	-1.09078	M < H	SCUBE1
ENSSSCG00000016245	41.9947	9.33015e-06	0.000244772	1.42155	L > M	1.83298	L > H	1.28942	M > H	COL4A3
ENSSSCG00000017676	751.469	9.3581e-06	0.000245001	-1.17094	L < M	-1.1547	L < H	1.01406	M > H	BCAS3
ENSSSCG00000011119	5856.04	9.58488e-06	0.000250425	-1.59994	L < M	-1.52537	L < H	1.04888	M > H	ECHDC3
ENSSSCG00000036792	184.93	9.94124e-06	0.000259204	-1.31065	L < M	-1.21819	L < H	1.0759	M > H	Zfp78
ENSSSCG00000001091	65.3933	1.01862e-05	0.00026505	-1.41476	L < M	-1.36961	L < H	1.03297	M > H	KIAA319
ENSSSCG00000005287	438.979	1.02141e-05	0.000265234	1.453	L > M	1.34018	L > H	-1.08419	M < H	PSAT1
ENSSSCG00000015307	804.245	1.03374e-05	0.00026789	1.28083	L > M	1.44688	L > H	1.12965	M > H	CDK14
ENSSSCG00000016064	177.528	1.03609e-05	0.000267954	1.30992	L > M	1.41299	L > H	1.07868	M > H	TMEFF2
ENSSSCG00000009975	11445.7	1.04338e-05	0.000269294	-1.38865	L < M	-1.41758	L < H	-1.02083	M < H	EMID1
ENSSSCG00000028338	847.189	1.05129e-05	0.000270787	-1.26776	L < M	-1.26565	L < H	1.00167	M > H	PAMR1
ENSSSCG00000037918	499.874	1.05765e-05	0.000271877	1.41039	L > M	1.45358	L > H	1.03062	M > H	ADIRF
ENSSSCG00000009851	17755.5	1.06529e-05	0.000273288	-1.15861	L < M	-1.15709	L < H	1.00131	M > H	PEBP1
ENSSSCG00000012940	2131.41	1.07121e-05	0.000274199	-1.28156	L < M	-1.26547	L < H	1.01271	M > H	B4GAT1
ENSSSCG00000014249	97.5874	1.07314e-05	0.000274199	-1.66629	L < M	-1.64924	L < H	1.01034	M > H	MARCHF3
ENSSSCG00000023660	6664.49	1.0783e-05	0.000274966	-1.15209	L < M	-1.1342	L < H	1.01578	M > H	PARP1
ENSSSCG00000020777	3047.94	1.09003e-05	0.000277402	-1.30122	L < M	-1.40618	L < H	-1.08066	M < H	TRIOBP
ENSSSCG00000022584	153.131	1.10935e-05	0.000281758	-1.32757	L < M	-1.32186	L < H	1.00432	M > H	PPP1R3F
ENSSSCG00000017164	6719.54	1.12692e-05	0.00028565	1.21222	L > M	1.17776	L > H	-1.02926	M < H	TIMP2
ENSSSCG00000002852	531.553	1.1341e-05	0.000286826	1.47652	L > M	1.30542	L > H	-1.13107	M < H	PLEKHF1
ENSSSCG00000008586	272.027	1.13606e-05	0.000286826	-1.34335	L < M	-1.28123	L < H	1.04848	M > H	TP53I3
ENSSSCG00000003582	833.537	1.14812e-05	0.000289298	-1.40334	L < M	-1.57756	L < H	-1.12415	M < H	SMPDL3B
ENSSSCG00000028461	868.444	1.15179e-05	0.000289651	-1.19127	L < M	-1.169	L < H	1.01905	M > H	SIRPA
ENSSSCG00000032996	1894.66	1.1594e-05	0.000290895	1.52765	L > M	1.26896	L > H	-1.20385	M < H	SLC7A5
ENSSSCG00000017043	2047.52	1.1613e-05	0.000290895	1.22531	L > M	1.23816	L > H	1.01048	M > H	RNF145
ENSSSCG00000008874	236.992	1.16858e-05	0.000292146	-1.27664	L < M	-1.16595	L < H	1.09494	M > H	TMEM144
ENSSSCG00000031142	361.047	1.17441e-05	0.000293028	-1.26008	L < M	-1.24654	L < H	1.01086	M > H	NMNAT3
ENSSSCG00000036438	10881.1	1.17968e-05	0.000293769	-1.22881	L < M	-1.81939	L < H	-1.48061	M < H	GPX3
ENSSSCG00000007737	425.14	1.18257e-05	0.000293915	1.23509	L > M	1.228	L > H	-1.00577	M < H	TPST1
ENSSSCG00000016579	116.861	1.19245e-05	0.000295792	-1.36117	L < M	-1.36513	L < H	-1.00291	M < H	CCDC136
ENSSSCG00000025072	2902.01	1.1994e-05	0.000296939	-1.42334	L < M	-1.43519	L < H	-1.00833	M < H	C3H16orf89
ENSSSCG00000035867	101.661	1.22379e-05	0.000302391	1.42894	L > M	1.40362	L > H	-1.01804	M < H	GFOD1
ENSSSCG00000001516	1536.38	1.24103e-05	0.000305569	-1.1616	L < M	-1.22187	L < H	-1.05189	M < H	BAK1
ENSSSCG00000016974	412.262	1.24145e-05	0.000305569	1.42052	L > M	1.69083	L > H	1.19029	M > H	MAP1B
ENSSSCG00000027467	123.455	1.25311e-05	0.000307845	1.33733	L > M	1.35184	L > H	1.01085	M > H	DZIP1L
ENSSSCG00000039626	250.106	1.26255e-05	0.000309569	1.29771	L > M	1.29214	L > H	-1.00431	M < H	DERL3
ENSSSCG00000002681	1473.05	1.26839e-05	0.000310401	-1.17818	L < M	-1.10844	L < H	1.06292	M > H	HSDL1
ENSSSCG00000006482	4542.21	1.2864e-05	0.000314206	1.18382	L > M	1.14915	L > H	-1.03018	M < H	MEF2D
ENSSSCG00000033806	299.699	1.29277e-05	0.000314701	1.56951	L > M	1.59181	L > H	1.01421	M > H	CCKBR
ENSSSCG00000009648	778.609	1.29336e-05	0.000314701	-2.74802	L < M	-2.35703	L < H	1.16588	M > H	NEFM
ENSSSCG00000033018	1363.84	1.34755e-05	0.000327263	1.21572	L > M	1.31752	L > H	1.08374	M > H	TM4SF1
ENSSSCG00000040706	2085.57	1.38378e-05	0.000335186	-1.28973	L < M	-1.30318	L < H	-1.01043	M < H	DBN1
ENSSSCG00000037854	230.146	1.38544e-05	0.000335186	-1.23829	L < M	-1.14303	L < H	1.08334	M > H	L3HYPDH
ENSSSCG00000028063	1020.6	1.40877e-05	0.000340187	1.20106	L > M	1.25136	L > H	1.04188	M > H	TACC2
ENSSSCG00000039392	130.529	1.42693e-05	0.00034392	-1.32724	L < M	-1.47279	L < H	-1.10967	M < H	SNPH
ENSSSCG00000015677	336.218	1.4833e-05	0.00035683	-1.27246	L < M	-1.24311	L < H	1.02362	M > H	LYPD6B
ENSSSCG00000006610	12503.6	1.50102e-05	0.000360415	-1.30344	L < M	-1.28071	L < H	1.01775	M > H	S1A11
ENSSSCG00000026387	251.882	1.50403e-05	0.000360458	-1.44225	L < M	-1.36618	L < H	1.05568	M > H	REEP6
ENSSSCG00000009826	1860.94	1.51689e-05	0.000362859	-1.22172	L < M	-1.1636	L < H	1.04994	M > H	TCTN1
ENSSSCG00000016859	1148.81	1.52058e-05	0.00036306	1.3183	L > M	1.42483	L > H	1.08081	M > H	C7
ENSSSCG00000017012	5444.45	1.54735e-05	0.000368761	-1.28117	L < M	-1.28744	L < H	-1.00489	M < H	SLIT3
ENSSSCG00000038254	1041.43	1.56367e-05	0.000371955	-1.25732	L < M	-1.12856	L < H	1.11409	M > H	PRKRA
ENSSSCG00000004762	1014.12	1.5681e-05	0.000372314	1.1839	L > M	1.11149	L > H	-1.06514	M < H	DNAJC17
ENSSSCG00000004830	145.702	1.57847e-05	0.000374079	1.43449	L > M	1.33658	L > H	-1.07325	M < H	ATP1A
ENSSSCG00000010687	188.396	1.61799e-05	0.000382234	1.37529	L > M	1.47625	L > H	1.07341	M > H	INPP5F
ENSSSCG00000015766	218.063	1.61888e-05	0.000382234	-1.32517	L < M	-1.22383	L < H	1.0828	M > H	WDR17
ENSSSCG00000014892	100.662	1.651e-05	0.000389098	-1.33964	L < M	-1.32095	L < H	1.01415	M > H	USP35
ENSSSCG00000027852	45.0952	1.65897e-05	0.000390257	1.31775	L > M	1.4049	L > H	1.06613	M > H	PCDHB12
ENSSSCG00000010449	96.7692	1.67531e-05	0.000393375	1.41562	L > M	1.4653	L > H	1.0351	M > H	CH25H
ENSSSCG00000000205	153.332	1.68545e-05	0.000394417	-1.29656	L < M	-1.30111	L < H	-1.00351	M < H	FAM186B
ENSSSCG00000000492	448.562	1.68594e-05	0.000394417	-1.91064	L < M	-1.77262	L < H	1.07786	M > H	LYZ
ENSSSCG00000011046	175.646	1.71087e-05	0.000399517	1.36882	L > M	1.49712	L > H	1.09373	M > H	ITGA8
ENSSSCG00000011020	1945.58	1.76181e-05	0.000410659	1.27931	L > M	1.37829	L > H	1.07738	M > H	JCAD
ENSSSCG00000010962	1913.08	1.79847e-05	0.000418439	-1.40073	L < M	-1.22594	L < H	1.14257	M > H	FRMD3
ENSSSCG00000033844	220.628	1.81221e-05	0.000420868	1.49029	L > M	1.48511	L > H	-1.00349	M < H	CYP1B1
ENSSSCG00000014880	616.229	1.8296e-05	0.000424136	-1.34381	L < M	-1.24332	L < H	1.08083	M > H	AQP11
ENSSSCG00000009713	2946.83	1.84959e-05	0.000427991	1.14376	L > M	1.16143	L > H	1.01545	M > H	CLCN3
ENSSSCG00000006472	61.645	1.87249e-05	0.000432505	1.41555	L > M	1.67718	L > H	1.18483	M > H	CRABP2
ENSSSCG00000015579	47.5509	1.88592e-05	0.000434818	1.5165	L > M	1.9716	L > H	1.3001	M > H	PTGS2
ENSSSCG00000030395	159.698	1.94908e-05	0.00044857	-1.40531	L < M	-1.212	L < H	1.1595	M > H	ASB5
ENSSSCG00000038886	85.714	1.9777e-05	0.000454336	-1.30765	L < M	-1.23963	L < H	1.05487	M > H	CAGE1
ENSSSCG00000040305	525.572	2.00167e-05	0.000459017	-1.18275	L < M	-1.15381	L < H	1.02509	M > H
ENSSSCG00000015213	3370.45	2.05446e-05	0.00046947	-1.18557	L < M	-1.14213	L < H	1.03803	M > H	EI24
ENSSSCG00000007522	13929.1	2.05462e-05	0.00046947	1.37686	L > M	1.4017	L > H	1.01804	M > H	CTSZ
ENSSSCG00000011680	84.3197	2.05954e-05	0.000469752	-1.55767	L < M	-1.45646	L < H	1.06949	M > H	PLS1
ENSSSCG00000018081	134695	2.10865e-05	0.000479635	-1.21765	L < M	-1.23261	L < H	-1.01229	M < H	ATP6
ENSSSCG00000027530	542.651	2.11039e-05	0.000479635	-1.14206	L < M	-1.14848	L < H	-1.00563	M < H	TAF12
ENSSSCG00000021767	146.055	2.21758e-05	0.000503098	-2.37288	L < M	-2.68638	L < H	-1.13211	M < H	TDH
ENSSSCG00000015903	84.4026	2.22876e-05	0.000504737	-1.5839	L < M	-1.2227	L < H	1.29541	M > H	SLC38A11
ENSSSCG00000025751	14356.2	2.23494e-05	0.000505239	-1.1943	L < M	-1.14403	L < H	1.04394	M > H	MDH1
ENSSSCG00000016892	41.5947	2.24485e-05	0.000506004	1.3577	L > M	1.61749	L > H	1.19135	M > H	FST
ENSSSCG00000035887	210.947	2.24626e-05	0.000506004	1.20369	L > M	1.36509	L > H	1.13409	M > H	C4H8orf34
ENSSSCG00000015270	1983.3	2.25062e-05	0.000506091	1.30802	L > M	1.3793	L > H	1.05449	M > H	FMOD
ENSSSCG00000015507	144.907	2.27121e-05	0.000509822	1.27539	L > M	2.04256	L > H	1.60152	M > H	TNN
ENSSSCG00000004921	395.343	2.31559e-05	0.000518871	1.23564	L > M	1.39576	L > H	1.12958	M > H	ATP8B1
ENSSSCG00000008141	98.4245	2.34352e-05	0.000524208	-1.94516	L < M	-2.46444	L < H	-1.26696	M < H	ST6GAL2
ENSSSCG00000009519	496.081	2.34864e-05	0.000524434	-1.18021	L < M	-1.12988	L < H	1.04455	M > H	CLYBL
ENSSSCG00000040751	439.953	2.36629e-05	0.000527451	1.18077	L > M	1.18048	L > H	-1.00025	M < H	DDIT3
ENSSSCG00000009283	1909.81	2.37202e-05	0.000527806	-1.34063	L < M	-1.25899	L < H	1.06485	M > H	TNFRSF19
ENSSSCG00000010445	74.3496	2.42184e-05	0.000537621	1.62096	L > M	1.65398	L > H	1.02037	M > H	ANKRD22
ENSSSCG00000013765	98.0706	2.42457e-05	0.000537621	-1.7356	L < M	-1.36547	L < H	1.27106	M > H	RLN3
ENSSSCG00000000138	76623.1	2.44387e-05	0.00053845	-1.3392	L < M	-1.2824	L < H	1.04429	M > H	PVALB
ENSSSCG00000006288	435.069	2.44432e-05	0.00053845	1.33097	L > M	1.52605	L > H	1.14657	M > H	SELP
ENSSSCG00000014811	6435.8	2.44615e-05	0.00053845	-1.19505	L < M	-1.23101	L < H	-1.03009	M < H	INPPL1
ENSSSCG00000000376	3823.34	2.44724e-05	0.00053845	-1.16137	L < M	-1.17283	L < H	-1.00986	M < H	SUOX
ENSSSCG00000005701	3130.78	2.44942e-05	0.00053845	-1.52445	L < M	-1.46183	L < H	1.04284	M > H	ASS1
ENSSSCG00000014004	164.104	2.48374e-05	0.000545055	1.31282	L > M	1.29773	L > H	-1.01163	M < H	PLPP2
ENSSSCG00000000886	31122.9	2.50176e-05	0.000548065	-1.19876	L < M	-1.19438	L < H	1.00367	M > H	SLC25A3
ENSSSCG00000032861	786.96	2.59889e-05	0.000568367	1.20948	L > M	1.35817	L > H	1.12294	M > H	NUAK1
ENSSSCG00000006171	136.204	2.6646e-05	0.000581315	1.25179	L > M	1.47144	L > H	1.17547	M > H	CRISPLD1
ENSSSCG00000018082	484389	2.66721e-05	0.000581315	-1.27804	L < M	-1.26362	L < H	1.01141	M > H	COX3
ENSSSCG00000016754	4165.66	2.67266e-05	0.000581508	1.39486	L > M	1.37804	L > H	-1.0122	M < H	AEBP1
ENSSSCG00000014876	103.856	2.69817e-05	0.000586059	1.65775	L > M	1.512	L > H	-1.0964	M < H	MYO7A
ENSSSCG00000016129	41.2372	2.70444e-05	0.000586422	-1.49222	L < M	-1.45098	L < H	1.02842	M > H	GPR1
ENSSSCG00000006143	2479.72	2.73995e-05	0.000593112	-1.40659	L < M	-1.29001	L < H	1.09037	M > H	CA13
ENSSSCG00000017604	232.777	2.81458e-05	0.000608235	1.32325	L > M	1.28696	L > H	-1.0282	M < H	HLF
ENSSSCG00000006506	93.9485	2.83375e-05	0.000611341	1.3109	L > M	1.44502	L > H	1.10231	M > H	SYT11
ENSSSCG00000017141	188.036	2.84558e-05	0.000612857	-1.44747	L < M	-1.6454	L < H	-1.13674	M < H	AATK
ENSSSCG00000003513	13081.6	2.87559e-05	0.000618275	1.24918	L > M	1.20295	L > H	-1.03843	M < H	ECE1
ENSSSCG00000012624	459.373	2.88524e-05	0.000619307	-1.31345	L < M	-1.19347	L < H	1.10053	M > H	SLC25A43
ENSSSCG00000007845	5295.18	2.92389e-05	0.000625526	-1.11867	L < M	-1.09582	L < H	1.02085	M > H	UQCRC2
ENSSSCG00000001518	1146.12	2.92403e-05	0.000625526	1.30256	L > M	1.18026	L > H	-1.10362	M < H	ITPR3
ENSSSCG00000007642	227.834	3.00412e-05	0.000641583	-1.47021	L < M	-1.51367	L < H	-1.02956	M < H	AZGP1
ENSSSCG00000006874	719.812	3.00942e-05	0.00064164	-1.49206	L < M	-1.32756	L < H	1.12391	M > H	PALMD
ENSSSCG00000025744	1799.04	3.06099e-05	0.000650631	1.26314	L > M	1.24589	L > H	-1.01384	M < H	KDSR
ENSSSCG00000025588	267.762	3.06179e-05	0.000650631	1.54113	L > M	1.47305	L > H	-1.04622	M < H	FJX1
ENSSSCG00000016151	271.454	3.09302e-05	0.000656173	-1.41888	L < M	-1.26626	L < H	1.12053	M > H	MAP2
ENSSSCG00000003539	250.157	3.114e-05	0.000659527	-1.26326	L < M	-1.49629	L < H	-1.18446	M < H	GRHL3
ENSSSCG00000029460	500.916	3.11975e-05	0.000659649	-1.25795	L < M	-1.27629	L < H	-1.01458	M < H	RND2
ENSSSCG00000006073	41.6545	3.14081e-05	0.000661607	1.29743	L > M	1.47556	L > H	1.1373	M > H	OSR2
ENSSSCG00000035987	1587.84	3.14371e-05	0.000661607	-1.3201	L < M	-1.2481	L < H	1.05769	M > H	EHD3
ENSSSCG00000001500	88.1108	3.14458e-05	0.000661607	1.28665	L > M	1.46818	L > H	1.14108	M > H	COL21A1
ENSSSCG00000033010	5753.61	3.15157e-05	0.000661986	1.2981	L > M	1.34952	L > H	1.03961	M > H	AHNAK
ENSSSCG00000020876	663.436	3.16367e-05	0.000662708	-1.2206	L < M	-1.16967	L < H	1.04354	M > H	RTL5
ENSSSCG00000013506	599.49	3.16541e-05	0.000662708	-1.32401	L < M	-1.27601	L < H	1.03762	M > H	STAP2
ENSSSCG00000002716	319.776	3.17378e-05	0.000663372	1.18135	L > M	1.22345	L > H	1.03564	M > H	MLKL
ENSSSCG00000034757	964.835	3.18476e-05	0.000664577	-1.23381	L < M	-1.26667	L < H	-1.02663	M < H	FGF11
ENSSSCG00000038423	765.381	3.20394e-05	0.000667487	1.14997	L > M	1.17013	L > H	1.01753	M > H	GLA
ENSSSCG00000010853	2001.84	3.26255e-05	0.000678588	-1.2028	L < M	-1.34938	L < H	-1.12186	M < H	EPHX1
ENSSSCG00000027161	128.792	3.27211e-05	0.000679469	-1.49688	L < M	-1.35067	L < H	1.10825	M > H	PIP5K1B
ENSSSCG00000026741	2017.54	3.3307e-05	0.000690512	1.26079	L > M	1.27045	L > H	1.00766	M > H	TBCC
ENSSSCG00000025729	132.508	3.38802e-05	0.000700993	1.37363	L > M	1.47304	L > H	1.07237	M > H	IRS1
ENSSSCG00000008840	53.9691	3.39226e-05	0.000700993	2.34718	L > M	1.88514	L > H	-1.24509	M < H	GSX2
ENSSSCG00000029886	105.709	3.47315e-05	0.000716547	1.36993	L > M	1.65375	L > H	1.20717	M > H	LYVE1
ENSSSCG00000018084	26448.7	3.50954e-05	0.000722885	-1.24216	L < M	-1.24314	L < H	-1.00079	M < H	ND3
ENSSSCG00000002144	367.253	3.68936e-05	0.000758699	1.1518	L > M	1.19742	L > H	1.0396	M > H	CCNB1IP1
ENSSSCG00000004544	2160.21	3.73811e-05	0.000767487	-1.18076	L < M	-1.13533	L < H	1.04002	M > H	SPG21
ENSSSCG00000016441	3070.1	3.77851e-05	0.000774534	-1.15146	L < M	-1.18432	L < H	-1.02854	M < H	ABCF2
ENSSSCG00000009111	261.062	3.84821e-05	0.000787555	1.32244	L > M	1.52563	L > H	1.15364	M > H	SYNPO2
ENSSSCG00000033829	434.057	3.87523e-05	0.000791814	-1.4928	L < M	-1.3389	L < H	1.11495	M > H
ENSSSCG00000006165	500.493	4.00166e-05	0.00081634	1.15398	L > M	1.15877	L > H	1.00415	M > H	SEC31B
ENSSSCG00000015368	156.343	4.026e-05	0.000819992	1.38161	L > M	1.50329	L > H	1.08807	M > H	HDAC9
ENSSSCG00000036223	1007.27	4.04527e-05	0.000822602	1.71287	L > M	1.74419	L > H	1.01829	M > H	ACKR1
ENSSSCG00000023806	1149.23	4.18057e-05	0.000848762	-1.86874	L < M	-1.96444	L < H	-1.05121	M < H	LRRN1
ENSSSCG00000021478	477.464	4.20595e-05	0.000852558	1.19438	L > M	1.18155	L > H	-1.01085	M < H	CWC25
ENSSSCG00000014242	606.133	4.24505e-05	0.000859118	1.29769	L > M	1.28214	L > H	-1.01213	M < H	ZNF608
ENSSSCG00000010169	430.085	4.26281e-05	0.00086039	1.32255	L > M	1.29323	L > H	-1.02267	M < H	SIPA1L2
ENSSSCG00000027973	3333.68	4.26483e-05	0.00086039	-1.1834	L < M	-1.12995	L < H	1.0473	M > H	COG4
ENSSSCG00000031053	10596.1	4.31365e-05	0.000868796	-1.39063	L < M	-1.40207	L < H	-1.00823	M < H	S1A1
ENSSSCG00000016448	651.816	4.32548e-05	0.000868796	-1.32274	L < M	-1.47684	L < H	-1.1165	M < H	KCNH2
ENSSSCG00000001800	166.939	4.32694e-05	0.000868796	1.32931	L > M	1.32839	L > H	-1.00069	M < H	TM6SF1
ENSSSCG00000009023	989.047	4.45026e-05	0.000891328	-1.38263	L < M	-1.35677	L < H	1.01906	M > H	DCLK2
ENSSSCG00000016101	1302.79	4.45315e-05	0.000891328	1.12868	L > M	1.15782	L > H	1.02581	M > H	CFLAR
ENSSSCG00000029741	1432.82	4.50041e-05	0.000898341	1.12997	L > M	1.12582	L > H	-1.00369	M < H	RALA
ENSSSCG00000011178	314.148	4.50227e-05	0.000898341	1.0574	L > M	1.24757	L > H	1.17985	M > H	CPNE4
ENSSSCG00000010929	531.494	4.59071e-05	0.000914556	-1.19025	L < M	-1.24983	L < H	-1.05006	M < H	CYB5R1
ENSSSCG00000009874	14597.6	4.6907e-05	0.000933017	1.81362	L > M	1.61971	L > H	-1.11972	M < H	RASAL1
ENSSSCG00000017109	3937.39	4.715e-05	0.00093639	1.66021	L > M	1.44939	L > H	-1.14545	M < H	ADAMTS16
ENSSSCG00000035960	67.6538	4.7379e-05	0.000938026	1.47929	L > M	1.55641	L > H	1.05213	M > H	ENSSSCG00000035960
ENSSSCG00000014264	9041.9	4.73795e-05	0.000938026	-1.26406	L < M	-1.16218	L < H	1.08766	M > H	HINT1
ENSSSCG00000004300	278.565	4.74678e-05	0.000938316	-1.19557	L < M	-1.16891	L < H	1.0228	M > H	SMIM8
ENSSSCG00000032097	1269.71	4.75464e-05	0.000938415	1.15059	L > M	1.15158	L > H	1.00086	M > H	DUSP16
ENSSSCG00000008737	134.268	4.7898e-05	0.000943894	1.25335	L > M	1.45203	L > H	1.15852	M > H	C1QTNF7
ENSSSCG00000039522	130.013	4.85314e-05	0.000954899	1.53431	L > M	1.42418	L > H	-1.07733	M < H	SHISAL1
ENSSSCG00000001925	1556.43	4.86149e-05	0.00095507	-1.09528	L < M	-1.10969	L < H	-1.01315	M < H	ADPGK
ENSSSCG00000036831	272.826	4.94181e-05	0.000969355	-1.27287	L < M	-1.2282	L < H	1.03637	M > H	EFNA4
ENSSSCG00000038966	980.511	4.96362e-05	0.000972138	1.31946	L > M	1.54297	L > H	1.1694	M > H	KRT7
ENSSSCG00000007919	954.397	5.10726e-05	0.000998735	-1.12443	L < M	-1.18268	L < H	-1.0518	M < H	ALG1
ENSSSCG00000032941	3355.22	5.12104e-05	0.000999898	1.36299	L > M	1.30855	L > H	-1.0416	M < H	SIK2
ENSSSCG00000032977	1234.92	5.27825e-05	0.00102902	1.12611	L > M	1.1779	L > H	1.046	M > H	PPP1R3E
ENSSSCG00000038963	1238.3	5.29743e-05	0.00103118	1.20229	L > M	1.1977	L > H	-1.00383	M < H	PRKX
ENSSSCG00000023351	146.869	5.32283e-05	0.00103454	1.70607	L > M	1.67919	L > H	-1.01601	M < H	PLA2G4A
ENSSSCG00000005045	268.121	5.38024e-05	0.00104411	1.37519	L > M	1.36442	L > H	-1.00789	M < H	BMP4
ENSSSCG00000002026	92.2351	5.40357e-05	0.00104704	1.34007	L > M	1.38277	L > H	1.03186	M > H	EFS
ENSSSCG00000040745	133.995	5.4597e-05	0.00105632	-1.37199	L < M	-1.41955	L < H	-1.03466	M < H	ZNF771
ENSSSCG00000031503	205.286	5.46972e-05	0.00105665	1.24977	L > M	1.4704	L > H	1.17653	M > H	PRRX1
ENSSSCG00000002783	66.9841	5.54916e-05	0.00107037	1.40928	L > M	1.2222	L > H	-1.15307	M < H	SLC9A5
ENSSSCG00000037121	3469.81	5.58345e-05	0.00107536	-1.16404	L < M	-1.13743	L < H	1.0234	M > H	KIAA319L
ENSSSCG00000006479	156.919	5.60165e-05	0.00107724	1.30363	L > M	1.26646	L > H	-1.02935	M < H	TTC24
ENSSSCG00000003715	215.533	5.68869e-05	0.00109233	1.19792	L > M	1.39436	L > H	1.16398	M > H	ZNF521
ENSSSCG00000027466	5154.26	5.7498e-05	0.00110241	1.31246	L > M	1.33861	L > H	1.01993	M > H	PCOLCE
ENSSSCG00000014136	229.28	5.77738e-05	0.00110603	1.30687	L > M	1.3865	L > H	1.06093	M > H	VCAN
ENSSSCG00000011837	58.3458	5.85999e-05	0.00112016	-1.47715	L < M	-1.48717	L < H	-1.00678	M < H	MELTF
ENSSSCG00000031940	3207.3	5.88099e-05	0.00112249	-1.33569	L < M	-1.30835	L < H	1.0209	M > H	GAS2
ENSSSCG00000013302	4515.48	5.9191e-05	0.00112808	-1.24585	L < M	-1.20035	L < H	1.0379	M > H	CAT
ENSSSCG00000035199	189.882	5.94941e-05	0.00113216	1.23134	L > M	1.19851	L > H	-1.02739	M < H	PTGES3L
ENSSSCG00000006664	122.475	5.98945e-05	0.00113808	1.33792	L > M	1.36034	L > H	1.01676	M > H	MTMR11
ENSSSCG00000023380	5892.75	6.20732e-05	0.00117773	-1.14759	L < M	-1.16713	L < H	-1.01703	M < H	ISCU
ENSSSCG00000033278	3502.32	6.29344e-05	0.00119229	-1.17855	L < M	-1.14045	L < H	1.03341	M > H	ATP6V1D
ENSSSCG00000000072	1459.01	6.35263e-05	0.00120172	-1.12918	L < M	-1.10434	L < H	1.0225	M > H	SLC25A17
ENSSSCG00000037209	735.688	6.38615e-05	0.00120627	1.20408	L > M	1.1714	L > H	-1.0279	M < H	TLNRD1
ENSSSCG00000022292	166.339	6.61164e-05	0.00124702	1.28656	L > M	1.2569	L > H	-1.0236	M < H	NPL
ENSSSCG00000022804	430.455	6.71714e-05	0.00126505	1.29321	L > M	1.38365	L > H	1.06994	M > H	RHOJ
ENSSSCG00000003755	1482.5	6.76288e-05	0.00126848	-1.42092	L < M	-1.28554	L < H	1.10531	M > H	MCOLN2
ENSSSCG00000035702	759.096	6.76515e-05	0.00126848	-1.24542	L < M	-1.20188	L < H	1.03623	M > H	WDSUB1
ENSSSCG00000003795	2557.61	6.76521e-05	0.00126848	-1.14408	L < M	-1.12334	L < H	1.01846	M > H	WLS
ENSSSCG00000005167	336.688	6.80456e-05	0.00127398	-1.52198	L < M	-1.23283	L < H	1.23455	M > H	SLC24A2
ENSSSCG00000002763	3222.33	6.90008e-05	0.00128997	-1.15928	L < M	-1.15702	L < H	1.00196	M > H	PRMT7
ENSSSCG00000033178	652.665	6.92537e-05	0.0012928	-1.23847	L < M	-1.17303	L < H	1.05579	M > H	HAUS4
ENSSSCG00000024678	416.104	7.17149e-05	0.00133679	-1.33263	L < M	-1.41453	L < H	-1.06146	M < H	MEGF6
ENSSSCG00000006950	1337.58	7.19501e-05	0.00133922	-1.37978	L < M	-1.21202	L < H	1.13842	M > H	WDR63
ENSSSCG00000038404	8068.51	7.22611e-05	0.00134305	-1.27636	L < M	-1.17851	L < H	1.08303	M > H	SERPINB6
ENSSSCG00000003458	2425.47	7.23962e-05	0.0013436	1.24396	L > M	1.13683	L > H	-1.09424	M < H	CTRC
ENSSSCG00000011683	189.678	7.32556e-05	0.00135757	1.34874	L > M	1.47056	L > H	1.09032	M > H	PCOLCE2
ENSSSCG00000035101	324.002	7.35587e-05	0.00136121	1.75465	L > M	2.09659	L > H	1.19488	M > H	KLF5
ENSSSCG00000016216	5980.03	7.37698e-05	0.00136314	1.25787	L > M	1.17438	L > H	-1.07109	M < H	TUBA4A
ENSSSCG00000008303	9457.38	7.57097e-05	0.00139696	-1.1308	L < M	-1.13479	L < H	-1.00353	M < H	CCT7
ENSSSCG00000010604	412.532	7.62223e-05	0.00140438	1.23379	L > M	1.30407	L > H	1.05696	M > H	SH3PXD2A
ENSSSCG00000040773	371.444	7.77858e-05	0.00143112	1.22858	L > M	1.36933	L > H	1.11456	M > H	TOB1
ENSSSCG00000038600	1392.88	7.8625e-05	0.00144448	-1.39395	L < M	-1.42781	L < H	-1.02429	M < H	PRSS8
ENSSSCG00000001746	5554.73	8.12272e-05	0.00148845	1.38993	L > M	1.36452	L > H	-1.01862	M < H	PKHD1
ENSSSCG00000001008	1928.68	8.12518e-05	0.00148845	-1.20519	L < M	-1.21771	L < H	-1.01038	M < H	BPHL
ENSSSCG00000015258	1379.2	8.23596e-05	0.00150534	1.74113	L > M	1.51073	L > H	-1.15251	M < H	GLB1L3
ENSSSCG00000006651	380.137	8.24098e-05	0.00150534	1.30067	L > M	1.21858	L > H	-1.06736	M < H	ADAMTSL4
ENSSSCG00000013418	2539.25	8.35263e-05	0.00152355	1.38005	L > M	1.46397	L > H	1.06081	M > H	CFD
ENSSSCG00000038547	190.525	8.45137e-05	0.00153936	1.94972	L > M	1.53863	L > H	-1.26718	M < H	GABRB3
ENSSSCG00000009759	2066.29	8.48919e-05	0.00154404	-1.25587	L < M	-1.26168	L < H	-1.00462	M < H	SCARB1
ENSSSCG00000016230	1350.5	8.57385e-05	0.00155722	-1.41992	L < M	-1.43401	L < H	-1.00992	M < H	EPHA4
ENSSSCG00000007166	3866.39	8.70582e-05	0.00157894	1.11382	L > M	1.16669	L > H	1.04747	M > H	PTPRA
ENSSSCG00000006728	809.288	8.72814e-05	0.00158074	-1.15991	L < M	-1.11596	L < H	1.03938	M > H	GDAP2
ENSSSCG00000017566	5767.46	8.86428e-05	0.00160311	-1.19082	L < M	-1.1714	L < H	1.01658	M > H	ACSF2
ENSSSCG00000004499	26818.6	9.04407e-05	0.00163331	-1.15544	L < M	-1.1248	L < H	1.02724	M > H	ATP5F1A
ENSSSCG00000006696	672.496	9.19829e-05	0.00165881	1.33816	L > M	1.35772	L > H	1.01462	M > H	GJA5
ENSSSCG00000001887	2121.49	9.21788e-05	0.00166	-1.18875	L < M	-1.19073	L < H	-1.00166	M < H	SCAMP5
ENSSSCG00000025240	1089.79	9.3001e-05	0.00167244	1.35484	L > M	1.36389	L > H	1.00668	M > H	DDIT4L
ENSSSCG00000018065	65221.8	9.31994e-05	0.00167365	-1.20814	L < M	-1.22451	L < H	-1.01355	M < H	ND1
ENSSSCG00000026585	171.621	9.39123e-05	0.0016828	1.2225	L > M	1.27027	L > H	1.03908	M > H	PROCR
ENSSSCG00000031866	10567.9	9.39729e-05	0.0016828	1.22355	L > M	1.27755	L > H	1.04414	M > H	TIMP3
ENSSSCG00000012362	446.321	9.44686e-05	0.00168853	-1.34043	L < M	-1.32691	L < H	1.01019	M > H	ARHGEF9
ENSSSCG00000005316	2218.1	9.45577e-05	0.00168853	1.28466	L > M	1.2435	L > H	-1.0331	M < H	TPM2
ENSSSCG00000014436	1195.99	9.52015e-05	0.00169765	-1.23782	L < M	-1.29291	L < H	-1.0445	M < H	ARHGEF37
ENSSSCG00000006900	278.776	9.54618e-05	0.00169926	-1.31268	L < M	-1.21349	L < H	1.08174	M > H	DIPK1A
ENSSSCG00000013491	433.616	9.55584e-05	0.00169926	-1.25169	L < M	-1.2245	L < H	1.02221	M > H	TJP3
ENSSSCG00000004401	43.6577	9.5703e-05	0.00169946	1.36751	L > M	1.33901	L > H	-1.02129	M < H	DDO
ENSSSCG00000007026	3465.32	9.71209e-05	0.00172224	-1.13229	L < M	-1.10099	L < H	1.02843	M > H	VDAC3
ENSSSCG00000006413	153.831	9.72942e-05	0.00172292	1.23864	L > M	1.45914	L > H	1.17802	M > H	FCER1A
ENSSSCG00000005502	132.366	9.94519e-05	0.00175869	1.6684	L > M	1.46457	L > H	-1.13917	M < H	ASTN2
ENSSSCG00000010188	426.715	9.97525e-05	0.00176156	1.20511	L > M	1.2739	L > H	1.05709	M > H	ABCB1
ENSSSCG00000015874	695.983	0.00010059	0.0017739	1.02551	L > M	1.15425	L > H	1.12553	M > H	ACVR1
ENSSSCG00000006172	102.431	0.000100867	0.00177528	1.53431	L > M	2.12039	L > H	1.38199	M > H	PI15
ENSSSCG00000012292	177.732	0.000100947	0.00177528	1.63158	L > M	1.42196	L > H	-1.14741	M < H	SYP
ENSSSCG00000031255	244.738	0.000101434	0.00178104	1.16489	L > M	1.4149	L > H	1.21462	M > H
ENSSSCG00000020846	1515.1	0.000101554	0.00178104	1.33287	L > M	1.29176	L > H	-1.03183	M < H	SCARA3
ENSSSCG00000000107	2005.2	0.000102019	0.00178673	1.15476	L > M	1.1333	L > H	-1.01894	M < H	CSNK1E
ENSSSCG00000027486	1844.19	0.000103029	0.00180195	-1.27021	L < M	-1.27942	L < H	-1.00725	M < H	TRIP6
ENSSSCG00000014314	327.979	0.000103337	0.00180486	-1.20365	L < M	-1.19673	L < H	1.00578	M > H	FBXL21P
ENSSSCG00000010447	7507.57	0.000104334	0.00181978	1.3668	L > M	1.36622	L > H	-1.00043	M < H	ACTA2
ENSSSCG00000018039	2556.57	0.000105581	0.00183901	1.15169	L > M	1.09493	L > H	-1.05184	M < H	NCOR1
ENSSSCG00000026044	3497.6	0.000106148	0.00184637	1.10471	L > M	1.25329	L > H	1.13449	M > H	FDFT1
ENSSSCG00000001657	1316.45	0.000107439	0.00186627	-1.22921	L < M	-1.23916	L < H	-1.0081	M < H	CUL7
ENSSSCG00000034102	333.178	0.000109498	0.00189945	1.47235	L > M	1.50414	L > H	1.0216	M > H	DGAT2
ENSSSCG00000028297	6532.49	0.000110881	0.00191714	-1.15952	L < M	-1.15367	L < H	1.00507	M > H	APH1A
ENSSSCG00000010537	8635.39	0.000110897	0.00191714	-1.21989	L < M	-1.20984	L < H	1.00831	M > H	GOT1
ENSSSCG00000008447	364.319	0.000110969	0.00191714	-1.25928	L < M	-1.32424	L < H	-1.05158	M < H	CAMKMT
ENSSSCG00000013911	105.746	0.000111843	0.00192964	1.36612	L > M	1.29835	L > H	-1.0522	M < H	TMEM59L
ENSSSCG00000031957	663.775	0.000113008	0.0019471	-1.38619	L < M	-1.27009	L < H	1.09141	M > H	RIMS2
ENSSSCG00000015071	1713.13	0.000113505	0.00195303	1.13826	L > M	1.10174	L > H	-1.03315	M < H	SIK3
ENSSSCG00000016226	1196.23	0.000113852	0.00195635	-1.13779	L < M	-1.10815	L < H	1.02675	M > H	FARSB
ENSSSCG00000024752	1934.84	0.000114291	0.00196125	-1.30319	L < M	-1.28192	L < H	1.0166	M > H	ALDH4A1
ENSSSCG00000011038	214.766	0.000115299	0.00197589	1.39147	L > M	1.46042	L > H	1.04955	M > H	MRC1
ENSSSCG00000025834	70.5635	0.000116122	0.00198732	-1.55351	L < M	-1.56504	L < H	-1.00742	M < H	FNDC5
ENSSSCG00000030337	369.839	0.000116499	0.0019911	-1.27807	L < M	-1.30916	L < H	-1.02433	M < H	NYAP1
ENSSSCG00000004032	162.487	0.000117237	0.00200103	-1.24951	L < M	-1.21487	L < H	1.02852	M > H	PRKN
ENSSSCG00000014328	74.2878	0.0001189	0.00202671	1.36095	L > M	1.41535	L > H	1.03997	M > H	GFRA3
ENSSSCG00000025087	692.463	0.000120847	0.00205714	-1.2828	L < M	-1.19732	L < H	1.07139	M > H	ASPH
ENSSSCG00000005350	253.647	0.000121733	0.00206946	-1.20543	L < M	-1.22406	L < H	-1.01546	M < H	FBXO1
ENSSSCG00000023915	218.225	0.000122592	0.00208129	1.39231	L > M	1.34737	L > H	-1.03335	M < H	SLC2A4
ENSSSCG00000012134	432.964	0.000122993	0.00208532	1.37112	L > M	1.37198	L > H	1.00063	M > H	PIGA
ENSSSCG00000010703	5464.8	0.000123456	0.00209039	1.23471	L > M	1.24735	L > H	1.01024	M > H	HTRA1
ENSSSCG00000003693	121.182	0.0001255	0.00212217	1.34405	L > M	1.34409	L > H	1.00003	M > H	MYOM1
ENSSSCG00000021026	1578.62	0.000125748	0.00212355	1.19782	L > M	1.24788	L > H	1.04179	M > H	TMEM51
ENSSSCG00000012771	741.684	0.000129422	0.00218271	1.21477	L > M	1.18839	L > H	-1.0222	M < H	SLC6A8
ENSSSCG00000003575	61.6435	0.00013198	0.00222013	1.61835	L > M	1.42863	L > H	-1.1328	M < H	CD164L2
ENSSSCG00000011416	381.491	0.000131989	0.00222013	-1.28668	L < M	-1.33574	L < H	-1.03813	M < H	DOCK3
ENSSSCG00000037201	481.825	0.000132615	0.00222772	-1.17757	L < M	-1.11068	L < H	1.06023	M > H	MPV17
ENSSSCG00000003738	2145.5	0.00013423	0.00225189	1.11926	L > M	1.13013	L > H	1.00971	M > H	MAPRE2
ENSSSCG00000022961	75.3402	0.000134679	0.00225645	1.41235	L > M	1.55504	L > H	1.10103	M > H	CLMP
ENSSSCG00000037811	704.678	0.000135855	0.00227316	1.09749	L > M	1.14359	L > H	1.042	M > H	RNF34
ENSSSCG00000013760	172.295	0.000136036	0.0022732	-1.20204	L < M	-1.26189	L < H	-1.04978	M < H	C2H19orf57
ENSSSCG00000035594	831.289	0.000137991	0.00230287	-1.18941	L < M	-1.25122	L < H	-1.05197	M < H	PRSS22
ENSSSCG00000032709	830.301	0.000139294	0.00232156	1.31772	L > M	1.27614	L > H	-1.03258	M < H	ARL4A
ENSSSCG00000036286	4001.02	0.000139672	0.00232483	-1.12649	L < M	-1.1389	L < H	-1.01101	M < H	APMAP
ENSSSCG00000010158	4522.94	0.000142497	0.00236876	-1.17278	L < M	-1.10522	L < H	1.06114	M > H	TOMM2
ENSSSCG00000011689	1141.83	0.00014477	0.00240341	-1.56752	L < M	-1.38723	L < H	1.12997	M > H	PLOD2
ENSSSCG00000004479	200.144	0.000148638	0.00246441	1.2636	L > M	1.34522	L > H	1.06459	M > H	FILIP1
ENSSSCG00000010966	3334.82	0.000152691	0.00252771	1.35147	L > M	1.39745	L > H	1.03403	M > H	CCL19
ENSSSCG00000011521	77.841	0.000152852	0.00252771	1.35057	L > M	1.26483	L > H	-1.06779	M < H	PDZRN3
ENSSSCG00000008991	567.434	0.000154265	0.00254778	1.73541	L > M	1.6732	L > H	-1.03718	M < H	FRAS1
ENSSSCG00000002333	49.9606	0.000155344	0.00256228	1.32111	L > M	1.22109	L > H	-1.08191	M < H	DPF3
ENSSSCG00000008841	291.972	0.000155776	0.00256608	1.2743	L > M	1.44343	L > H	1.13272	M > H	PDGFRA
ENSSSCG00000005437	267.127	0.000156352	0.00257154	1.34438	L > M	1.45067	L > H	1.07906	M > H	KLF4
ENSSSCG00000003000	999.951	0.000156511	0.00257154	1.25028	L > M	1.19339	L > H	-1.04767	M < H	ITPKC
ENSSSCG00000022080	11975.4	0.000159399	0.00261562	-1.11154	L < M	-1.09887	L < H	1.01153	M > H	RHOA
ENSSSCG00000004507	264.227	0.000160136	0.00262433	1.21758	L > M	1.25447	L > H	1.03029	M > H	SMAD7
ENSSSCG00000000092	51.9572	0.000162154	0.00265116	1.27159	L > M	1.32153	L > H	1.03928	M > H	NPTXR
ENSSSCG00000032672	76.2519	0.000162188	0.00265116	1.44096	L > M	1.50521	L > H	1.04459	M > H	RAB9B
ENSSSCG00000000146	3192.53	0.000163464	0.00266859	1.31145	L > M	1.35474	L > H	1.03301	M > H	MYH11
ENSSSCG00000013905	14755.8	0.000164475	0.00268166	-1.19752	L < M	-1.22288	L < H	-1.02118	M < H	FKBP8
ENSSSCG00000005457	122.043	0.00016507	0.00268463	1.31412	L > M	1.44384	L > H	1.09871	M > H	LPAR1
ENSSSCG00000000010	5654.71	0.000165078	0.00268463	1.28674	L > M	1.23578	L > H	-1.04124	M < H	FBLN1
ENSSSCG00000004826	1148.17	0.000168383	0.00273353	1.19778	L > M	1.19584	L > H	-1.00162	M < H	SELENOS
ENSSSCG00000016148	99.4582	0.000168514	0.00273353	-1.35018	L < M	-1.19193	L < H	1.13277	M > H	PTH2R
ENSSSCG00000012975	145.525	0.000170619	0.00276416	-1.29158	L < M	-1.38404	L < H	-1.07159	M < H	SNX32
ENSSSCG00000022901	3557.01	0.00017291	0.00279772	-1.1298	L < M	-1.16376	L < H	-1.03005	M < H	KLHDC3
ENSSSCG00000017995	47.0642	0.000178606	0.00288621	1.32745	L > M	1.37353	L > H	1.03472	M > H	USP43
ENSSSCG00000029305	208.218	0.000179799	0.00290182	-1.36183	L < M	-1.28669	L < H	1.0584	M > H	FNDC4
ENSSSCG00000009422	5257.27	0.00018437	0.00297183	1.15316	L > M	1.21291	L > H	1.05182	M > H	TSC22D1
ENSSSCG00000002629	2257.58	0.000188382	0.00302966	-1.09922	L < M	-1.08673	L < H	1.0115	M > H	FBXO9
ENSSSCG00000036220	197.145	0.000188433	0.00302966	-1.2916	L < M	-1.37227	L < H	-1.06246	M < H	CTXN1
ENSSSCG00000034313	219.64	0.000191373	0.00307306	-1.14094	L < M	-1.21421	L < H	-1.06421	M < H	SELENOW
ENSSSCG00000005203	57.4202	0.000192437	0.00308326	1.3634	L > M	1.59126	L > H	1.16712	M > H	IL33
ENSSSCG00000011033	13040.9	0.000192492	0.00308326	1.24333	L > M	1.24373	L > H	1.00033	M > H	VIM
ENSSSCG00000002267	382.199	0.000193517	0.00309578	1.33856	L > M	1.19575	L > H	-1.11943	M < H	RGMA
ENSSSCG00000002494	52.4078	0.00019685	0.00314127	-1.40537	L < M	-1.25297	L < H	1.12163	M > H	CLMN
ENSSSCG00000006947	167.224	0.000196853	0.00314127	-1.34885	L < M	-1.29903	L < H	1.03835	M > H	SYDE2
ENSSSCG00000000433	217.398	0.000199764	0.00318374	1.26959	L > M	1.28864	L > H	1.01501	M > H	B4GALNT1
ENSSSCG00000006702	464.413	0.000202485	0.00322308	1.3208	L > M	1.36235	L > H	1.03146	M > H	FMO5
ENSSSCG00000017801	157.759	0.000203202	0.00323045	1.51645	L > M	1.63159	L > H	1.07593	M > H	TRARG1
ENSSSCG00000013294	160.83	0.000204138	0.0032413	1.38581	L > M	1.40794	L > H	1.01597	M > H	LDLRAD3
ENSSSCG00000014321	718.912	0.000204801	0.00324778	-1.28335	L < M	-1.24611	L < H	1.02988	M > H	KLHL3
ENSSSCG00000027525	24638.9	0.000205221	0.0032504	1.33001	L > M	1.24014	L > H	-1.07247	M < H	DHCR24
ENSSSCG00000007115	878.551	0.000207807	0.00328444	1.47802	L > M	1.26171	L > H	-1.17144	M < H	THBD
ENSSSCG00000004384	50.8991	0.000207886	0.00328444	-1.77583	L < M	-1.6958	L < H	1.04719	M > H	NR2E1
ENSSSCG00000015298	4367.22	0.00020953	0.00330239	-1.18004	L < M	-1.17657	L < H	1.00295	M > H	SRI
ENSSSCG00000011458	2189.57	0.00020954	0.00330239	1.0873	L > M	1.09711	L > H	1.00902	M > H	ACTR8
ENSSSCG00000017761	1391.77	0.000211167	0.00332282	-1.16893	L < M	-1.20439	L < H	-1.03033	M < H	UNC119
ENSSSCG00000027169	543.99	0.000211358	0.00332282	-1.14463	L < M	-1.11677	L < H	1.02495	M > H	ENOSF1
ENSSSCG00000029796	79.1085	0.000217023	0.00340769	-1.50276	L < M	-1.46839	L < H	1.02341	M > H	KBTBD11
ENSSSCG00000038013	51.6633	0.000219022	0.00343485	-1.68365	L < M	-1.63843	L < H	1.0276	M > H	DIRAS1
ENSSSCG00000017278	1038.58	0.000219582	0.00343884	-1.23149	L < M	-1.23224	L < H	-1.00061	M < H	TEX2
ENSSSCG00000017306	338.737	0.000219816	0.00343884	1.30533	L > M	1.32241	L > H	1.01308	M > H	ITGB3
ENSSSCG00000003875	603.379	0.00022213	0.00347078	-1.14419	L < M	-1.10791	L < H	1.03275	M > H	TTC39A
ENSSSCG00000009501	121.542	0.000224362	0.0034952	1.30744	L > M	1.37452	L > H	1.0513	M > H	DZIP1
ENSSSCG00000040731	299.091	0.00022447	0.0034952	1.73151	L > M	1.94892	L > H	1.12556	M > H	TMEM65
ENSSSCG00000007001	96.4943	0.000224515	0.0034952	1.40623	L > M	1.60058	L > H	1.13821	M > H	ANKRD62
ENSSSCG00000005501	1703.22	0.000226081	0.00351246	-1.15283	L < M	-1.13967	L < H	1.01154	M > H	TRIM32
ENSSSCG00000013340	1327.88	0.000226175	0.00351246	1.24135	L > M	1.31516	L > H	1.05946	M > H	MUC15
ENSSSCG00000033146	597.081	0.000226907	0.00351711	1.52928	L > M	1.36428	L > H	-1.12094	M < H	CD163
ENSSSCG00000000259	654.297	0.000227026	0.00351711	1.15175	L > M	1.09929	L > H	-1.04772	M < H	CSAD
ENSSSCG00000009522	984.956	0.000229041	0.00354402	-1.1887	L < M	-1.09707	L < H	1.08353	M > H	PCCA
ENSSSCG00000017256	623.674	0.000229818	0.00354944	1.25745	L > M	1.33533	L > H	1.06193	M > H	ABCA6
ENSSSCG00000001532	408.391	0.000229948	0.00354944	1.13561	L > M	1.11765	L > H	-1.01607	M < H	UHRF1BP1
ENSSSCG00000003572	534.586	0.000230357	0.00355145	-1.15836	L < M	-1.29628	L < H	-1.11907	M < H	SYTL1
ENSSSCG00000033175	415.885	0.000233061	0.0035888	1.22776	L > M	1.26537	L > H	1.03064	M > H	SASH1
ENSSSCG00000015844	1526.36	0.000233638	0.00359173	-1.1715	L < M	-1.09557	L < H	1.0693	M > H	GSR
ENSSSCG00000020915	1293.85	0.000233815	0.00359173	1.20921	L > M	1.19244	L > H	-1.01406	M < H	P4HA2
ENSSSCG00000016109	831.498	0.000235622	0.00361514	1.1306	L > M	1.20263	L > H	1.06371	M > H	ALS2
ENSSSCG00000008175	4152.58	0.000237127	0.00363386	-1.24906	L < M	-1.21038	L < H	1.03196	M > H	CHST1
ENSSSCG00000031876	417.958	0.000237584	0.00363649	1.09769	L > M	1.1451	L > H	1.04319	M > H	TMEM159
ENSSSCG00000011022	1543.21	0.000238389	0.00364444	1.17855	L > M	1.21567	L > H	1.03149	M > H	SVIL
ENSSSCG00000028976	3892.51	0.000239429	0.00365595	-1.29458	L < M	-1.19812	L < H	1.08051	M > H	PPP2R2B
ENSSSCG00000035570	97.4365	0.000239754	0.00365653	1.2075	L > M	1.08861	L > H	-1.10922	M < H	HNRNPL
ENSSSCG00000030428	703.68	0.000241534	0.00367929	1.14952	L > M	1.09625	L > H	-1.04859	M < H	TWNK
ENSSSCG00000032527	1187.26	0.000244015	0.00371264	1.41191	L > M	1.44865	L > H	1.02602	M > H	FOSL2
ENSSSCG00000032741	508.571	0.000245667	0.00373333	1.22784	L > M	1.22121	L > H	-1.00543	M < H	TBC1D9
ENSSSCG00000006197	241.209	0.00025105	0.00381058	1.26192	L > M	1.30563	L > H	1.03464	M > H	SULF1
ENSSSCG00000037459	2260.21	0.000259287	0.00393092	-1.22353	L < M	-1.19259	L < H	1.02594	M > H	TCTA
ENSSSCG00000031988	52.9726	0.000261631	0.00396175	1.67653	L > M	1.41421	L > H	-1.18549	M < H	MYOCD
ENSSSCG00000033968	817.517	0.000261951	0.0039619	-1.25605	L < M	-1.25425	L < H	1.00144	M > H	SLC39A3
ENSSSCG00000014599	284.248	0.00026285	0.00397077	-1.52369	L < M	-1.63413	L < H	-1.07248	M < H	SYT9
ENSSSCG00000029860	1192.83	0.000264215	0.00398668	-1.27727	L < M	-1.13956	L < H	1.12085	M > H	EPB41L4A
ENSSSCG00000025969	427.185	0.000265495	0.00400125	-1.34686	L < M	-1.23994	L < H	1.08623	M > H	PTPRR
ENSSSCG00000035051	78.5691	0.000265832	0.0040016	1.38866	L > M	1.2648	L > H	-1.09792	M < H	ADORA2B
ENSSSCG00000011453	1333.66	0.00026624	0.00400301	1.4099	L > M	1.36954	L > H	-1.02947	M < H	ITIH4
ENSSSCG00000008823	327.886	0.000266949	0.00400895	-1.42003	L < M	-1.24288	L < H	1.14253	M > H	SLC1A4
ENSSSCG00000002495	1265.82	0.000268451	0.00402677	1.34706	L > M	1.22655	L > H	-1.09825	M < H	SYNE3
ENSSSCG00000003541	144.001	0.000271275	0.00406434	-1.26627	L < M	-1.25428	L < H	1.00956	M > H	STPG1
ENSSSCG00000040701	1753.71	0.000277362	0.00415067	1.28259	L > M	1.14733	L > H	-1.11789	M < H	GYPC
ENSSSCG00000027057	667.369	0.000279376	0.00417583	1.14139	L > M	1.06304	L > H	-1.0737	M < H	SYVN1
ENSSSCG00000008122	1316.6	0.000279699	0.00417583	1.29381	L > M	1.35729	L > H	1.04907	M > H	ADRA2B
ENSSSCG00000031292	615.583	0.000281827	0.00420269	1.74376	L > M	1.74463	L > H	1.0005	M > H
ENSSSCG00000014168	1574.53	0.000285952	0.00425922	-1.34243	L < M	-1.18416	L < H	1.13366	M > H	ELL2
ENSSSCG00000032803	415.011	0.000289778	0.00431117	1.36126	L > M	1.32413	L > H	-1.02804	M < H	CYP2S1
ENSSSCG00000013295	1229.42	0.000290928	0.00432323	1.1576	L > M	1.24242	L > H	1.07327	M > H	TRIM44
ENSSSCG00000003705	154.35	0.000295366	0.00438408	1.18461	L > M	1.34688	L > H	1.13698	M > H	CABLES1
ENSSSCG00000039215	359.371	0.000296367	0.00439382	1.47431	L > M	1.6419	L > H	1.11367	M > H	PHYHIPL
ENSSSCG00000030005	402.574	0.000296802	0.00439516	1.19983	L > M	1.26603	L > H	1.05518	M > H	LGALSL
ENSSSCG00000025447	420.256	0.000297992	0.00440765	1.27821	L > M	1.15013	L > H	-1.11136	M < H	MID1IP1
ENSSSCG00000038228	41.6298	0.000298711	0.00441317	-2.02541	L < M	-2.21743	L < H	-1.09481	M < H	ENSSSCG00000038228
ENSSSCG00000011741	919.522	0.000299572	0.00442077	1.25545	L > M	1.33396	L > H	1.06254	M > H	GOLIM4
ENSSSCG00000024045	1369.2	0.000305419	0.00450184	-1.15888	L < M	-1.25723	L < H	-1.08487	M < H	CASTOR2
ENSSSCG00000012895	75.4287	0.000306353	0.00451039	-1.2673	L < M	-1.43425	L < H	-1.13174	M < H	Doc2g
ENSSSCG00000011437	1617.69	0.00031308	0.00460412	-1.16367	L < M	-1.10487	L < H	1.05321	M > H	ALAS1
ENSSSCG00000002906	295.951	0.000314789	0.00462391	1.37503	L > M	1.26871	L > H	-1.0838	M < H	ETV2
ENSSSCG00000012266	1166.31	0.000316301	0.00463789	-1.14793	L < M	-1.13317	L < H	1.01302	M > H	SLC9A7
ENSSSCG00000040025	51.0138	0.000316468	0.00463789	1.64408	L > M	1.71902	L > H	1.04559	M > H	NANOS1
ENSSSCG00000039580	1909.69	0.000317025	0.00464044	1.12096	L > M	1.12597	L > H	1.00446	M > H	FOXJ2
ENSSSCG00000012318	6158.98	0.0003175	0.00464044	-1.19062	L < M	-1.16211	L < H	1.02453	M > H	MAGED1
ENSSSCG00000001715	465.447	0.000317734	0.00464044	-1.32221	L < M	-1.24708	L < H	1.06024	M > H	ENPP5
ENSSSCG00000021557	295.893	0.000319703	0.00465917	1.28175	L > M	1.36956	L > H	1.06851	M > H	SULT1A3
ENSSSCG00000028662	69.7434	0.000319747	0.00465917	1.32672	L > M	1.38926	L > H	1.04714	M > H	PDE3A
ENSSSCG00000029649	1681.8	0.00032055	0.00466555	-1.11762	L < M	-1.09761	L < H	1.01824	M > H	IFT46
ENSSSCG00000037032	1167.04	0.000321411	0.00467274	-1.23763	L < M	-1.22699	L < H	1.00867	M > H	DNASE1L1
ENSSSCG00000037561	4302.98	0.000322321	0.00468063	1.18783	L > M	1.18885	L > H	1.00086	M > H	ATP11A
ENSSSCG00000005641	168.185	0.000324422	0.00470578	1.25678	L > M	1.33736	L > H	1.06411	M > H	DNM1
ENSSSCG00000011583	46.0839	0.000331329	0.0048005	-1.61098	L < M	-1.49556	L < H	1.07718	M > H	TMEM4
ENSSSCG00000005106	215.65	0.000332651	0.00481418	1.4174	L > M	1.40293	L > H	-1.01031	M < H	NTRK3
ENSSSCG00000032645	405.474	0.00033462	0.0048372	1.31545	L > M	1.26343	L > H	-1.04117	M < H	CHIC2
ENSSSCG00000021514	1781.23	0.000335185	0.00483987	-1.18471	L < M	-1.08655	L < H	1.09034	M > H	OCLN
ENSSSCG00000003604	338.747	0.000337216	0.00486369	-1.29879	L < M	-1.39121	L < H	-1.07116	M < H	ADGRB2
ENSSSCG00000005453	3390.29	0.000338261	0.00487325	-1.13525	L < M	-1.10074	L < H	1.03135	M > H	TXN
ENSSSCG00000037307	824.462	0.000339427	0.00488453	1.19095	L > M	1.21832	L > H	1.02298	M > H	PRC1
ENSSSCG00000009755	1558.92	0.000341771	0.00491001	-1.18855	L < M	-1.12344	L < H	1.05796	M > H	AACS
ENSSSCG00000015886	261.143	0.000341968	0.00491001	1.3072	L > M	1.49422	L > H	1.14307	M > H	ITGB6
ENSSSCG00000003788	177.492	0.000342884	0.00491762	-1.27528	L < M	-1.25425	L < H	1.01677	M > H	PTGER3
ENSSSCG00000039779	47.8345	0.000344744	0.00493875	-1.28765	L < M	-1.32473	L < H	-1.02879	M < H	CHGB
ENSSSCG00000034827	210.886	0.000347502	0.00496809	1.36416	L > M	1.39807	L > H	1.02486	M > H	CHP2
ENSSSCG00000003619	246.987	0.000347572	0.00496809	-1.31595	L < M	-1.27734	L < H	1.03023	M > H	AZIN2
ENSSSCG00000021453	75.21	0.00035072	0.00500748	1.91827	L > M	2.06775	L > H	1.07792	M > H	RIMS4
ENSSSCG00000008877	1795.12	0.000351686	0.00501566	-1.12496	L < M	-1.08116	L < H	1.04051	M > H	ETFDH
ENSSSCG00000016062	161.807	0.000352479	0.00502134	1.43881	L > M	1.43898	L > H	1.00012	M > H	NABP1
ENSSSCG00000032251	7717.49	0.000356594	0.00507291	-1.38009	L < M	-1.3751	L < H	1.00363	M > H	MAFB
ENSSSCG00000001068	49.9071	0.000356894	0.00507291	1.40363	L > M	1.53204	L > H	1.09148	M > H	CAP2
ENSSSCG00000003470	718.397	0.000357737	0.00507425	-1.32233	L < M	-1.35328	L < H	-1.02341	M < H	FAM131C
ENSSSCG00000026196	739.55	0.000357784	0.00507425	-1.21354	L < M	-1.21192	L < H	1.00134	M > H	FAM13A
ENSSSCG00000021343	207.702	0.000359467	0.00509245	1.21498	L > M	1.44733	L > H	1.19123	M > H	ZEB2
ENSSSCG00000036418	153.69	0.000365988	0.00517908	1.26686	L > M	1.31993	L > H	1.04189	M > H	SLC8A1
ENSSSCG00000008294	347.824	0.000366429	0.00517957	1.56054	L > M	1.43019	L > H	-1.09114	M < H	ACTG2
ENSSSCG00000006663	693.869	0.000369234	0.00521344	1.10219	L > M	1.14573	L > H	1.03951	M > H	OTUD7B
ENSSSCG00000023279	42.2459	0.000373486	0.00526765	-1.53312	L < M	-1.68581	L < H	-1.0996	M < H	SH3TC2
ENSSSCG00000010683	1532.86	0.000377063	0.00531221	1.5384	L > M	1.30449	L > H	-1.17932	M < H	GRK5
ENSSSCG00000035218	235.041	0.000385246	0.00542151	-1.32808	L < M	-1.39463	L < H	-1.05011	M < H	ADA2
ENSSSCG00000009030	437.61	0.000391193	0.00549913	-1.20553	L < M	-1.11208	L < H	1.08404	M > H	PRMT9
ENSSSCG00000035856	1838.92	0.000392536	0.00551193	1.14605	L > M	1.11972	L > H	-1.02351	M < H	KMT2D
ENSSSCG00000028947	365.681	0.000401346	0.00562944	1.27158	L > M	1.38907	L > H	1.0924	M > H	PELI1
ENSSSCG00000007285	1725.71	0.000402638	0.00564136	-1.117	L < M	-1.17149	L < H	-1.04879	M < H	GGT7
ENSSSCG00000012249	619.246	0.000405077	0.0056693	-1.15589	L < M	-1.10386	L < H	1.04714	M > H	CXHXorf38
ENSSSCG00000022164	1299.48	0.000408028	0.00570435	-1.17029	L < M	-1.2013	L < H	-1.0265	M < H	HSF2BP
ENSSSCG00000032383	91.6166	0.000409078	0.00571275	1.54046	L > M	1.34635	L > H	-1.14417	M < H	ENSSSCG00000032383
ENSSSCG00000022790	1355.68	0.000413112	0.00576278	1.24561	L > M	1.30709	L > H	1.04936	M > H	SNX2
ENSSSCG00000022742	3957.28	0.000416175	0.00579917	-1.13038	L < M	-1.14258	L < H	-1.01079	M < H	PRDX6
ENSSSCG00000032422	63.6731	0.000421851	0.00587183	1.33539	L > M	1.32903	L > H	-1.00479	M < H	TCAF2
ENSSSCG00000032841	261.809	0.000428643	0.00595987	1.37694	L > M	1.35276	L > H	-1.01787	M < H	RF01955
ENSSSCG00000011106	547.607	0.000429596	0.00596306	1.2621	L > M	1.22154	L > H	-1.03321	M < H	CREM
ENSSSCG00000008153	319.01	0.000430246	0.00596306	1.20697	L > M	1.33056	L > H	1.1024	M > H	SLC9A2
ENSSSCG00000002013	1609.17	0.000430276	0.00596306	-1.17864	L < M	-1.17038	L < H	1.00705	M > H	DHRS4
ENSSSCG00000038233	62.8732	0.000438539	0.00607098	1.46389	L > M	1.44181	L > H	-1.01532	M < H	LCN15
ENSSSCG00000015045	71.2889	0.000442593	0.00612046	1.32889	L > M	1.36111	L > H	1.02425	M > H	NCAM1
ENSSSCG00000003877	1674.18	0.000446187	0.00616347	-1.11165	L < M	-1.08259	L < H	1.02684	M > H	FAF1
ENSSSCG00000012699	1189.63	0.000446776	0.00616493	1.2714	L > M	1.28673	L > H	1.01205	M > H	FHL1
ENSSSCG00000018069	26565.1	0.000451774	0.00622716	-1.20457	L < M	-1.22638	L < H	-1.01811	M < H	ND2
ENSSSCG00000009860	1335.81	0.000452286	0.00622748	-1.18535	L < M	-1.15046	L < H	1.03033	M > H	FBXW8
ENSSSCG00000005243	689.309	0.000458826	0.00631071	1.26437	L > M	1.28489	L > H	1.01623	M > H	PGM5
ENSSSCG00000040453	105.791	0.00046059	0.00632815	-1.68787	L < M	-1.72675	L < H	-1.02304	M < H	SYN3
ENSSSCG00000009655	74.7647	0.000461087	0.00632816	1.16892	L > M	1.39367	L > H	1.19228	M > H	EBF2
ENSSSCG00000015833	1280.82	0.000466624	0.00639356	-1.08673	L < M	-1.09684	L < H	-1.00931	M < H	TTI2
ENSSSCG00000025284	3213.49	0.000466855	0.00639356	-1.16228	L < M	-1.16606	L < H	-1.00324	M < H	COQ9
ENSSSCG00000032398	53.0242	0.000471868	0.00645527	1.33677	L > M	1.51602	L > H	1.13409	M > H	VGLL3
ENSSSCG00000009832	448.168	0.000474454	0.00648369	-1.23348	L < M	-1.19072	L < H	1.03591	M > H	PHETA1
ENSSSCG00000033266	156.006	0.000475416	0.00648988	-1.29446	L < M	-1.14024	L < H	1.13525	M > H	C18H7orf57
ENSSSCG00000003105	901.121	0.000476409	0.00649648	1.25472	L > M	1.20504	L > H	-1.04123	M < H	SLC1A5
ENSSSCG00000005649	3463.8	0.000479056	0.0065256	-1.12881	L < M	-1.16736	L < H	-1.03415	M < H	URM1
ENSSSCG00000031669	902.661	0.000486918	0.00662562	-1.12744	L < M	-1.1702	L < H	-1.03792	M < H	DOLPP1
ENSSSCG00000015328	689.536	0.000491038	0.00667456	-1.23445	L < M	-1.12405	L < H	1.09822	M > H	SGCE
ENSSSCG00000036494	923.587	0.000495186	0.00672378	-1.13418	L < M	-1.12031	L < H	1.01239	M > H	ERG28
ENSSSCG00000005198	1495.38	0.000497436	0.00674714	1.32494	L > M	1.27628	L > H	-1.03812	M < H	KDM4C
ENSSSCG00000004291	62.8057	0.000510402	0.00691565	1.30857	L > M	1.43724	L > H	1.09833	M > H	NT5E
ENSSSCG00000026345	449.263	0.000511051	0.00691709	1.36407	L > M	1.43368	L > H	1.05103	M > H	CLCNKA
ENSSSCG00000011415	1844.7	0.000512525	0.00692969	-1.12769	L < M	-1.14969	L < H	-1.01951	M < H	MAPKAPK3
ENSSSCG00000016784	550.097	0.000513669	0.0069378	1.146	L > M	1.21963	L > H	1.06425	M > H	ANKH
ENSSSCG00000009237	35385.4	0.000516756	0.00696485	1.61208	L > M	1.5984	L > H	-1.00856	M < H	HPSE
ENSSSCG00000025768	14272.4	0.000516764	0.00696485	1.10183	L > M	1.14151	L > H	1.03602	M > H	CALM1
ENSSSCG00000016893	1669.57	0.000517456	0.00696681	-1.11416	L < M	-1.0436	L < H	1.06761	M > H	NDUFS4
ENSSSCG00000020799	1211.48	0.000518252	0.00697015	-1.12292	L < M	-1.08712	L < H	1.03293	M > H	CPSF3
ENSSSCG00000012163	996.893	0.000520902	0.00699481	1.33779	L > M	1.4312	L > H	1.06983	M > H	RPS6KA3
ENSSSCG00000011695	103.176	0.000521936	0.00699481	1.43404	L > M	1.48638	L > H	1.03649	M > H	AGTR1
ENSSSCG00000004489	330948	0.00052226	0.00699481	-1.09672	L < M	-1.10721	L < H	-1.00957	M < H	EEF1A1
ENSSSCG00000004888	60.4524	0.000522455	0.00699481	1.261	L > M	1.27734	L > H	1.01296	M > H	SERPINB8
ENSSSCG00000022042	80.9025	0.000522828	0.00699481	-1.04202	L < M	-2.3465	L < H	-2.25187	M < H
ENSSSCG00000040203	264.478	0.000527632	0.00705168	-1.21593	L < M	-1.13861	L < H	1.0679	M > H	GCSH
ENSSSCG00000016403	46.343	0.00052968	0.00707164	1.47596	L > M	1.38001	L > H	-1.06953	M < H	VIPR2
ENSSSCG00000003326	392.206	0.000531012	0.00708201	1.26578	L > M	1.24311	L > H	-1.01824	M < H	PEG3
ENSSSCG00000032806	351.86	0.0005345	0.00712094	-1.18235	L < M	-1.0725	L < H	1.10243	M > H	NUDCD2
ENSSSCG00000015336	1366.4	0.000535048	0.00712094	-1.13556	L < M	-1.05674	L < H	1.07459	M > H	SLC25A13
ENSSSCG00000039119	3194.13	0.000536368	0.00713106	-1.1274	L < M	-1.08265	L < H	1.04134	M > H	PDXDC1
ENSSSCG00000021363	18834.3	0.000539102	0.00715995	-1.07158	L < M	-1.12073	L < H	-1.04587	M < H	CHD3
ENSSSCG00000026618	271.5	0.000540951	0.00717616	1.22174	L > M	1.38047	L > H	1.12993	M > H	CAVIN2
ENSSSCG00000012902	2163.49	0.000541449	0.00717616	1.23524	L > M	1.12644	L > H	-1.09659	M < H	CDK2AP2
ENSSSCG00000010256	154.208	0.000546864	0.00724041	1.47176	L > M	1.21445	L > H	-1.21188	M < H	COL13A1
ENSSSCG00000013893	1505.11	0.000547564	0.00724217	1.22471	L > M	1.07741	L > H	-1.13672	M < H	ARRDC2
ENSSSCG00000025810	75.2459	0.000556967	0.00735889	1.35235	L > M	1.51205	L > H	1.11809	M > H	KCNAB1
ENSSSCG00000021218	46.2901	0.000559951	0.00739066	1.50208	L > M	1.52992	L > H	1.01853	M > H	TDRD6
ENSSSCG00000039442	42.9391	0.000561515	0.00740363	1.30196	L > M	1.52729	L > H	1.17307	M > H	BMP2
ENSSSCG00000031592	617.71	0.000565355	0.00744657	1.20297	L > M	1.17295	L > H	-1.0256	M < H	ZNF462
ENSSSCG00000015394	216.538	0.000568383	0.00747872	1.23392	L > M	1.30565	L > H	1.05814	M > H	KIAA1324L
ENSSSCG00000001788	215.218	0.000585739	0.00769915	-1.23114	L < M	-1.19918	L < H	1.02665	M > H	STARD5
ENSSSCG00000030130	970.088	0.000589803	0.00774458	1.22184	L > M	1.1703	L > H	-1.04404	M < H	DPYSL2
ENSSSCG00000034266	327.115	0.000595212	0.00780173	1.41567	L > M	1.26893	L > H	-1.11564	M < H	CACNA1H
ENSSSCG00000001921	3730.6	0.000595379	0.00780173	-1.1896	L < M	-1.11349	L < H	1.06835	M > H	NEO1
ENSSSCG00000014559	4999.02	0.000598582	0.00783564	-1.11596	L < M	-1.11584	L < H	1.00011	M > H	PSMD13
ENSSSCG00000001486	1660.15	0.000599658	0.00784168	-1.1565	L < M	-1.0208	L < H	1.13293	M > H	LRRC1
ENSSSCG00000006821	179.414	0.000606065	0.00791734	1.30387	L > M	1.36972	L > H	1.0505	M > H	GSTM3
ENSSSCG00000038945	87.7278	0.000613	0.00799974	1.17896	L > M	1.45209	L > H	1.23167	M > H
ENSSSCG00000011076	172.382	0.000617121	0.0080453	1.18969	L > M	1.21259	L > H	1.01924	M > H	OTUD1
ENSSSCG00000013735	958.265	0.000618804	0.00805899	1.58881	L > M	1.56737	L > H	-1.01368	M < H	JUNB
ENSSSCG00000014224	253.881	0.000620608	0.00807424	1.17358	L > M	1.32144	L > H	1.12599	M > H	SEMA6A
ENSSSCG00000004053	211.478	0.000621803	0.00808154	-1.40465	L < M	-1.39152	L < H	1.00944	M > H	TAGAP
ENSSSCG00000000035	671.558	0.00062365	0.00809729	-1.19254	L < M	-1.17574	L < H	1.01429	M > H	TTLL1
ENSSSCG00000023139	436.994	0.000626192	0.00812202	-1.14545	L < M	-1.15377	L < H	-1.00726	M < H	METTL23
ENSSSCG00000013351	233.068	0.000627487	0.00813055	1.20155	L > M	1.2879	L > H	1.07186	M > H	NAV2
ENSSSCG00000004419	761.379	0.000635614	0.00822749	-1.36653	L < M	-1.33158	L < H	1.02625	M > H	SLC16A1
ENSSSCG00000013618	158.31	0.000645079	0.00834154	-1.32882	L < M	-1.3517	L < H	-1.01722	M < H	EPOR
ENSSSCG00000032266	1747.65	0.000646557	0.00835219	-1.12741	L < M	-1.10276	L < H	1.02235	M > H	SLC37A3
ENSSSCG00000007264	1320.71	0.000671752	0.00866886	-1.23151	L < M	-1.17807	L < H	1.04537	M > H	CDK5RAP1
ENSSSCG00000003212	93.5274	0.000675328	0.0087062	-1.27259	L < M	-1.23495	L < H	1.03047	M > H	NAPSA
ENSSSCG00000011195	265.087	0.00067879	0.00874199	1.70973	L > M	1.48913	L > H	-1.14814	M < H	GALNT15
ENSSSCG00000037832	1870.47	0.000680974	0.00875794	1.23285	L > M	1.21755	L > H	-1.01256	M < H	PMP22
ENSSSCG00000023998	11467.5	0.000681623	0.00875794	-1.11354	L < M	-1.10336	L < H	1.00922	M > H	PSMD2
ENSSSCG00000016570	3327.64	0.000682089	0.00875794	-1.25445	L < M	-1.13264	L < H	1.10755	M > H	TSPAN33
ENSSSCG00000011456	239.183	0.000683211	0.00876352	1.30885	L > M	1.23176	L > H	-1.06258	M < H	CHDH
ENSSSCG00000024109	2897.7	0.000689373	0.00883367	1.15934	L > M	1.19941	L > H	1.03456	M > H	BDH1
ENSSSCG00000002904	1096.51	0.000690572	0.00883947	1.1543	L > M	1.08096	L > H	-1.06785	M < H	HAUS5
ENSSSCG00000004952	3311.4	0.000691212	0.00883947	1.09736	L > M	1.27738	L > H	1.16406	M > H	SMAD3
ENSSSCG00000015714	1035.23	0.000697234	0.00890754	-1.14082	L < M	-1.08718	L < H	1.04934	M > H	CCDC93
ENSSSCG00000009888	3202.61	0.000708398	0.00904111	-1.13292	L < M	-1.1169	L < H	1.01434	M > H	ERP29
ENSSSCG00000000848	148.12	0.000709311	0.00904372	1.12529	L > M	1.32509	L > H	1.17755	M > H	GLT8D2
ENSSSCG00000000034	3800.78	0.000713777	0.00909156	-1.12498	L < M	-1.20707	L < H	-1.07297	M < H	TTLL12
ENSSSCG00000040433	869.217	0.000717203	0.00911717	1.12967	L > M	1.16695	L > H	1.03301	M > H	ZNF808
ENSSSCG00000015120	1090.14	0.000717217	0.00911717	1.41813	L > M	1.34539	L > H	-1.05407	M < H	USP2
ENSSSCG00000006689	1694.89	0.000717942	0.00911729	-1.13873	L < M	-1.10114	L < H	1.03414	M > H	PIAS3
ENSSSCG00000003257	136.133	0.000719142	0.00912344	1.28075	L > M	1.21625	L > H	-1.05304	M < H	CACNG6
ENSSSCG00000030016	381.573	0.000721727	0.00914714	1.36982	L > M	1.21532	L > H	-1.12713	M < H	PDE9A
ENSSSCG00000009083	597.155	0.000724661	0.00916872	1.18544	L > M	1.30841	L > H	1.10373	M > H	SPRY1
ENSSSCG00000022757	2252.19	0.000724869	0.00916872	-1.179	L < M	-1.182	L < H	-1.00255	M < H	TIMM13
ENSSSCG00000003928	357.072	0.000731058	0.00923785	1.27787	L > M	1.26015	L > H	-1.01406	M < H	PLK3
ENSSSCG00000037433	274.796	0.000734239	0.00926886	-1.30131	L < M	-1.19385	L < H	1.09002	M > H	C13H3orf18
ENSSSCG00000012335	953.163	0.000738791	0.0093171	-1.17338	L < M	-1.16815	L < H	1.00448	M > H	FGD1
ENSSSCG00000005194	1627.45	0.000739984	0.00932292	-1.31552	L < M	-1.2394	L < H	1.06142	M > H	PTPRD
ENSSSCG00000011906	66.7888	0.000743926	0.00936334	-1.37295	L < M	-1.20206	L < H	1.14216	M > H	IGSF11
ENSSSCG00000017565	1055.26	0.000744888	0.00936619	-1.26884	L < M	-1.28031	L < H	-1.00904	M < H	SPATA2
ENSSSCG00000010163	593.557	0.000749267	0.00941198	1.23746	L > M	1.25195	L > H	1.01171	M > H	KCNK1
ENSSSCG00000033998	513.173	0.000750331	0.00941606	1.22634	L > M	1.24351	L > H	1.014	M > H	SLC43A3
ENSSSCG00000026455	493.206	0.000755695	0.00947405	-1.30353	L < M	-1.24865	L < H	1.04395	M > H	TMEM54
ENSSSCG00000004485	8611.72	0.000758809	0.00950375	-1.3203	L < M	-1.17452	L < H	1.12412	M > H	CD19
ENSSSCG00000000545	233.112	0.000761726	0.00953092	1.07536	L > M	1.16482	L > H	1.08319	M > H	KLHL42
ENSSSCG00000005751	3376.72	0.000777356	0.00971694	1.34959	L > M	1.34818	L > H	-1.00104	M < H	COL5A1
ENSSSCG00000031356	342.67	0.000790409	0.00987018	1.21537	L > M	1.15836	L > H	-1.04921	M < H	HES1
ENSSSCG00000026271	1492.57	0.000791343	0.00987018	1.23383	L > M	1.30961	L > H	1.06142	M > H	NUDT11
ENSSSCG00000007574	1052.1	0.000791937	0.00987018	-1.2567	L < M	-1.33575	L < H	-1.0629	M < H	SDK1
ENSSSCG00000010854	2321.54	0.000793441	0.00987927	-1.0402	L < M	-1.13104	L < H	-1.08734	M < H	TMEM63A
ENSSSCG00000037066	300.597	0.000794762	0.00988606	1.40298	L > M	1.40037	L > H	-1.00186	M < H	GADD45A
ENSSSCG00000006106	46.7993	0.000797381	0.00990897	-1.25377	L < M	-1.4122	L < H	-1.12636	M < H	CDH17
ENSSSCG00000040180	716.072	0.000801787	0.00995403	-1.40541	L < M	-1.25087	L < H	1.12355	M > H	TMEM64
ENSSSCG00000037102	523.525	0.000803191	0.00996176	1.22393	L > M	1.21964	L > H	-1.00352	M < H	FSTL3
ENSSSCG00000033340	203.922	0.000804793	0.00996655	1.13976	L > M	1.12129	L > H	-1.01647	M < H	ZNF543
ENSSSCG00000033516	1612.31	0.000805141	0.00996655	-1.15648	L < M	-1.14004	L < H	1.01442	M > H	DHDDS
ENSSSCG00000004012	1139.8	0.000811728	0.0100383	1.31462	L > M	1.26349	L > H	-1.04047	M < H	THBS2
ENSSSCG00000007465	883.526	0.000813622	0.010052	1.1926	L > M	1.18729	L > H	-1.00447	M < H	B4GALT5
ENSSSCG00000007681	5632.15	0.000815593	0.0100666	-1.06166	L < M	-1.14345	L < H	-1.07705	M < H	CUX1
ENSSSCG00000000602	62.8341	0.000817254	0.0100774	1.57359	L > M	1.3797	L > H	-1.14053	M < H	RERG
ENSSSCG00000017005	149.633	0.000818712	0.0100856	1.37235	L > M	1.26901	L > H	-1.08143	M < H	KCNMB1
ENSSSCG00000000802	384.595	0.000824113	0.0101423	-1.29453	L < M	-1.53045	L < H	-1.18224	M < H	NELL2
ENSSSCG00000031295	135.25	0.000830468	0.0102107	-1.24051	L < M	-1.40492	L < H	-1.13253	M < H	SMCO4
ENSSSCG00000008239	4424.09	0.000831372	0.0102119	-1.17288	L < M	-1.19226	L < H	-1.01652	M < H	CAPG
ENSSSCG00000030535	2866.02	0.000834725	0.0102433	1.19785	L > M	1.1862	L > H	-1.00982	M < H	SNX9
ENSSSCG00000002712	2514.4	0.00083649	0.010255	-1.32578	L < M	-1.26823	L < H	1.04538	M > H	LDHD
ENSSSCG00000002294	720.938	0.000838581	0.0102708	1.30574	L > M	1.25566	L > H	-1.03988	M < H	ARG2
ENSSSCG00000024174	591.313	0.000844317	0.0103311	1.18045	L > M	1.20841	L > H	1.02369	M > H	TGIF1
ENSSSCG00000001852	4097.15	0.000850715	0.0103994	-1.11331	L < M	-1.1595	L < H	-1.04148	M < H	IDH2
ENSSSCG00000000252	22147.4	0.000853118	0.0104188	-1.21273	L < M	-1.19818	L < H	1.01215	M > H	KRT8
ENSSSCG00000003472	1233.61	0.000855982	0.0104438	-1.26138	L < M	-1.2261	L < H	1.02877	M > H	ARHGEF19
ENSSSCG00000015268	220.009	0.000862299	0.0105108	1.32771	L > M	1.40012	L > H	1.05454	M > H	FMO1
ENSSSCG00000012278	333.077	0.000864291	0.010525	1.32962	L > M	1.23422	L > H	-1.0773	M < H	CFP
ENSSSCG00000040449	3261.81	0.000866093	0.0105369	-1.19368	L < M	-1.18498	L < H	1.00735	M > H	ABHD12
ENSSSCG00000024312	601.419	0.00086736	0.0105423	-1.4104	L < M	-1.4169	L < H	-1.0046	M < H	ID4
ENSSSCG00000007754	630.62	0.000882141	0.0107117	1.25039	L > M	1.20224	L > H	-1.04005	M < H	ITGAM
ENSSSCG00000037723	99.8012	0.000887763	0.0107645	-1.19259	L < M	-1.02477	L < H	1.16376	M > H	CFAP299
ENSSSCG00000004027	84.6477	0.000888177	0.0107645	1.31316	L > M	1.41784	L > H	1.07972	M > H	PDE1A
ENSSSCG00000000521	294.109	0.000897116	0.010859	1.59746	L > M	1.40081	L > H	-1.14038	M < H	PHLDA1
ENSSSCG00000011721	348.066	0.000898063	0.010859	1.27322	L > M	1.37316	L > H	1.0785	M > H	P2RY1
ENSSSCG00000040608	2977.09	0.00089853	0.010859	-1.14841	L < M	-1.17043	L < H	-1.01917	M < H	AKR1B1
ENSSSCG00000004387	1828.82	0.00090076	0.0108757	1.21925	L > M	1.19712	L > H	-1.01848	M < H	FOXO3
ENSSSCG00000001869	386.157	0.000911637	0.0109966	1.18285	L > M	1.28379	L > H	1.08534	M > H	PEAK1
ENSSSCG00000002829	4966.05	0.000918341	0.0110602	1.29322	L > M	1.25946	L > H	-1.0268	M < H	MMP2
ENSSSCG00000038234	1393.4	0.000919688	0.0110602	-1.23669	L < M	-1.28948	L < H	-1.04268	M < H	TMEM175
ENSSSCG00000002269	4798.04	0.000920055	0.0110602	-1.08992	L < M	-1.09175	L < H	-1.00168	M < H	MTHFD1
ENSSSCG00000038153	239.387	0.000920396	0.0110602	-1.21409	L < M	-1.15668	L < H	1.04964	M > H	PACRG
ENSSSCG00000009048	295.496	0.000921253	0.0110602	-1.22608	L < M	-1.16394	L < H	1.05338	M > H	GAB1
ENSSSCG00000010329	784.881	0.000923458	0.0110763	1.22805	L > M	1.15026	L > H	-1.06762	M < H	ZMIZ1
ENSSSCG00000021890	12505	0.000932173	0.0111703	-1.10811	L < M	-1.11632	L < H	-1.00741	M < H	GNB1
ENSSSCG00000004931	431.245	0.000936252	0.0112086	-1.15817	L < M	-1.19796	L < H	-1.03436	M < H	IGDCC3
ENSSSCG00000037890	855.944	0.000942306	0.0112705	-1.17254	L < M	-1.17293	L < H	-1.00033	M < H	ZNF853
ENSSSCG00000017082	57714.3	0.000943397	0.011273	1.26804	L > M	1.28778	L > H	1.01557	M > H	SPARC
ENSSSCG00000009831	122.436	0.000948386	0.011322	1.27187	L > M	1.36044	L > H	1.06964	M > H	CUX2
ENSSSCG00000002640	4207.07	0.000970381	0.0115692	-1.1752	L < M	-1.19578	L < H	-1.01751	M < H	DEF8
ENSSSCG00000013470	1167.89	0.000970907	0.0115692	-1.10788	L < M	-1.06525	L < H	1.04002	M > H	MRPS33
ENSSSCG00000038776	4191.4	0.000987686	0.0117582	-1.17499	L < M	-1.1761	L < H	-1.00095	M < H	GET3
ENSSSCG00000000367	455.871	0.000988818	0.0117607	1.21134	L > M	1.15406	L > H	-1.04964	M < H	Tmem198b
ENSSSCG00000029698	1931.44	0.000990343	0.0117678	-1.1202	L < M	-1.09304	L < H	1.02485	M > H	LRRC42
ENSSSCG00000000386	3734.76	0.000995646	0.0118198	-1.14931	L < M	-1.15375	L < H	-1.00386	M < H	ANKRD52
ENSSSCG00000003708	1406.13	0.000997664	0.0118328	-1.19352	L < M	-1.14267	L < H	1.04451	M > H	ANKRD29
ENSSSCG00000009115	298.166	0.00100174	0.01187	1.44027	L > M	1.59682	L > H	1.10869	M > H	NDST3
ENSSSCG00000008247	7813.82	0.00100782	0.0119311	-1.13242	L < M	-1.12253	L < H	1.00882	M > H	SUCLG1
ENSSSCG00000024550	3332.58	0.00100939	0.0119385	-1.17161	L < M	-1.16982	L < H	1.00154	M > H	UQCR1
ENSSSCG00000000531	186.505	0.00101499	0.0119848	-1.35555	L < M	-1.21188	L < H	1.11855	M > H	BICD1
ENSSSCG00000017642	2061.02	0.00101518	0.0119848	1.14396	L > M	1.1069	L > H	-1.03348	M < H	MTMR4
ENSSSCG00000010320	8570.88	0.00101813	0.0120085	-1.12798	L < M	-1.09084	L < H	1.03405	M > H	VDAC2
ENSSSCG00000025571	2055.65	0.00102073	0.012028	-1.15584	L < M	-1.13698	L < H	1.01659	M > H	POLR2G
ENSSSCG00000009834	1501.2	0.0010242	0.0120578	-1.14446	L < M	-1.09393	L < H	1.0462	M > H	ATXN2
ENSSSCG00000031361	1181.77	0.00102747	0.012085	1.19289	L > M	1.23082	L > H	1.03179	M > H	CELSR1
ENSSSCG00000007840	824.035	0.0010403	0.0122247	1.10597	L > M	1.06849	L > H	-1.03508	M < H	POLR3E
ENSSSCG00000009988	4237.63	0.00104458	0.0122637	-1.11669	L < M	-1.10713	L < H	1.00864	M > H	THOC5
ENSSSCG00000003694	941.272	0.00104561	0.0122645	1.23839	L > M	1.23193	L > H	-1.00524	M < H	EMILIN2
ENSSSCG00000011928	27303.3	0.00104695	0.012269	1.11395	L > M	1.26427	L > H	1.13495	M > H	CCDC8
ENSSSCG00000015973	4478.6	0.0010583	0.0123906	-1.16443	L < M	-1.16058	L < H	1.00332	M > H	ATP5MC3
ENSSSCG00000011620	3634.46	0.00107173	0.0125363	-1.15001	L < M	-1.1196	L < H	1.02716	M > H	RUVBL1
ENSSSCG00000035442	988.999	0.00107755	0.0125929	-1.15399	L < M	-1.15912	L < H	-1.00445	M < H	SLC36A1
ENSSSCG00000040139	344.192	0.00108847	0.0127088	1.21612	L > M	1.19337	L > H	-1.01906	M < H	B3GNT9
ENSSSCG00000034767	77.9674	0.00109497	0.012767	1.5051	L > M	1.56271	L > H	1.03827	M > H	LAMA1
ENSSSCG00000016158	1662.57	0.00109546	0.012767	-1.11046	L < M	-1.06517	L < H	1.04251	M > H	LANCL1
ENSSSCG00000038535	1202.33	0.00109975	0.0128054	-1.11862	L < M	-1.09406	L < H	1.02245	M > H	ARSB
ENSSSCG00000031782	1749.19	0.00110699	0.0128779	-1.16441	L < M	-1.11372	L < H	1.04552	M > H	ARL3
ENSSSCG00000026724	237.363	0.00111098	0.0129125	1.17107	L > M	1.2686	L > H	1.08329	M > H	GUCY2C
ENSSSCG00000008349	227.921	0.00111347	0.0129213	1.1866	L > M	1.23689	L > H	1.04239	M > H	CNRIP1
ENSSSCG00000003438	2903.74	0.00111414	0.0129213	1.12075	L > M	1.15889	L > H	1.03403	M > H	VPS13D
ENSSSCG00000009644	66.4343	0.00111478	0.0129213	-1.33355	L < M	-1.32413	L < H	1.00711	M > H	ADAM28
ENSSSCG00000029985	1840.96	0.0011193	0.0129481	-1.11367	L < M	-1.12263	L < H	-1.00805	M < H	ARL1
ENSSSCG00000014310	541.883	0.00112002	0.0129481	1.54314	L > M	1.48178	L > H	-1.04141	M < H	CXCL14
ENSSSCG00000022689	420.025	0.00112014	0.0129481	1.35239	L > M	1.2254	L > H	-1.10363	M < H	GADD45B
ENSSSCG00000002554	471.235	0.00112123	0.012949	-1.12088	L < M	-1.31935	L < H	-1.17706	M < H	PLD4
ENSSSCG00000017814	184.039	0.001129	0.0130269	-1.18281	L < M	-1.30043	L < H	-1.09944	M < H	C12H17orf97
ENSSSCG00000028623	114.567	0.00113507	0.0130772	1.35281	L > M	1.41177	L > H	1.04358	M > H	RARRES1
ENSSSCG00000015872	341.753	0.00113541	0.0130772	-1.29535	L < M	-1.1426	L < H	1.13368	M > H	GPD2
ENSSSCG00000003709	5741.23	0.00113978	0.0131157	-1.25439	L < M	-1.13969	L < H	1.10064	M > H	LAMA3
ENSSSCG00000008772	125.999	0.00114146	0.0131232	1.20165	L > M	1.30462	L > H	1.08569	M > H	RELL1
ENSSSCG00000032467	14721.9	0.00114594	0.0131582	-1.17134	L < M	-1.16951	L < H	1.00157	M > H	RAB5C
ENSSSCG00000002807	223.422	0.00114657	0.0131582	-1.18057	L < M	-1.1407	L < H	1.03495	M > H	USB1
ENSSSCG00000035366	255.443	0.00114891	0.0131732	1.21634	L > M	1.28368	L > H	1.05536	M > H	MFHAS1
ENSSSCG00000034798	1209.42	0.00115138	0.0131897	-1.14985	L < M	-1.05728	L < H	1.08756	M > H	JKAMP
ENSSSCG00000035973	1076.95	0.00116073	0.0132848	1.13968	L > M	1.14899	L > H	1.00816	M > H	LSM6
ENSSSCG00000040144	322.019	0.00116498	0.0133215	1.10342	L > M	1.11709	L > H	1.01239	M > H	BCDIN3D
ENSSSCG00000011532	10357.8	0.00116765	0.0133341	-1.16361	L < M	-1.11616	L < H	1.04251	M > H	SUMF1
ENSSSCG00000000773	77.3351	0.00116817	0.0133341	1.18034	L > M	1.17941	L > H	-1.00079	M < H	TUBA8
ENSSSCG00000027417	856.022	0.00116972	0.0133398	1.31367	L > M	1.19156	L > H	-1.10247	M < H	LDLRAD4
ENSSSCG00000032122	74.4312	0.00117899	0.0134335	-1.20754	L < M	-1.36195	L < H	-1.12788	M < H	C9orf50
ENSSSCG00000036129	6191.52	0.00118426	0.0134816	-1.12348	L < M	-1.11127	L < H	1.01099	M > H	RNF114
ENSSSCG00000035066	659.961	0.00120104	0.0136604	1.23902	L > M	1.51638	L > H	1.22385	M > H	MYOC
ENSSSCG00000012941	349.625	0.00120426	0.0136671	-1.16948	L < M	-1.3777	L < H	-1.17805	M < H	SLC29A2
ENSSSCG00000025578	188.05	0.00120459	0.0136671	1.0558	L > M	1.33986	L > H	1.26905	M > H	ALDH1A2
ENSSSCG00000005057	489.554	0.00120485	0.0136671	1.16664	L > M	1.20794	L > H	1.0354	M > H	FBXO34
ENSSSCG00000008637	511.568	0.00120785	0.013689	-1.17721	L < M	-1.10374	L < H	1.06657	M > H	TAF1B
ENSSSCG00000027072	3871.19	0.00121187	0.0137224	-1.14657	L < M	-1.12751	L < H	1.01691	M > H	ATP5IF1
ENSSSCG00000028481	6224.33	0.00121605	0.0137575	-1.15643	L < M	-1.16023	L < H	-1.00329	M < H	CALCOCO1
ENSSSCG00000016821	54.3519	0.00122073	0.013787	-1.3679	L < M	-1.3753	L < H	-1.00541	M < H	AMACR
ENSSSCG00000009407	3158.97	0.00122148	0.013787	-1.13237	L < M	-1.08365	L < H	1.04497	M > H	ESD
ENSSSCG00000007145	179.414	0.00122191	0.013787	1.37193	L > M	1.27669	L > H	-1.0746	M < H	ADAM33
ENSSSCG00000036314	77.1939	0.00122734	0.013836	1.17043	L > M	1.35707	L > H	1.15946	M > H	HHEX
ENSSSCG00000009931	592.951	0.0012354	0.0139124	-1.33833	L < M	-1.19279	L < H	1.12202	M > H	MVK
ENSSSCG00000026042	69.5566	0.00123629	0.0139124	1.29548	L > M	1.22514	L > H	-1.05741	M < H	ULBP1
ENSSSCG00000004049	653.597	0.00124728	0.0140237	-1.20705	L < M	1.04105	L > H	1.25659	M > H	ACAT2
ENSSSCG00000040631	637.352	0.00125098	0.0140528	1.5852	L > M	1.602	L > H	1.0106	M > H	LPL
ENSSSCG00000040435	4422.62	0.00126023	0.0141443	1.09198	L > M	1.07322	L > H	-1.01748	M < H	STAT6
ENSSSCG00000005935	270.256	0.00126852	0.0142248	1.22781	L > M	1.1806	L > H	-1.03999	M < H	AGO2
ENSSSCG00000016214	1706.15	0.0012764	0.0142958	-1.15772	L < M	-1.13754	L < H	1.01774	M > H	STK16
ENSSSCG00000011355	352.318	0.00127805	0.0142958	1.21308	L > M	1.06272	L > H	-1.14148	M < H	COL7A1
ENSSSCG00000017340	1567.03	0.00127907	0.0142958	-1.22232	L < M	-1.22676	L < H	-1.00363	M < H	DCAKD
ENSSSCG00000016381	135.845	0.00127933	0.0142958	1.40411	L > M	1.28545	L > H	-1.09231	M < H	SNED1
ENSSSCG00000009031	275.322	0.00128395	0.0143348	1.23543	L > M	1.26446	L > H	1.0235	M > H	EDNRA
ENSSSCG00000038597	730.329	0.00130204	0.0145241	-1.26011	L < M	-1.26217	L < H	-1.00164	M < H	KLHDC9
ENSSSCG00000004367	700.507	0.00130677	0.0145641	-1.20551	L < M	-1.15548	L < H	1.04329	M > H	POPDC3
ENSSSCG00000000916	1416.85	0.00131264	0.0146167	1.18934	L > M	1.48755	L > H	1.25074	M > H	LUM
ENSSSCG00000031174	680.355	0.00132884	0.0147843	-1.19647	L < M	-1.17111	L < H	1.02166	M > H	FBP1
ENSSSCG00000006001	114.635	0.00133316	0.0148193	1.27531	L > M	1.32801	L > H	1.04132	M > H	ENPP2
ENSSSCG00000037740	506.278	0.00135949	0.0150988	-1.25191	L < M	-1.15865	L < H	1.08049	M > H	RF02160
ENSSSCG00000003812	4116.53	0.00136145	0.0151075	-1.14164	L < M	-1.12831	L < H	1.01181	M > H	PGM1
ENSSSCG00000020706	2118.87	0.00136575	0.0151303	-1.14207	L < M	-1.17399	L < H	-1.02795	M < H	CBR1
ENSSSCG00000034702	115.13	0.00136649	0.0151303	1.18938	L > M	1.28427	L > H	1.07978	M > H
ENSSSCG00000002428	639.492	0.00136706	0.0151303	-1.16823	L < M	-1.05255	L < H	1.10991	M > H	TTC8
ENSSSCG00000031129	1051.62	0.00137135	0.0151646	-1.11799	L < M	-1.09877	L < H	1.01749	M > H	SIRT5
ENSSSCG00000013614	883.035	0.00137991	0.015246	1.38194	L > M	1.34151	L > H	-1.03014	M < H	CNN1
ENSSSCG00000014034	649.93	0.00141111	0.0155772	1.23439	L > M	1.18593	L > H	-1.04086	M < H	N4BP3
ENSSSCG00000015267	79.7916	0.00141366	0.015582	1.2609	L > M	1.46882	L > H	1.16489	M > H	FMO2
ENSSSCG00000013318	1987.87	0.00141399	0.015582	1.1224	L > M	1.21086	L > H	1.07881	M > H	RCN1
ENSSSCG00000009011	172.54	0.00142972	0.0157417	-1.25507	L < M	-1.20858	L < H	1.03846	M > H	FHDC1
ENSSSCG00000021562	57.0099	0.00143333	0.0157678	1.28987	L > M	1.31467	L > H	1.01922	M > H	PLXNA4
ENSSSCG00000037562	602.834	0.00143522	0.015775	-1.35806	L < M	-1.34014	L < H	1.01337	M > H	SLC2A4RG
ENSSSCG00000011522	95.3364	0.00144097	0.0158246	1.1885	L > M	1.30198	L > H	1.09548	M > H	CNTN3
ENSSSCG00000007763	2989.64	0.0014438	0.0158421	-1.17426	L < M	-1.18642	L < H	-1.01035	M < H	BCKDK
ENSSSCG00000007872	96.2403	0.00144886	0.0158839	1.22467	L > M	1.36028	L > H	1.11073	M > H	XYLT1
ENSSSCG00000006099	1586.46	0.00145266	0.0159118	-1.21686	L < M	-1.13646	L < H	1.07075	M > H	ESRP1
ENSSSCG00000000119	12261.1	0.00145554	0.0159297	-1.10186	L < M	-1.11158	L < H	-1.00882	M < H	EIF3L
ENSSSCG00000035859	108.403	0.00146209	0.0159877	1.17723	L > M	1.22648	L > H	1.04184	M > H	WNT5A
ENSSSCG00000028381	899.331	0.00146671	0.0160244	-1.19833	L < M	-1.31078	L < H	-1.09383	M < H	FLYWCH1
ENSSSCG00000003088	2624.72	0.00146922	0.0160339	-1.27209	L < M	-1.40403	L < H	-1.10372	M < H	APOE
ENSSSCG00000027820	231.977	0.00147009	0.0160339	1.22199	L > M	1.3115	L > H	1.07325	M > H	CD2
ENSSSCG00000022405	56.0339	0.00148253	0.0161451	1.40648	L > M	1.23521	L > H	-1.13866	M < H	P2RX1
ENSSSCG00000005288	1371.05	0.00148281	0.0161451	1.18128	L > M	1.18882	L > H	1.00639	M > H	TLE4
ENSSSCG00000038073	127.731	0.00148727	0.0161798	1.2184	L > M	1.26158	L > H	1.03544	M > H	NOD2
ENSSSCG00000004795	336.54	0.00148922	0.0161871	-1.23777	L < M	-1.09375	L < H	1.13168	M > H	MEIS2
ENSSSCG00000004974	373.209	0.00150554	0.0163506	1.14513	L > M	1.18091	L > H	1.03124	M > H	LARP6
ENSSSCG00000011346	4550.54	0.0015077	0.0163601	-1.14342	L < M	-1.17048	L < H	-1.02367	M < H	PLXNB1
ENSSSCG00000011090	146.389	0.00151051	0.0163767	1.30735	L > M	1.35403	L > H	1.03571	M > H	NEBL
ENSSSCG00000040519	975.107	0.00151294	0.0163858	-1.17173	L < M	-1.23306	L < H	-1.05234	M < H	URGCP
ENSSSCG00000013867	3290.23	0.00151405	0.0163858	-1.1193	L < M	-1.11028	L < H	1.00812	M > H	SIN3B
ENSSSCG00000006345	899.637	0.00151689	0.0163858	1.28134	L > M	1.35204	L > H	1.05518	M > H	OLFML2B
ENSSSCG00000002806	2575.8	0.00151795	0.0163858	-1.25386	L < M	-1.31095	L < H	-1.04553	M < H	MMP15
ENSSSCG00000003240	56.3603	0.00151875	0.0163858	1.18354	L > M	1.42826	L > H	1.20678	M > H	ENSSSCG00000003240
ENSSSCG00000010605	651.557	0.00151906	0.0163858	-1.12615	L < M	-1.11703	L < H	1.00816	M > H	STN1
ENSSSCG00000017091	4170.03	0.00152244	0.0164084	-1.1486	L < M	-1.17347	L < H	-1.02165	M < H	TNIP1
ENSSSCG00000020934	52.1083	0.001525	0.0164117	-1.33013	L < M	-1.04174	L < H	1.27684	M > H	SPAG11
ENSSSCG00000031881	10009.1	0.00152532	0.0164117	1.11485	L > M	1.13565	L > H	1.01866	M > H	CDC42SE1
ENSSSCG00000006582	189.692	0.00152721	0.0164156	-1.38941	L < M	-1.27498	L < H	1.08975	M > H	S1A14
ENSSSCG00000006296	5104.68	0.00152826	0.0164156	1.28431	L > M	1.33444	L > H	1.03903	M > H	ATP1B1
ENSSSCG00000009674	926.817	0.00153313	0.016454	-1.09919	L < M	-1.06097	L < H	1.03603	M > H	ELP3
ENSSSCG00000036505	3775.45	0.00154812	0.0166009	-1.27409	L < M	-1.21825	L < H	1.04583	M > H	GNG12
ENSSSCG00000008162	643.04	0.00155107	0.0166187	1.27225	L > M	1.40349	L > H	1.10316	M > H	IL1R1
ENSSSCG00000011496	438.521	0.00155735	0.0166718	1.38215	L > M	1.44125	L > H	1.04276	M > H	ADAMTS9
ENSSSCG00000005585	2568.67	0.00157714	0.0168695	-1.12602	L < M	-1.14173	L < H	-1.01396	M < H	DENND1A
ENSSSCG00000003374	60.6053	0.0015854	0.0169372	1.59337	L > M	1.23665	L > H	-1.28846	M < H	ESPN
ENSSSCG00000040569	313.874	0.00158612	0.0169372	-1.23898	L < M	-1.3489	L < H	-1.08872	M < H	PLA2G1
ENSSSCG00000006911	739.856	0.0015912	0.0169772	1.1466	L > M	1.23227	L > H	1.07472	M > H	TGFBR3
ENSSSCG00000001888	145.726	0.00159688	0.0170236	-1.41937	L < M	-1.41121	L < H	1.00578	M > H	RPP25
ENSSSCG00000005041	2225.31	0.00160291	0.0170626	-1.29456	L < M	-1.16331	L < H	1.11282	M > H	FERMT2
ENSSSCG00000000036	1597.84	0.00160322	0.0170626	1.12446	L > M	1.0924	L > H	-1.02935	M < H	PACSIN2
ENSSSCG00000001765	599.722	0.00160504	0.0170647	1.37627	L > M	1.27257	L > H	-1.08148	M < H	ADAMTS7
ENSSSCG00000033412	857.17	0.00160609	0.0170647	1.20788	L > M	1.33192	L > H	1.10269	M > H	B4GALNT3
ENSSSCG00000013094	11340.3	0.00162044	0.0172029	-1.10803	L < M	-1.11108	L < H	-1.00275	M < H	DDB1
ENSSSCG00000005941	72.0601	0.00163526	0.0173457	1.4867	L > M	1.36235	L > H	-1.09128	M < H	KHDRBS3
ENSSSCG00000040366	83.9231	0.00164483	0.0174327	1.22905	L > M	1.42668	L > H	1.1608	M > H	ADAMTSL1
ENSSSCG00000016244	57.6644	0.00164997	0.0174727	1.3631	L > M	1.69694	L > H	1.24491	M > H	COL4A4
ENSSSCG00000012149	3347.21	0.00165781	0.0175411	-1.11	L < M	-1.09347	L < H	1.01512	M > H	RBBP7
ENSSSCG00000005272	288.318	0.00165939	0.0175433	-1.23151	L < M	-1.16421	L < H	1.05781	M > H	NMRK1
ENSSSCG00000028373	132.426	0.00166531	0.0175913	1.24353	L > M	1.33446	L > H	1.07313	M > H	ENO2
ENSSSCG00000010212	3382.93	0.00166716	0.0175962	-1.31917	L < M	-1.15042	L < H	1.14669	M > H	ANK3
ENSSSCG00000004622	1392.1	0.00167033	0.0176152	-1.14334	L < M	-1.07991	L < H	1.05874	M > H	GNB5
ENSSSCG00000036402	2171.28	0.00167596	0.0176583	1.29981	L > M	1.28062	L > H	-1.01498	M < H	MYL9
ENSSSCG00000000453	196.341	0.0016772	0.0176583	-1.15347	L < M	-1.06712	L < H	1.08092	M > H	ATP23
ENSSSCG00000001427	2629.12	0.00168234	0.0176979	1.37837	L > M	1.25917	L > H	-1.09466	M < H	C4A
ENSSSCG00000034516	90.7876	0.00169107	0.0177751	-1.31122	L < M	-1.28139	L < H	1.02328	M > H	CDKL1
ENSSSCG00000011147	63.01	0.00169669	0.0178195	1.17106	L > M	1.39981	L > H	1.19533	M > H	AKR1C1
ENSSSCG00000003603	2482.39	0.00169818	0.0178204	1.22795	L > M	1.17691	L > H	-1.04337	M < H	COL16A1
ENSSSCG00000023374	1817.92	0.00171416	0.0179733	1.47862	L > M	1.33917	L > H	-1.10413	M < H	SRGN
ENSSSCG00000006059	634.671	0.00174658	0.0182982	-1.19499	L < M	-1.26898	L < H	-1.06191	M < H	NCALD
ENSSSCG00000006338	250.893	0.00176213	0.0184361	1.14202	L > M	1.2811	L > H	1.12179	M > H	DDR2
ENSSSCG00000028549	446.893	0.00176322	0.0184361	1.22761	L > M	1.42558	L > H	1.16127	M > H	ECM2
ENSSSCG00000000516	59.6275	0.00176444	0.0184361	-1.6257	L < M	-1.56023	L < H	1.04196	M > H	KCNC2
ENSSSCG00000009523	1867.89	0.00176552	0.0184361	-1.18401	L < M	-1.22459	L < H	-1.03427	M < H	GGACT
ENSSSCG00000000368	235.55	0.00178071	0.0185794	1.19273	L > M	1.24338	L > H	1.04246	M > H	MMP19
ENSSSCG00000024696	1515.27	0.00178924	0.0186532	1.20499	L > M	1.26225	L > H	1.04752	M > H	CCNYL1
ENSSSCG00000004672	161.833	0.00179466	0.0186943	-1.29009	L < M	-1.1249	L < H	1.14685	M > H	GATM
ENSSSCG00000000078	361.404	0.00180193	0.0187543	1.22289	L > M	1.22454	L > H	1.00135	M > H	TNRC6B
ENSSSCG00000000633	1185.14	0.00180336	0.0187543	1.20047	L > M	1.17353	L > H	-1.02295	M < H	YBX3
ENSSSCG00000021973	772.873	0.00180619	0.0187684	-1.21173	L < M	-1.1269	L < H	1.07528	M > H	GPX8
ENSSSCG00000023710	81.7394	0.00181187	0.0188122	1.13726	L > M	1.35403	L > H	1.19061	M > H	REEP1
ENSSSCG00000007470	75.8176	0.00182279	0.0189102	1.36162	L > M	1.38088	L > H	1.01415	M > H	RIPOR3
ENSSSCG00000009335	766.897	0.0018255	0.0189229	-1.0978	L < M	-1.09306	L < H	1.00433	M > H	B3GLCT
ENSSSCG00000000559	126.812	0.00183793	0.0190362	1.1761	L > M	1.38893	L > H	1.18096	M > H	RASSF8
ENSSSCG00000016822	868.797	0.00184193	0.0190534	-1.16598	L < M	-1.11745	L < H	1.04344	M > H	AMACR
ENSSSCG00000016035	4192.49	0.00184258	0.0190534	1.30658	L > M	1.29687	L > H	-1.00749	M < H	COL5A2
ENSSSCG00000012713	188.428	0.0018467	0.0190806	1.36416	L > M	1.47006	L > H	1.07763	M > H	ATP11C
ENSSSCG00000000418	44.5702	0.00184885	0.0190853	1.42991	L > M	1.42649	L > H	-1.0024	M < H	TAC3
ENSSSCG00000015011	255.741	0.00185015	0.0190853	-1.20449	L < M	-1.19598	L < H	1.00712	M > H	DDX1
ENSSSCG00000000066	2312.04	0.00185216	0.0190906	-1.14857	L < M	-1.15749	L < H	-1.00777	M < H	L3MBTL2
ENSSSCG00000034192	205.429	0.00185448	0.019099	1.25548	L > M	1.16186	L > H	-1.08058	M < H	GNAO1
ENSSSCG00000007720	103.086	0.00187146	0.0192584	-1.21484	L < M	-1.23815	L < H	-1.01919	M < H	GTF2IRD1
ENSSSCG00000012649	670.048	0.00188115	0.0193346	-1.37196	L < M	-1.23061	L < H	1.11486	M > H	SMARCA1
ENSSSCG00000034070	1537.03	0.00188301	0.0193346	1.12028	L > M	1.09212	L > H	-1.02578	M < H	ZNF592
ENSSSCG00000033456	130.963	0.00188341	0.0193346	-1.35232	L < M	-1.34162	L < H	1.00798	M > H	GPR157
ENSSSCG00000031201	518.042	0.0019025	0.0195148	1.38397	L > M	1.2426	L > H	-1.11377	M < H	LMOD1
ENSSSCG00000016985	482.981	0.00191499	0.0196271	-1.09238	L < M	-1.10976	L < H	-1.01591	M < H	BNIP1
ENSSSCG00000005349	2071.27	0.00192383	0.0197019	-1.18188	L < M	-1.17098	L < H	1.00931	M > H	GRHPR
ENSSSCG00000036067	694.589	0.00192596	0.0197079	1.06998	L > M	1.14329	L > H	1.06852	M > H	PDP2
ENSSSCG00000002390	596.14	0.00193337	0.0197678	-1.22225	L < M	-1.18616	L < H	1.03043	M > H	ANGEL1
ENSSSCG00000005688	76.2273	0.00194045	0.0198243	1.23607	L > M	1.35345	L > H	1.09497	M > H	PTGES
ENSSSCG00000033807	139.576	0.00194635	0.0198687	1.32309	L > M	1.30008	L > H	-1.0177	M < H	C7H14orf132
ENSSSCG00000009140	638.818	0.00195084	0.0198985	1.15354	L > M	1.17829	L > H	1.02146	M > H	CASP6
ENSSSCG00000004179	49.3453	0.00197205	0.0200989	1.1532	L > M	1.34436	L > H	1.16577	M > H	VNN2
ENSSSCG00000023857	2371.2	0.00197616	0.0201246	-1.21481	L < M	-1.17814	L < H	1.03113	M > H	ARHGEF40
ENSSSCG00000021977	3332.44	0.00198742	0.0202232	1.30704	L > M	1.25359	L > H	-1.04263	M < H	GPD1L
ENSSSCG00000016578	267.745	0.00204144	0.0207563	1.42758	L > M	1.39281	L > H	-1.02496	M < H	FLNC
ENSSSCG00000040838	1065.82	0.00204411	0.0207668	-1.18259	L < M	-1.07678	L < H	1.09826	M > H	AGBL2
ENSSSCG00000000857	65.2492	0.00205241	0.0208184	1.18272	L > M	1.31671	L > H	1.11328	M > H	IGF1
ENSSSCG00000014054	125.352	0.00205337	0.0208184	1.17745	L > M	1.17316	L > H	-1.00365	M < H	GPRIN1
ENSSSCG00000009511	6374.56	0.00205408	0.0208184	1.10911	L > M	1.07722	L > H	-1.0296	M < H	STK24
ENSSSCG00000007575	56.5872	0.00206639	0.0209265	1.35235	L > M	1.19036	L > H	-1.13609	M < H	RADIL
ENSSSCG00000040275	1755.57	0.0020721	0.0209677	-1.12141	L < M	-1.11325	L < H	1.00733	M > H	HEBP1
ENSSSCG00000008357	2843.66	0.00207778	0.0210085	1.19406	L > M	1.16296	L > H	-1.02675	M < H	SPRED2
ENSSSCG00000021515	84.3973	0.00208011	0.0210154	1.36376	L > M	1.31553	L > H	-1.03666	M < H	HS3ST1
ENSSSCG00000039824	2073.92	0.0020824	0.0210219	-1.13612	L < M	-1.13997	L < H	-1.00339	M < H	ARRDC1
ENSSSCG00000011455	56.0592	0.00209345	0.0211167	1.53246	L > M	1.46667	L > H	-1.04485	M < H	CACNA1D
ENSSSCG00000035152	735.56	0.00210336	0.0211847	-1.28534	L < M	-1.16675	L < H	1.10164	M > H	TEF
ENSSSCG00000012667	14069.8	0.00210352	0.0211847	1.16945	L > M	1.21282	L > H	1.03708	M > H	IGSF1
ENSSSCG00000006862	925.642	0.00210684	0.0212014	1.09913	L > M	1.30775	L > H	1.1898	M > H	VCAM1
ENSSSCG00000040481	453.124	0.00210952	0.0212116	-1.25429	L < M	-1.1894	L < H	1.05455	M > H	DMRT3
ENSSSCG00000029606	407.324	0.00211143	0.0212141	-1.24102	L < M	-1.13639	L < H	1.09207	M > H	AOX1
ENSSSCG00000017583	150.34	0.00213092	0.0213851	1.30612	L > M	1.14918	L > H	-1.13657	M < H	SGCA
ENSSSCG00000011870	302.826	0.0021318	0.0213851	1.16906	L > M	1.15059	L > H	-1.01605	M < H	PDIA5
ENSSSCG00000027725	141.877	0.0021442	0.0214926	1.31671	L > M	1.25316	L > H	-1.05071	M < H	CACNA1C
ENSSSCG00000008645	4155.77	0.00215319	0.0215658	1.3324	L > M	1.26349	L > H	-1.05453	M < H	ID2
ENSSSCG00000005934	1524.19	0.00217554	0.0217725	-1.13804	L < M	-1.16548	L < H	-1.02411	M < H	TRAPPC9
ENSSSCG00000004114	540.68	0.0021812	0.0217892	1.12296	L > M	1.14931	L > H	1.02346	M > H	ADGB
ENSSSCG00000008340	4516.19	0.00218128	0.0217892	1.11636	L > M	1.15849	L > H	1.03774	M > H	ANTXR1
ENSSSCG00000011440	1545.45	0.00218234	0.0217892	1.23601	L > M	1.23558	L > H	-1.00035	M < H	SEMA3G
ENSSSCG00000009151	915.68	0.00219155	0.021864	-1.15833	L < M	-1.1156	L < H	1.0383	M > H	CYP2U1
ENSSSCG00000037487	617.521	0.00219399	0.0218713	1.25585	L > M	1.27582	L > H	1.0159	M > H	AOC3
ENSSSCG00000030362	109.891	0.00219683	0.0218825	1.23118	L > M	1.28596	L > H	1.04449	M > H	KALRN
ENSSSCG00000005617	2707.06	0.00220465	0.021942	-1.17374	L < M	-1.14304	L < H	1.02686	M > H	STXBP1
ENSSSCG00000039412	74.0357	0.00220624	0.021942	1.41989	L > M	1.37563	L > H	-1.03218	M < H	DOC2B
ENSSSCG00000005284	61.2365	0.00221042	0.0219535	1.27757	L > M	1.28309	L > H	1.00432	M > H	GNA14
ENSSSCG00000009185	3206.19	0.00221085	0.0219535	-1.09339	L < M	-1.05475	L < H	1.03664	M > H	ADH5
ENSSSCG00000039185	1097.16	0.00221373	0.021965	-1.20098	L < M	-1.10824	L < H	1.08369	M > H	EPB41L5
ENSSSCG00000036868	377.873	0.00221592	0.0219697	-1.19989	L < M	-1.18153	L < H	1.01554	M > H	CTNNBIP1
ENSSSCG00000012523	1071.89	0.00221843	0.0219775	1.08975	L > M	1.17608	L > H	1.07922	M > H	TCEAL8
ENSSSCG00000002008	4598.53	0.00222217	0.0219974	1.06991	L > M	1.09057	L > H	1.01931	M > H	DCAF11
ENSSSCG00000036436	358.535	0.00222541	0.0220124	1.12603	L > M	1.20104	L > H	1.06662	M > H	FZD1
ENSSSCG00000036639	2974.75	0.00223731	0.0221129	1.17391	L > M	1.18477	L > H	1.00925	M > H	STOM
ENSSSCG00000031531	214.985	0.0022526	0.0222468	-1.32692	L < M	-1.53559	L < H	-1.15726	M < H	TSPAN1
ENSSSCG00000037461	226.169	0.00225601	0.0222633	-1.182	L < M	-1.12179	L < H	1.05367	M > H	MLF1
ENSSSCG00000037159	711.853	0.00228159	0.0224983	1.18806	L > M	1.11734	L > H	-1.06329	M < H	MNT
ENSSSCG00000030373	2431.12	0.00228427	0.0225012	-1.0965	L < M	-1.07812	L < H	1.01705	M > H	METTL9
ENSSSCG00000010723	5273.53	0.00228652	0.0225012	1.02223	L > M	1.14788	L > H	1.12292	M > H	ACADSB
ENSSSCG00000037274	11894.8	0.00228873	0.0225012	1.26352	L > M	1.21179	L > H	-1.04268	M < H	PTMA
ENSSSCG00000026167	286.606	0.00228895	0.0225012	-1.20555	L < M	-1.17222	L < H	1.02843	M > H
ENSSSCG00000037617	919.887	0.00229275	0.0225213	1.05438	L > M	1.10546	L > H	1.04845	M > H	ZBTB39
ENSSSCG00000009228	1671.02	0.00232812	0.0228308	-1.47848	L < M	-1.52826	L < H	-1.03367	M < H	MAPK1
ENSSSCG00000021181	792.862	0.00232939	0.0228308	-1.27388	L < M	-1.25173	L < H	1.01769	M > H	DHCR7
ENSSSCG00000035774	580.729	0.00232964	0.0228308	1.1511	L > M	1.20927	L > H	1.05053	M > H	ERRFI1
ENSSSCG00000006870	1004.55	0.00233761	0.0228736	1.09233	L > M	1.22367	L > H	1.12025	M > H	MFSD14A
ENSSSCG00000002142	2420.57	0.00233901	0.0228736	-1.1209	L < M	-1.10843	L < H	1.01125	M > H	TEP1
ENSSSCG00000039577	879.388	0.00233938	0.0228736	-1.10643	L < M	-1.08234	L < H	1.02226	M > H	HEATR3
ENSSSCG00000030421	7460.85	0.00235535	0.023012	-1.07275	L < M	-1.12818	L < H	-1.05167	M < H	GDI1
ENSSSCG00000006850	1202.94	0.00236599	0.0230881	1.2446	L > M	1.38478	L > H	1.11262	M > H	FAM12B
ENSSSCG00000014540	72654.2	0.00236676	0.0230881	-1.17533	L < M	-1.17885	L < H	-1.00299	M < H	FTH1
ENSSSCG00000017874	4692.79	0.00236901	0.0230924	1.47465	L > M	1.27533	L > H	-1.15629	M < H	ATP2A3
ENSSSCG00000003617	5179.79	0.00237757	0.0231582	1.11033	L > M	1.07343	L > H	-1.03437	M < H	TXLNA
ENSSSCG00000007085	7772.99	0.00238144	0.0231782	1.10095	L > M	1.1939	L > H	1.08443	M > H	DSTN
ENSSSCG00000015611	1471.87	0.00238432	0.0231885	-1.10935	L < M	-1.12858	L < H	-1.01733	M < H	UTP25
ENSSSCG00000020666	2706.31	0.00238814	0.0232079	1.18624	L > M	1.17021	L > H	-1.01369	M < H	EHD4
ENSSSCG00000028920	4401.67	0.00239411	0.0232482	-1.11434	L < M	-1.12474	L < H	-1.00934	M < H	POLDIP2
ENSSSCG00000020970	167.848	0.00239944	0.0232754	1.33833	L > M	1.2462	L > H	-1.07393	M < H	IL6
ENSSSCG00000023749	56.7249	0.00240056	0.0232754	-1.31386	L < M	-1.30667	L < H	1.00551	M > H	MIOX
ENSSSCG00000003145	579.233	0.00244049	0.0236446	-2.4951	L < M	-1.93341	L < H	1.29052	M > H	FUT2
ENSSSCG00000024310	358.883	0.00245404	0.0237578	1.34982	L > M	1.27913	L > H	-1.05527	M < H	F13A1
ENSSSCG00000006239	828.018	0.00246676	0.0238628	1.16447	L > M	1.22915	L > H	1.05555	M > H	UBXN2B
ENSSSCG00000009794	2222.95	0.0024711	0.0238813	1.2031	L > M	1.0504	L > H	-1.14537	M < H	MLXIP
ENSSSCG00000038882	802.754	0.00247242	0.0238813	-1.09864	L < M	-1.16658	L < H	-1.06184	M < H	C3H16orf91
ENSSSCG00000016634	1630.09	0.00247615	0.0238993	1.28824	L > M	1.37269	L > H	1.06555	M > H	CAV1
ENSSSCG00000039619	3944.72	0.00248422	0.0239478	-1.18823	L < M	-1.19869	L < H	-1.0088	M < H	PIN1
ENSSSCG00000016233	1745.79	0.00248494	0.0239478	-1.53667	L < M	-1.26871	L < H	1.21121	M > H	SERPINE2
ENSSSCG00000012157	1084.83	0.00248759	0.0239553	1.16606	L > M	1.13347	L > H	-1.02875	M < H	PHKA2
ENSSSCG00000028892	219.827	0.0024942	0.0240008	-1.14198	L < M	-1.26423	L < H	-1.10705	M < H	SH3D21
ENSSSCG00000010925	1597.42	0.00250968	0.0241316	1.13453	L > M	1.19787	L > H	1.05583	M > H	PPP1R12B
ENSSSCG00000015473	1484.21	0.00252762	0.0242858	-1.10317	L < M	-1.08574	L < H	1.01605	M > H	TMEM183A
ENSSSCG00000004340	121.233	0.00253583	0.0243463	1.27167	L > M	1.45431	L > H	1.14363	M > H	FHL5
ENSSSCG00000012042	9529.96	0.00254711	0.0244361	-1.14157	L < M	-1.10739	L < H	1.03086	M > H	ATP5PO
ENSSSCG00000003990	461.588	0.00255602	0.0245032	1.14972	L > M	1.11335	L > H	-1.03266	M < H	ZNF671
ENSSSCG00000035696	843.742	0.00255834	0.024507	-1.13751	L < M	-1.05824	L < H	1.0749	M > H	MCEE
ENSSSCG00000029533	232.532	0.00256481	0.0245505	-1.13741	L < M	-1.18002	L < H	-1.03746	M < H	SEMA4G
ENSSSCG00000017936	17895.8	0.00257417	0.0246114	-1.13037	L < M	-1.10766	L < H	1.0205	M > H	GABARAP
ENSSSCG00000032473	6679.43	0.00257503	0.0246114	-1.22898	L < M	-1.17244	L < H	1.04822	M > H	NYNRIN
ENSSSCG00000005613	832.089	0.00257822	0.0246235	-1.16885	L < M	-1.15322	L < H	1.01355	M > H	LRSAM1
ENSSSCG00000007772	49.4114	0.0025824	0.0246285	-1.18036	L < M	-1.30105	L < H	-1.10225	M < H	STX1A
ENSSSCG00000010209	131.293	0.00258262	0.0246285	1.201	L > M	1.39788	L > H	1.16393	M > H	FAM13C
ENSSSCG00000035227	1435.34	0.00259674	0.0247369	1.13227	L > M	1.09956	L > H	-1.02975	M < H	ESRP2
ENSSSCG00000035849	7070.1	0.00259786	0.0247369	-1.23109	L < M	-1.22102	L < H	1.00825	M > H	PTPRF
ENSSSCG00000012347	118.175	0.00260153	0.0247534	-1.65163	L < M	-1.91362	L < H	-1.15863	M < H	ALAS2
ENSSSCG00000021328	439.809	0.00261197	0.0248342	-1.47236	L < M	-1.7359	L < H	-1.17899	M < H	PCSK1N
ENSSSCG00000023419	883.488	0.00262653	0.024954	-1.18204	L < M	-1.08728	L < H	1.08715	M > H	ARHGEF10
ENSSSCG00000009152	43.8356	0.00265081	0.0251625	1.24175	L > M	1.24218	L > H	1.00035	M > H	SGMS2
ENSSSCG00000020912	41.9051	0.00265304	0.0251625	1.50004	L > M	1.67747	L > H	1.11828	M > H	HECTD2
ENSSSCG00000027952	118.22	0.0026544	0.0251625	1.32987	L > M	1.35836	L > H	1.02142	M > H	ADCY5
ENSSSCG00000021586	316.998	0.00265947	0.0251918	1.16711	L > M	1.07918	L > H	-1.08147	M < H	ZHX2
ENSSSCG00000002290	533.436	0.00267677	0.0253369	1.38417	L > M	1.41334	L > H	1.02107	M > H	PLEK2
ENSSSCG00000017068	145724	0.00268478	0.0253813	-1.26455	L < M	-1.19263	L < H	1.0603	M > H	FAXDC2
ENSSSCG00000029256	4284.38	0.00268545	0.0253813	-1.12196	L < M	-1.15982	L < H	-1.03374	M < H	AKR1A1
ENSSSCG00000039348	3112.11	0.00268792	0.0253859	-1.11923	L < M	-1.17887	L < H	-1.05328	M < H	H1-
ENSSSCG00000016866	152.134	0.00270615	0.0255392	1.1778	L > M	1.32733	L > H	1.12696	M > H	GHR
ENSSSCG00000025500	68.2663	0.00270862	0.0255436	1.24673	L > M	1.03033	L > H	-1.21003	M < H	HTR1D
ENSSSCG00000040607	543.149	0.0027146	0.025581	1.20124	L > M	1.27643	L > H	1.06259	M > H	MAF
ENSSSCG00000010299	3518.16	0.00272328	0.0256439	-1.10054	L < M	-1.05973	L < H	1.03851	M > H	ANXA7
ENSSSCG00000025822	2160.34	0.00274135	0.0257809	-1.13344	L < M	-1.31721	L < H	-1.16213	M < H	SFRP1
ENSSSCG00000039918	270.382	0.00274187	0.0257809	-1.15495	L < M	-1.13022	L < H	1.02189	M > H	SRR
ENSSSCG00000025425	3539.28	0.00275485	0.0258762	-1.14743	L < M	-1.16929	L < H	-1.01904	M < H	FCSK
ENSSSCG00000002803	241.309	0.0027578	0.0258762	-1.1835	L < M	-1.13069	L < H	1.04671	M > H	CCDC113
ENSSSCG00000038714	509.122	0.00275809	0.0258762	1.09934	L > M	1.09267	L > H	-1.0061	M < H	MFSD9
ENSSSCG00000024184	1993.59	0.00278182	0.0260795	-1.13895	L < M	-1.20434	L < H	-1.05741	M < H	FASTK
ENSSSCG00000004919	744.309	0.00278464	0.0260868	-1.195	L < M	-1.09818	L < H	1.08817	M > H	NEDD4L
ENSSSCG00000028995	3056.69	0.00278849	0.0261037	-1.18023	L < M	-1.23264	L < H	-1.04441	M < H	TLE2
ENSSSCG00000005078	422.587	0.00279408	0.0261368	1.22972	L > M	1.32183	L > H	1.07491	M > H	DAAM1
ENSSSCG00000029849	998.731	0.00281545	0.0263098	1.18869	L > M	1.2159	L > H	1.02289	M > H	S1PR1
ENSSSCG00000040931	68.5371	0.00281669	0.0263098	1.29835	L > M	1.20835	L > H	-1.07448	M < H	SLC17A9
ENSSSCG00000029392	135.356	0.00283347	0.0264454	1.4128	L > M	1.26302	L > H	-1.11859	M < H	HUNK
ENSSSCG00000039833	1288	0.00283536	0.0264454	1.13329	L > M	1.02724	L > H	-1.10324	M < H
ENSSSCG00000005030	932.422	0.00284055	0.0264745	1.23171	L > M	1.24243	L > H	1.0087	M > H	NID2
ENSSSCG00000013460	23075.9	0.00284935	0.026537	-1.10709	L < M	-1.10205	L < H	1.00457	M > H	OAZ1
ENSSSCG00000017366	4113.22	0.00285548	0.0265747	1.22396	L > M	1.18858	L > H	-1.02977	M < H	HDAC5
ENSSSCG00000006107	528.082	0.00288062	0.0267892	1.19801	L > M	1.28812	L > H	1.07522	M > H	PDP1
ENSSSCG00000016215	339.873	0.00288282	0.02679	1.21496	L > M	1.22441	L > H	1.00777	M > H	ENSSSCG00000016215
ENSSSCG00000012508	320.222	0.00290174	0.0269463	1.17744	L > M	1.22748	L > H	1.0425	M > H	ARMCX6
ENSSSCG00000001914	224.61	0.00292457	0.0271385	-1.18853	L < M	-1.44004	L < H	-1.21162	M < H	LOXL1
ENSSSCG00000009764	598.748	0.00293643	0.0272262	-1.1844	L < M	-1.15246	L < H	1.02772	M > H	CCDC92
ENSSSCG00000007602	1124.11	0.00293893	0.0272262	-1.14886	L < M	-1.10029	L < H	1.04415	M > H	BAIAP2L1
ENSSSCG00000039188	401.519	0.00294042	0.0272262	-1.25371	L < M	-1.26357	L < H	-1.00786	M < H	AK8
ENSSSCG00000035956	549.75	0.00297004	0.0274804	1.15883	L > M	1.20554	L > H	1.04031	M > H	HABP4
ENSSSCG00000032999	149.513	0.00298799	0.0276157	-1.15163	L < M	-1.14282	L < H	1.00771	M > H	FXN
ENSSSCG00000002926	2219.44	0.00298899	0.0276157	-1.16789	L < M	-1.15739	L < H	1.00907	M > H	TBCB
ENSSSCG00000017521	1202.07	0.00300117	0.0277081	-1.23939	L < M	-1.25699	L < H	-1.0142	M < H	SCRN2
ENSSSCG00000007970	1716.49	0.00301376	0.0278042	-1.13755	L < M	-1.11633	L < H	1.01901	M > H	POLR3K
ENSSSCG00000037566	920.762	0.00302978	0.0279318	1.19533	L > M	1.073	L > H	-1.114	M < H	MTMR9
ENSSSCG00000026898	621.315	0.00304737	0.0280737	-1.11833	L < M	-1.06906	L < H	1.04609	M > H	FAM149B1
ENSSSCG00000012779	736.213	0.00306673	0.0282296	-1.17873	L < M	-1.26067	L < H	-1.06951	M < H	ABCD1
ENSSSCG00000023329	56.3071	0.00306872	0.0282296	-1.21533	L < M	-1.31724	L < H	-1.08385	M < H	APC2
ENSSSCG00000016212	948.874	0.00307807	0.0282952	1.13643	L > M	-1.00101	L < H	-1.13757	M < H	ANKZF1
ENSSSCG00000021397	188.634	0.00308571	0.0283449	-1.24678	L < M	-1.24898	L < H	-1.00176	M < H	PODXL2
ENSSSCG00000033750	435.599	0.00309688	0.0284271	-1.27768	L < M	-1.09733	L < H	1.16435	M > H	SH2D4A
ENSSSCG00000039663	4054.06	0.00310111	0.0284455	1.21598	L > M	1.35426	L > H	1.11372	M > H	TWSG1
ENSSSCG00000012363	130.13	0.00311091	0.0285148	1.12797	L > M	1.32918	L > H	1.17838	M > H	HEPH
ENSSSCG00000009633	800.006	0.00313419	0.0287075	1.17246	L > M	1.20958	L > H	1.03166	M > H	TNFRSF10A
ENSSSCG00000007687	1432.32	0.00314709	0.028805	-1.22465	L < M	-1.28706	L < H	-1.05096	M < H	LRWD1
ENSSSCG00000038767	2561.74	0.00315324	0.0288244	1.16065	L > M	1.16182	L > H	1.00101	M > H	MBP
ENSSSCG00000006811	824.793	0.00315373	0.0288244	1.17737	L > M	1.40774	L > H	1.19567	M > H	SLC6A17
ENSSSCG00000040786	17743.8	0.00315912	0.0288377	1.1005	L > M	1.13033	L > H	1.0271	M > H	SPTBN1
ENSSSCG00000011250	2473.71	0.00316031	0.0288377	-1.13485	L < M	-1.17605	L < H	-1.0363	M < H	ACAA1
ENSSSCG00000035293	3748.98	0.00316197	0.0288377	1.50585	L > M	1.35832	L > H	-1.10861	M < H	IGF2
ENSSSCG00000011878	31906	0.00316562	0.0288489	1.14269	L > M	1.14363	L > H	1.00082	M > H	CASR
ENSSSCG00000035992	1633.24	0.00316772	0.0288489	1.22735	L > M	1.29825	L > H	1.05776	M > H	UBL3
ENSSSCG00000028512	1233.53	0.00318492	0.0289848	1.08321	L > M	1.42382	L > H	1.31445	M > H	LDLR
ENSSSCG00000034567	130.869	0.00320103	0.0290988	-1.15942	L < M	-1.04437	L < H	1.11016	M > H
ENSSSCG00000009526	425.031	0.003202	0.0290988	1.31031	L > M	1.34574	L > H	1.02704	M > H	ITGBL1
ENSSSCG00000007572	1616.32	0.00320469	0.0291025	1.25523	L > M	1.08973	L > H	-1.15187	M < H	LFNG
ENSSSCG00000015232	419.346	0.00321731	0.0291906	1.20094	L > M	1.13682	L > H	-1.0564	M < H	ST3GAL4
ENSSSCG00000009799	2187.61	0.00321898	0.0291906	-1.11458	L < M	-1.11544	L < H	-1.00077	M < H	DIABLO
ENSSSCG00000040434	2673.46	0.00325839	0.029527	1.0692	L > M	1.07078	L > H	1.00148	M > H	KANSL3
ENSSSCG00000017089	10311.2	0.00328255	0.0297248	-1.14591	L < M	-1.12733	L < H	1.01648	M > H	ANXA6
ENSSSCG00000015073	9550.71	0.0032941	0.0298082	1.31126	L > M	1.24548	L > H	-1.05281	M < H	TAGLN
ENSSSCG00000015246	3974.66	0.00329691	0.0298125	-1.15824	L < M	-1.1796	L < H	-1.01844	M < H	ST14
ENSSSCG00000030425	2186.57	0.00330992	0.0299089	1.23688	L > M	1.1413	L > H	-1.08375	M < H	SPHK2
ENSSSCG00000017052	680.375	0.0033126	0.0299119	1.26592	L > M	1.20671	L > H	-1.04906	M < H	ADAM19
ENSSSCG00000005029	2436.26	0.00331517	0.029914	-1.13759	L < M	-1.07735	L < H	1.05591	M > H	RTRAF
ENSSSCG00000017993	44.5655	0.00335567	0.030258	1.36645	L > M	1.25072	L > H	-1.09253	M < H	NTN1
ENSSSCG00000038056	72.6586	0.00336473	0.0303002	1.63127	L > M	1.23912	L > H	-1.31647	M < H	B3GALT5
ENSSSCG00000038541	353.857	0.00336511	0.0303002	1.0757	L > M	1.18336	L > H	1.10009	M > H	TMEM6
ENSSSCG00000008836	377.42	0.00337418	0.0303605	-1.17916	L < M	-1.13239	L < H	1.0413	M > H	SCFD2
ENSSSCG00000017923	61.0104	0.00338112	0.0303828	1.19694	L > M	-1.06645	L < H	-1.27648	M < H	ALOX12
ENSSSCG00000038505	559.545	0.00338142	0.0303828	1.21798	L > M	1.19615	L > H	-1.01825	M < H	MSI2
ENSSSCG00000038730	1001.77	0.00341511	0.0306639	1.17795	L > M	1.24339	L > H	1.05555	M > H	ITPRID2
ENSSSCG00000017349	43.6468	0.00342094	0.0306811	-1.1308	L < M	-1.29138	L < H	-1.14201	M < H	ADAM11
ENSSSCG00000039103	493.173	0.00342185	0.0306811	1.38814	L > M	1.77403	L > H	1.27798	M > H	ADIPOQ
ENSSSCG00000034811	2197.03	0.00342531	0.0306906	-1.22322	L < M	-1.22214	L < H	1.00088	M > H	QDPR
ENSSSCG00000007278	1910.73	0.00347109	0.0310789	-1.12851	L < M	-1.14135	L < H	-1.01138	M < H	AHCY
ENSSSCG00000015906	196.871	0.00349178	0.0312422	1.17982	L > M	1.26519	L > H	1.07235	M > H	CSRNP3
ENSSSCG00000030065	3007.91	0.00349635	0.0312612	-1.16553	L < M	-1.15569	L < H	1.00851	M > H	ZBTB47
ENSSSCG00000008187	49.2485	0.00349934	0.031266	-1.31689	L < M	-1.36639	L < H	-1.03759	M < H	KIAA1211L
ENSSSCG00000002036	4380.32	0.00350415	0.031287	-1.15355	L < M	-1.13582	L < H	1.0156	M > H	PSMB5
ENSSSCG00000031905	124.236	0.00351679	0.0313779	-1.5042	L < M	-1.4804	L < H	1.01608	M > H	KCNS3
ENSSSCG00000022815	5825.65	0.00354425	0.0315857	-1.12668	L < M	-1.14334	L < H	-1.01479	M < H	PYGB
ENSSSCG00000027607	51.2926	0.00354503	0.0315857	1.16688	L > M	1.37837	L > H	1.18124	M > H	IER3
ENSSSCG00000022032	1191.23	0.0035501	0.0316088	-1.09086	L < M	-1.0953	L < H	-1.00407	M < H	HS2ST1
ENSSSCG00000037318	100.05	0.00355781	0.0316553	1.25062	L > M	1.36	L > H	1.08746	M > H	TRABD2B
ENSSSCG00000003653	4499.41	0.00357895	0.0318212	-1.12421	L < M	-1.12346	L < H	1.00066	M > H	NDUFS5
ENSSSCG00000011599	54.439	0.00359087	0.0319049	1.40855	L > M	1.29936	L > H	-1.08403	M < H	GRIP2
ENSSSCG00000007286	1475.66	0.00359553	0.0319241	-1.12111	L < M	-1.11945	L < H	1.00149	M > H	ACSS2
ENSSSCG00000037251	1794.41	0.0036206	0.0321244	-1.18399	L < M	-1.11899	L < H	1.05809	M > H	AAMDC
ENSSSCG00000030578	1449.33	0.00365014	0.032356	-1.10176	L < M	-1.09959	L < H	1.00197	M > H	MRPL15
ENSSSCG00000002496	1630.78	0.00365178	0.032356	-1.15661	L < M	-1.18025	L < H	-1.02044	M < H	GLRX5
ENSSSCG00000032129	7741.54	0.00367542	0.0325428	-1.12122	L < M	-1.07559	L < H	1.04242	M > H	COX7B
ENSSSCG00000002753	1140.28	0.00368121	0.0325715	-1.06792	L < M	-1.12344	L < H	-1.05199	M < H	NOB1
ENSSSCG00000012153	125.055	0.0037006	0.0327203	-1.08089	L < M	-1.26757	L < H	-1.17271	M < H	RAI2
ENSSSCG00000005671	9013.17	0.00371288	0.0328061	-1.25478	L < M	-1.22604	L < H	1.02344	M > H	CRAT
ENSSSCG00000029066	721.959	0.00372351	0.0328772	-1.22656	L < M	1.07493	L > H	1.31847	M > H	IDI1
ENSSSCG00000006643	53.8102	0.00374415	0.0330366	-1.40591	L < M	-1.32138	L < H	1.06397	M > H	ANXA9
ENSSSCG00000017328	1583.63	0.00376053	0.0331582	1.26773	L > M	1.1648	L > H	-1.08837	M < H	ARHGAP27
ENSSSCG00000007072	145.231	0.00376417	0.0331674	-1.53169	L < M	-1.53899	L < H	-1.00477	M < H	SPTLC3
ENSSSCG00000009798	71.6388	0.00381144	0.0335606	-1.18883	L < M	-1.34151	L < H	-1.12843	M < H	B3GNT4
ENSSSCG00000014127	115.118	0.00382297	0.0336219	1.25042	L > M	1.31965	L > H	1.05536	M > H	RASGRF2
ENSSSCG00000014389	126.599	0.00382367	0.0336219	-1.2152	L < M	-1.30163	L < H	-1.07112	M < H	RELL2
ENSSSCG00000032407	143.741	0.0038314	0.0336667	-1.29284	L < M	-1.36897	L < H	-1.05889	M < H	LRFN1
ENSSSCG00000010981	1401.84	0.00384066	0.0337248	-1.24404	L < M	-1.11163	L < H	1.11911	M > H	NUDT2
ENSSSCG00000032552	1531.49	0.00385108	0.033793	-1.08136	L < M	-1.1618	L < H	-1.07439	M < H	RAD51D
ENSSSCG00000037530	117.563	0.00386008	0.0338487	1.34424	L > M	1.32143	L > H	-1.01726	M < H	TACC2
ENSSSCG00000011298	3171.14	0.00386396	0.0338594	1.14642	L > M	1.15245	L > H	1.00526	M > H	CDCP1
ENSSSCG00000040466	151.494	0.00387912	0.033969	-1.28827	L < M	-1.10088	L < H	1.17021	M > H	FMN1
ENSSSCG00000036973	1500.67	0.00388596	0.0340055	-1.17374	L < M	-1.20183	L < H	-1.02393	M < H	RAC3
ENSSSCG00000005946	554.601	0.00391453	0.034232	1.26377	L > M	1.30798	L > H	1.03498	M > H	CCN4
ENSSSCG00000004760	161.501	0.00391948	0.0342358	-1.25023	L < M	-1.21634	L < H	1.02787	M > H	PPP1R14D
ENSSSCG00000038594	661.487	0.00392034	0.0342358	1.173	L > M	1.17535	L > H	1.00201	M > H	SDC4
ENSSSCG00000001231	359.569	0.00392799	0.0342693	1.04229	L > M	-1.91562	L < H	-1.99664	M < H
ENSSSCG00000039523	2403.78	0.00392955	0.0342693	-1.13559	L < M	-1.13268	L < H	1.00256	M > H	FAHD2A
ENSSSCG00000002902	190.847	0.00395617	0.0344632	-1.3773	L < M	-1.32728	L < H	1.03769	M > H	ATP4A
ENSSSCG00000024439	227.266	0.00395918	0.0344632	1.42112	L > M	1.30444	L > H	-1.08945	M < H	PTGER4
ENSSSCG00000016737	29742.9	0.00395989	0.0344632	-1.10474	L < M	-1.09439	L < H	1.00945	M > H	PPIA
ENSSSCG00000026473	197.639	0.0039662	0.0344946	1.1637	L > M	1.28261	L > H	1.10218	M > H	ABCA8
ENSSSCG00000036758	91.8577	0.00398595	0.0346427	1.23255	L > M	1.21776	L > H	-1.01214	M < H	HSPA12A
ENSSSCG00000010521	1109.72	0.00401498	0.0348712	-1.27082	L < M	-1.26842	L < H	1.00189	M > H	UBTD1
ENSSSCG00000005375	70.84	0.00401873	0.0348801	1.29173	L > M	1.19968	L > H	-1.07673	M < H	CORO2A
ENSSSCG00000013773	2592.21	0.00407243	0.0353208	1.11876	L > M	1.05635	L > H	-1.05908	M < H	ADGRL1
ENSSSCG00000022250	55.1061	0.00407505	0.0353208	-1.37712	L < M	-1.34941	L < H	1.02053	M > H	SPACA9
ENSSSCG00000004366	2481.59	0.00407904	0.0353314	-1.23162	L < M	-1.18687	L < H	1.03771	M > H	BVES
ENSSSCG00000037582	668.068	0.00408633	0.0353705	1.22129	L > M	1.22096	L > H	-1.00027	M < H	F2RL2
ENSSSCG00000016491	174.647	0.00410826	0.0355206	-1.1443	L < M	-1.16645	L < H	-1.01936	M < H	DENND11
ENSSSCG00000039890	239.438	0.00410924	0.0355206	1.19362	L > M	1.2914	L > H	1.08192	M > H	RASL11A
ENSSSCG00000002916	2328.24	0.00413532	0.0357218	1.2151	L > M	1.2405	L > H	1.02091	M > H	APLP1
ENSSSCG00000027928	1933.48	0.00414047	0.035742	-1.12622	L < M	-1.17071	L < H	-1.0395	M < H	TMEM9
ENSSSCG00000009106	373.837	0.00415277	0.0358093	1.15582	L > M	1.30998	L > H	1.13338	M > H	PDE5A
ENSSSCG00000016111	424.531	0.00415388	0.0358093	1.21432	L > M	1.211	L > H	-1.00274	M < H	FZD7
ENSSSCG00000015424	3026.34	0.00417923	0.0360035	-1.08738	L < M	-1.05501	L < H	1.03068	M > H	PSMC2
ENSSSCG00000039688	264.068	0.00418442	0.0360238	1.21868	L > M	1.16342	L > H	-1.04749	M < H
ENSSSCG00000018091	50750.9	0.00420303	0.0361596	-1.23225	L < M	-1.1739	L < H	1.0497	M > H	ND5
ENSSSCG00000032265	13212.6	0.00420749	0.0361737	-1.06458	L < M	-1.12615	L < H	-1.05783	M < H	TLE5
ENSSSCG00000022687	1786.19	0.00421328	0.036199	-1.08257	L < M	-1.11613	L < H	-1.031	M < H	NAA4
ENSSSCG00000004508	1444.16	0.00422291	0.0362573	-1.16238	L < M	-1.08995	L < H	1.06646	M > H	DYM
ENSSSCG00000004456	812.411	0.00423227	0.0363133	-1.141	L < M	-1.0478	L < H	1.08895	M > H	PGM3
ENSSSCG00000010494	546.168	0.00423929	0.0363489	1.23299	L > M	1.26042	L > H	1.02225	M > H	SORBS1
ENSSSCG00000006489	393.216	0.00424733	0.0363935	-1.27628	L < M	-1.33739	L < H	-1.04788	M < H	TMEM79
ENSSSCG00000017203	493.944	0.0042571	0.0364527	-1.25304	L < M	-1.29564	L < H	-1.034	M < H	GALK1
ENSSSCG00000015662	1375.19	0.00427283	0.0365628	1.3031	L > M	1.37433	L > H	1.05466	M > H	C4BPA
ENSSSCG00000008486	5904.19	0.0042779	0.0365816	-1.12929	L < M	-1.10939	L < H	1.01794	M > H	GALM
ENSSSCG00000037420	55.1136	0.00428265	0.0365977	1.31057	L > M	1.49192	L > H	1.13838	M > H	TMEM17B
ENSSSCG00000022081	99.3313	0.00430961	0.0367882	1.21173	L > M	1.36465	L > H	1.1262	M > H	PHLDB2
ENSSSCG00000033059	193.197	0.00431071	0.0367882	-1.23143	L < M	-1.30203	L < H	-1.05733	M < H	CASKIN1
ENSSSCG00000031594	915.763	0.00431895	0.0368339	-1.14413	L < M	-1.1493	L < H	-1.00452	M < H	NICN1
ENSSSCG00000015955	533.533	0.00433975	0.0369865	-1.28329	L < M	-1.23209	L < H	1.04155	M > H	ITGA6
ENSSSCG00000006233	97.7561	0.00435279	0.0370729	1.34731	L > M	1.37297	L > H	1.01905	M > H	CA8
ENSSSCG00000024970	631.857	0.00436301	0.0370942	1.13137	L > M	1.19562	L > H	1.05679	M > H	ETV3
ENSSSCG00000018023	328.876	0.00436351	0.0370942	-1.10332	L < M	-1.205	L < H	-1.09216	M < H	COX1
ENSSSCG00000008167	3293.33	0.00436403	0.0370942	-1.10116	L < M	-1.07495	L < H	1.02439	M > H	CNOT11
ENSSSCG00000013100	130.37	0.00436891	0.037111	1.2975	L > M	1.30743	L > H	1.00765	M > H	MS4A4A
ENSSSCG00000028108	1102.1	0.00438215	0.0371987	-1.21004	L < M	-1.1689	L < H	1.0352	M > H	ASAP3
ENSSSCG00000006813	2401.58	0.00439335	0.037269	-1.0723	L < M	-1.10557	L < H	-1.03102	M < H	STRIP1
ENSSSCG00000033673	61695.4	0.00440247	0.0373214	-1.224	L < M	-1.27925	L < H	-1.04513	M < H	SLC25A6
ENSSSCG00000031912	981.254	0.00442714	0.0375057	1.18928	L > M	1.28834	L > H	1.08329	M > H
ENSSSCG00000002281	1301.26	0.00443452	0.0375432	-1.12501	L < M	-1.12637	L < H	-1.00121	M < H	FNTB
ENSSSCG00000013017	2702.74	0.00446535	0.0377738	1.20705	L > M	1.17229	L > H	-1.02965	M < H	EHD1
ENSSSCG00000002669	2349.68	0.00446768	0.0377738	1.19065	L > M	1.16831	L > H	-1.01912	M < H	CRISPLD2
ENSSSCG00000026164	179.466	0.00448405	0.0378871	-1.33225	L < M	-1.26455	L < H	1.05354	M > H	SOHLH2
ENSSSCG00000034949	58.8259	0.00449231	0.0379318	1.3462	L > M	1.29208	L > H	-1.04189	M < H
ENSSSCG00000037391	143.374	0.00452002	0.0381404	-1.20862	L < M	-1.25012	L < H	-1.03434	M < H	ZNF775
ENSSSCG00000022784	1148.44	0.00452394	0.0381483	1.16771	L > M	1.19906	L > H	1.02685	M > H	PLEKHO1
ENSSSCG00000015772	1174.39	0.00453234	0.0381939	-1.10299	L < M	-1.09684	L < H	1.00561	M > H	AGA
ENSSSCG00000038584	648.957	0.004607	0.0387974	-1.35915	L < M	-1.05904	L < H	1.28337	M > H	FGF12
ENSSSCG00000036033	523.1	0.00461584	0.0388462	-1.29374	L < M	-1.12407	L < H	1.15094	M > H	THRB
ENSSSCG00000040007	2031.13	0.00465186	0.0391235	-1.13166	L < M	-1.10889	L < H	1.02054	M > H	PIGV
ENSSSCG00000010640	359.921	0.00465656	0.0391372	-1.21427	L < M	-1.16751	L < H	1.04005	M > H	NRAP
ENSSSCG00000009929	219.224	0.00466343	0.0391536	-1.19824	L < M	-1.16065	L < H	1.03239	M > H	TRPV4
ENSSSCG00000038521	81.3678	0.00466466	0.0391536	-1.14378	L < M	-1.2454	L < H	-1.08885	M < H	CHAC1
ENSSSCG00000007715	2655.98	0.0046722	0.0391912	-1.18619	L < M	-1.18994	L < H	-1.00316	M < H	ABHD11
ENSSSCG00000035061	1624.71	0.00468138	0.0392377	-1.18208	L < M	-1.19761	L < H	-1.01314	M < H	WBP1
ENSSSCG00000002357	1768.86	0.00468391	0.0392377	-1.1518	L < M	-1.07215	L < H	1.07429	M > H	ALDH6A1
ENSSSCG00000001821	3253.34	0.00469435	0.0392994	-1.12992	L < M	-1.15174	L < H	-1.01931	M < H	UNC45A
ENSSSCG00000012848	1712.06	0.00470935	0.0393493	-1.25328	L < M	-1.29921	L < H	-1.03664	M < H	EPS8L2
ENSSSCG00000006940	537.57	0.00471229	0.0393493	1.39784	L > M	1.76134	L > H	1.26005	M > H	CCN1
ENSSSCG00000022788	617.484	0.00471234	0.0393493	-1.11775	L < M	-1.02124	L < H	1.09451	M > H	PPA2
ENSSSCG00000034524	442.331	0.00471266	0.0393493	1.16987	L > M	1.12967	L > H	-1.03559	M < H	FRY
ENSSSCG00000003922	1719.44	0.00474035	0.0395546	-1.17042	L < M	-1.16819	L < H	1.0019	M > H	UROD
ENSSSCG00000015512	4955.98	0.00474701	0.0395708	1.11118	L > M	1.17229	L > H	1.05499	M > H	PAPPA2
ENSSSCG00000008857	868.852	0.00474849	0.0395708	-1.23502	L < M	1.03318	L > H	1.276	M > H	MSMO1
ENSSSCG00000016173	1119	0.00475894	0.039632	-1.11183	L < M	-1.10515	L < H	1.00604	M > H	ATIC
ENSSSCG00000023788	463.648	0.00478317	0.0397899	-1.17452	L < M	-1.07884	L < H	1.08869	M > H	TBC1D3
ENSSSCG00000001863	46.2777	0.00478507	0.0397899	-1.39622	L < M	-1.32249	L < H	1.05575	M > H	TMEM266
ENSSSCG00000002430	136.7	0.00478727	0.0397899	-1.18969	L < M	-1.0486	L < H	1.13455	M > H	EFCAB11
ENSSSCG00000015117	1884.21	0.00481053	0.0399571	-1.12972	L < M	-1.16107	L < H	-1.02775	M < H	RNF26
ENSSSCG00000008504	652.651	0.0048513	0.0402696	1.10076	L > M	1.21642	L > H	1.10508	M > H	CRIM1
ENSSSCG00000023745	1411.14	0.00486143	0.0403274	-1.20622	L < M	-1.22109	L < H	-1.01233	M < H	MCOLN3
ENSSSCG00000023333	140.324	0.00487083	0.0403791	1.74863	L > M	1.89113	L > H	1.08149	M > H	FCN2
ENSSSCG00000039056	560.717	0.00489468	0.0405481	1.15595	L > M	1.21675	L > H	1.0526	M > H	GAS7
ENSSSCG00000022714	1476.1	0.00489757	0.0405481	1.10124	L > M	1.09931	L > H	-1.00175	M < H	OSER1
ENSSSCG00000009865	100.96	0.00492337	0.040718	1.33994	L > M	1.24476	L > H	-1.07647	M < H	TBX3
ENSSSCG00000005024	5470.3	0.00492448	0.040718	-1.07582	L < M	-1.08084	L < H	-1.00467	M < H	PYGL
ENSSSCG00000024259	4647.05	0.0049285	0.0407248	-1.10838	L < M	-1.11848	L < H	-1.00912	M < H	PPP1R11
ENSSSCG00000001090	1817.36	0.00493976	0.0407914	-1.21499	L < M	-1.19467	L < H	1.01702	M > H	ALDH5A1
ENSSSCG00000005943	4970.71	0.00495711	0.0408591	-1.1976	L < M	-1.23945	L < H	-1.03494	M < H	ST3GAL1
ENSSSCG00000022099	4126.05	0.00496026	0.0408591	1.21054	L > M	1.18764	L > H	-1.01928	M < H	TP53INP2
ENSSSCG00000012985	9553.76	0.00496056	0.0408591	-1.1775	L < M	-1.23426	L < H	-1.04821	M < H	LTBP3
ENSSSCG00000026863	3131.41	0.00496078	0.0408591	-1.19472	L < M	-1.14527	L < H	1.04318	M > H	FARP1
ENSSSCG00000009844	886.577	0.00496781	0.040867	1.17944	L > M	1.13807	L > H	-1.03635	M < H	HSPB8
ENSSSCG00000023272	7860.05	0.00496815	0.040867	-1.11705	L < M	-1.13552	L < H	-1.01653	M < H	ILK
ENSSSCG00000013630	6311.76	0.00497205	0.0408728	-1.07096	L < M	-1.11241	L < H	-1.03871	M < H	DNM2
ENSSSCG00000002377	1544.3	0.00500811	0.0411426	-1.09835	L < M	-1.10942	L < H	-1.01008	M < H	EIF2B2
ENSSSCG00000030668	2155.55	0.00501657	0.0411857	-1.16854	L < M	-1.17674	L < H	-1.00702	M < H	C7H6orf125
ENSSSCG00000004150	1856.5	0.00502268	0.0412093	-1.18161	L < M	-1.13474	L < H	1.04131	M > H	HEBP2
ENSSSCG00000024163	2609.71	0.00508713	0.0416622	-1.10071	L < M	-1.10634	L < H	-1.00512	M < H	ZMYM3
ENSSSCG00000033822	156.672	0.00508769	0.0416622	1.67368	L > M	1.96792	L > H	1.1758	M > H	THRSP
ENSSSCG00000001000	1883.54	0.0050877	0.0416622	-1.14776	L < M	-1.15035	L < H	-1.00226	M < H	ECI2
ENSSSCG00000025357	303.108	0.00510025	0.0417294	1.16258	L > M	1.22664	L > H	1.05511	M > H	LDAH
ENSSSCG00000014933	59.8029	0.00510244	0.0417294	1.28913	L > M	1.55963	L > H	1.20983	M > H	NAALAD2
ENSSSCG00000012270	14647.3	0.00511848	0.0418337	-1.09171	L < M	-1.12553	L < H	-1.03098	M < H	UBA1
ENSSSCG00000010416	787.147	0.00513862	0.0419514	-1.11624	L < M	-1.07348	L < H	1.03983	M > H	ZNF32
ENSSSCG00000023263	1483.46	0.00514055	0.0419514	-1.11611	L < M	-1.11375	L < H	1.00211	M > H	MRPL45
ENSSSCG00000006307	1654.27	0.00514275	0.0419514	1.1558	L > M	1.14548	L > H	-1.009	M < H	RCSD1
ENSSSCG00000039756	49.83	0.00515868	0.0420544	1.19141	L > M	1.25945	L > H	1.05711	M > H	FOXC1
ENSSSCG00000032031	8499.35	0.00516344	0.0420664	-1.06745	L < M	-1.10522	L < H	-1.03539	M < H	QARS1
ENSSSCG00000039569	114.071	0.00517728	0.042136	1.4787	L > M	1.74983	L > H	1.18336	M > H	Wfdc21
ENSSSCG00000039373	532.921	0.0051786	0.042136	-1.24754	L < M	-1.16735	L < H	1.0687	M > H	SNX24
ENSSSCG00000004870	7742.92	0.00520522	0.0423256	-1.13002	L < M	-1.11628	L < H	1.01231	M > H	CNDP2
ENSSSCG00000024437	11949.7	0.0052164	0.0423895	-1.13574	L < M	-1.11938	L < H	1.01461	M > H	AP2M1
ENSSSCG00000014909	213.791	0.00522853	0.042461	1.26361	L > M	1.2597	L > H	-1.0031	M < H	SYTL2
ENSSSCG00000035027	148.64	0.00524746	0.0425696	1.33366	L > M	1.26088	L > H	-1.05772	M < H	ZDHHC14
ENSSSCG00000000111	411.196	0.00524858	0.0425696	-1.09271	L < M	-1.21617	L < H	-1.11298	M < H	BAIAP2L2
ENSSSCG00000031154	301.666	0.00529865	0.0429484	1.38556	L > M	1.32511	L > H	-1.04562	M < H	ACKR2
ENSSSCG00000036883	458.271	0.00530935	0.0430078	1.21724	L > M	1.25899	L > H	1.0343	M > H	FABP3
ENSSSCG00000031713	672.244	0.00532277	0.0430891	-1.17208	L < M	-1.11147	L < H	1.05453	M > H	MACROH2A2
ENSSSCG00000014182	124.733	0.00536032	0.0433656	-1.27754	L < M	-1.21948	L < H	1.0476	M > H	SLCO4C1
ENSSSCG00000011629	1301.62	0.00536688	0.0433911	-1.16144	L < M	-1.10251	L < H	1.05345	M > H	ACAD11
ENSSSCG00000036839	266.553	0.0053947	0.0435884	1.08757	L > M	1.11218	L > H	1.02263	M > H
ENSSSCG00000003138	666.07	0.00542113	0.0437741	-1.19023	L < M	-1.21915	L < H	-1.0243	M < H	HSD17B14
ENSSSCG00000023105	1697.58	0.00543539	0.0438533	1.11005	L > M	1.12029	L > H	1.00922	M > H	NET1
ENSSSCG00000009840	2076.55	0.00543815	0.0438533	-1.08104	L < M	-1.08867	L < H	-1.00706	M < H	PRKAB1
ENSSSCG00000010647	1292.44	0.00544124	0.0438533	-1.32375	L < M	-1.33163	L < H	-1.00596	M < H	ADRB1
ENSSSCG00000010275	2782.39	0.00545269	0.0439178	-1.18015	L < M	-1.12388	L < H	1.05007	M > H	PCBD1
ENSSSCG00000038307	2374.88	0.0054584	0.043936	-1.1388	L < M	-1.10879	L < H	1.02707	M > H	POLE4
ENSSSCG00000031938	4490.57	0.00549109	0.0441415	-1.14693	L < M	-1.12964	L < H	1.01531	M > H	NEDD8
ENSSSCG00000007560	1278.72	0.00549187	0.0441415	-1.22881	L < M	-1.24985	L < H	-1.01713	M < H	TMEM184A
ENSSSCG00000032360	541.713	0.00549432	0.0441415	-1.15714	L < M	-1.15178	L < H	1.00466	M > H	PANX1
ENSSSCG00000027312	306.079	0.00552947	0.0443959	1.16549	L > M	1.22634	L > H	1.05221	M > H	PTCH1
ENSSSCG00000035762	10283.2	0.00553571	0.044418	-1.24574	L < M	-1.19625	L < H	1.04137	M > H	CISD1
ENSSSCG00000014780	476.125	0.00554489	0.0444638	1.13519	L > M	1.00424	L > H	-1.13039	M < H	TRIM21
ENSSSCG00000011788	1293.11	0.00557982	0.0447157	-1.21208	L < M	-1.14031	L < H	1.06294	M > H	VPS8
ENSSSCG00000034569	104.932	0.00559383	0.0447998	1.48203	L > M	1.25959	L > H	-1.1766	M < H	OBSCN
ENSSSCG00000008444	631.375	0.00561017	0.0448909	1.14105	L > M	1.21441	L > H	1.06429	M > H	PRKCE
ENSSSCG00000010426	55.716	0.00561225	0.0448909	-1.46672	L < M	-1.34705	L < H	1.08884	M > H	PCDH15
ENSSSCG00000036723	2694.41	0.00565608	0.0451955	1.2201	L > M	1.20723	L > H	-1.01065	M < H	EMP1
ENSSSCG00000015135	4025.88	0.00565742	0.0451955	1.2692	L > M	1.2939	L > H	1.01946	M > H	SORL1
ENSSSCG00000024019	806.787	0.00568597	0.0453711	-1.11021	L < M	-1.03492	L < H	1.07275	M > H	GTF2H5
ENSSSCG00000009769	396.688	0.00568651	0.0453711	1.17123	L > M	1.20038	L > H	1.02488	M > H	GTF2H3
ENSSSCG00000010476	623.236	0.00569842	0.0453987	1.27446	L > M	1.30963	L > H	1.0276	M > H	MYOF
ENSSSCG00000033189	2025.72	0.00569887	0.0453987	1.29389	L > M	1.1707	L > H	-1.10523	M < H	FAM17A
ENSSSCG00000038178	520.926	0.00570065	0.0453987	-1.15793	L < M	-1.10823	L < H	1.04485	M > H	FUT1
ENSSSCG00000024864	6094.86	0.00571138	0.0454353	-1.14291	L < M	-1.13391	L < H	1.00794	M > H	ATXN1
ENSSSCG00000010102	399.061	0.00571434	0.0454353	-1.23849	L < M	-1.22943	L < H	1.00737	M > H	SLC7A4
ENSSSCG00000004055	249.626	0.00571594	0.0454353	-1.17377	L < M	-1.13311	L < H	1.03589	M > H	RSPH3
ENSSSCG00000032053	214.079	0.00572262	0.0454601	-1.36606	L < M	-1.35886	L < H	1.00529	M > H	ST8SIA5
ENSSSCG00000015792	97.638	0.00572939	0.0454855	-1.19728	L < M	-1.13246	L < H	1.05724	M > H	LRP2BP
ENSSSCG00000010755	290.874	0.00573941	0.0455367	1.20778	L > M	1.18873	L > H	-1.01602	M < H	PTPRE
ENSSSCG00000000684	5550.74	0.00576638	0.0457222	-1.11154	L < M	-1.13631	L < H	-1.02228	M < H	USP5
ENSSSCG00000007421	159.889	0.00578665	0.0458544	-1.23676	L < M	-1.20361	L < H	1.02755	M > H	WFDC3
ENSSSCG00000004089	230.411	0.00581651	0.0460625	-1.15457	L < M	-1.11744	L < H	1.03323	M > H	RMND1
ENSSSCG00000017388	2236.21	0.00582843	0.0461282	-1.15304	L < M	-1.15727	L < H	-1.00366	M < H	COA3
ENSSSCG00000010550	391.327	0.00583661	0.0461642	1.07206	L > M	1.07992	L > H	1.00733	M > H	CWF19L1
ENSSSCG00000020803	1831.01	0.00584436	0.0461969	1.06822	L > M	1.09059	L > H	1.02094	M > H	BRPF3
ENSSSCG00000017498	70.1365	0.00585172	0.0462264	1.34664	L > M	1.44328	L > H	1.07176	M > H	PPP1R1B
ENSSSCG00000009209	131.128	0.00589501	0.0465395	-1.24196	L < M	-1.18567	L < H	1.04747	M > H	NAP1L5
ENSSSCG00000038888	619.286	0.0059059	0.0465967	-1.18544	L < M	-1.20786	L < H	-1.01891	M < H	C6H1orf122
ENSSSCG00000033123	1677.57	0.00591663	0.0466525	-1.1446	L < M	-1.09382	L < H	1.04642	M > H	TMEM97
ENSSSCG00000001892	8362.9	0.00593034	0.0467317	-1.15193	L < M	-1.13902	L < H	1.01133	M > H	SCAMP2
ENSSSCG00000023603	676.825	0.00594851	0.0468459	1.29817	L > M	1.22013	L > H	-1.06397	M < H	UBALD1
ENSSSCG00000032591	636.106	0.005959	0.0468995	1.3489	L > M	1.44904	L > H	1.07423	M > H	IFITM3
ENSSSCG00000017065	849.897	0.00596624	0.0469275	-1.12195	L < M	-1.09098	L < H	1.02839	M > H	MRPL22
ENSSSCG00000023322	88.6069	0.00597847	0.0469947	1.52575	L > M	1.37398	L > H	-1.11046	M < H	COL9A2
ENSSSCG00000036748	230.674	0.00598289	0.0470005	1.16587	L > M	1.17588	L > H	1.00858	M > H	ENSSSCG00000036748
ENSSSCG00000023522	2556.85	0.00598823	0.0470135	1.2358	L > M	1.22266	L > H	-1.01074	M < H	TGM2
ENSSSCG00000009314	52.819	0.00600013	0.047078	1.3764	L > M	1.26397	L > H	-1.08895	M < H	FLT3
ENSSSCG00000039640	1932.84	0.00600843	0.0470878	-1.16164	L < M	-1.16944	L < H	-1.00672	M < H	CDC34
ENSSSCG00000010831	44.5461	0.00601038	0.0470878	1.46205	L > M	1.40893	L > H	-1.0377	M < H	DUSP1
ENSSSCG00000017865	625.448	0.00601546	0.0470878	-1.13629	L < M	-1.12634	L < H	1.00883	M > H	CTNS
ENSSSCG00000017265	152.228	0.00601615	0.0470878	1.20552	L > M	1.13349	L > H	-1.06354	M < H	AXIN2
ENSSSCG00000027553	153.854	0.00604499	0.0472844	-1.14197	L < M	-2.14949	L < H	-1.88226	M < H	PRG3
ENSSSCG00000025986	72.4436	0.00605794	0.0473567	-1.27628	L < M	-1.44598	L < H	-1.13296	M < H	EDARADD
ENSSSCG00000010520	2714.93	0.00606643	0.0473757	-1.06693	L < M	-1.09737	L < H	-1.02852	M < H	MMS19
ENSSSCG00000036964	1830.51	0.00606781	0.0473757	-1.19999	L < M	-1.20551	L < H	-1.0046	M < H	FAM83H
ENSSSCG00000015350	248.836	0.00607467	0.0474003	-1.32987	L < M	-1.23193	L < H	1.07951	M > H	THSD7A
ENSSSCG00000010295	633.008	0.00608718	0.0474688	-1.09047	L < M	-1.03317	L < H	1.05547	M > H	ECD
ENSSSCG00000027013	829.199	0.00611934	0.0476904	-1.33427	L < M	-1.4499	L < H	-1.08666	M < H	CYP4F8
ENSSSCG00000038562	795.392	0.0061387	0.0478121	-1.60299	L < M	-1.3603	L < H	1.1784	M > H	RND1
ENSSSCG00000013849	4621.44	0.00614771	0.0478531	1.09422	L > M	1.17986	L > H	1.07827	M > H	TPM4
ENSSSCG00000032852	362.938	0.00615554	0.0478847	-1.20371	L < M	-1.17365	L < H	1.02561	M > H	FAM167A
ENSSSCG00000009029	193.126	0.0061678	0.0479509	1.18379	L > M	1.17262	L > H	-1.00953	M < H	ARHGAP1
ENSSSCG00000010108	1235.76	0.0061747	0.0479753	-1.14731	L < M	-1.1591	L < H	-1.01028	M < H	KLHL22
ENSSSCG00000012269	3909.25	0.00618054	0.0479914	-1.08334	L < M	-1.10652	L < H	-1.0214	M < H	CDK16
ENSSSCG00000016981	957.007	0.0061968	0.0480884	1.21396	L > M	1.3167	L > H	1.08463	M > H	CPEB4
ENSSSCG00000000403	3953.83	0.00625661	0.048523	1.08895	L > M	1.10314	L > H	1.01303	M > H	BAZ2A
ENSSSCG00000009498	68.9298	0.00626756	0.0485784	1.55258	L > M	1.44722	L > H	-1.0728	M < H	ABCC4
ENSSSCG00000032674	165.625	0.00627953	0.0486416	-1.20997	L < M	-1.01926	L < H	1.18711	M > H	TCEA3
ENSSSCG00000035706	131.073	0.00629221	0.0486865	1.17821	L > M	1.15125	L > H	-1.02341	M < H	ENSSSCG00000035706
ENSSSCG00000027070	1165.62	0.00629297	0.0486865	-1.15499	L < M	-1.19818	L < H	-1.0374	M < H	ENTPD6
ENSSSCG00000009629	502.877	0.00629787	0.0486948	1.12526	L > M	1.08639	L > H	-1.03578	M < H	BIN3
ENSSSCG00000005388	1088.74	0.00634139	0.0489912	-1.04173	L < M	1.08662	L > H	1.13196	M > H	INVS
ENSSSCG00000025355	315.053	0.00634388	0.0489912	1.17956	L > M	1.3079	L > H	1.1088	M > H	ZNF146
ENSSSCG00000002885	4602.96	0.00635031	0.0490075	-1.11207	L < M	-1.13803	L < H	-1.02334	M < H	USF2
ENSSSCG00000004216	666.525	0.00635368	0.0490075	-1.12333	L < M	-1.04597	L < H	1.07396	M > H	ECHDC1
ENSSSCG00000023215	1892.28	0.00636188	0.0490411	-1.16766	L < M	-1.12968	L < H	1.03362	M > H	MAOB
ENSSSCG00000013550	2247.78	0.00638179	0.0491648	-1.13794	L < M	-1.12147	L < H	1.01468	M > H	SLC25A23
ENSSSCG00000031180	59.6841	0.00642585	0.0494744	1.26407	L > M	1.11617	L > H	-1.1325	M < H	ANTXRL
ENSSSCG00000017669	119.305	0.00643384	0.049506	-1.16991	L < M	-1.0267	L < H	1.13948	M > H	TUBD1
ENSSSCG00000001817	3906.73	0.00644386	0.0495339	-1.12957	L < M	-1.17432	L < H	-1.03961	M < H	FURIN
ENSSSCG00000024351	621.618	0.00644524	0.0495339	-1.27525	L < M	-1.12299	L < H	1.13558	M > H	MET
ENSSSCG00000004587	1048.11	0.00645238	0.0495589	1.1042	L > M	1.1751	L > H	1.06421	M > H	MYO1E
ENSSSCG00000027434	720.647	0.00646885	0.0496555	-1.19435	L < M	-1.22798	L < H	-1.02815	M < H	OLFM2
ENSSSCG00000010280	342.302	0.00647356	0.0496618	1.23395	L > M	1.0585	L > H	-1.16574	M < H	VSIR
ENSSSCG00000032135	41.7315	0.00648028	0.0496835	2.3759	L > M	-1.0848	L < H	-2.57737	M < H	CSF2RA
ENSSSCG00000016982	1851.38	0.00648537	0.0496926	-1.08721	L < M	-1.06609	L < H	1.0198	M > H	BOD1
ENSSSCG00000025564	728.253	0.00649585	0.049743	-1.18402	L < M	-1.24113	L < H	-1.04823	M < H	GAS2L1
ENSSSCG00000001755	51.6912	0.00652412	0.0499295	-1.24324	L < M	-1.02237	L < H	1.21604	M > H	HYKK
ENSSSCG00000012104	519.308	0.00653817	0.0499931	-1.21104	L < M	-1.23856	L < H	-1.02273	M < H	SHROOM2
ENSSSCG00000037187	226.338	0.00654175	0.0499931	-1.13469	L < M	-1.03151	L < H	1.10003	M > H
ENSSSCG00000010035	3511.42	0.00654673	0.0499931	-1.09608	L < M	-1.09009	L < H	1.00549	M > H	YWHAH
ENSSSCG00000036363	62.5336	0.00654816	0.0499931	1.21736	L > M	1.14133	L > H	-1.06661	M < H	PDE4C
ENSSSCG00000000958	780.656	0.00655203	0.0499931	1.254	L > M	1.20998	L > H	-1.03639	M < H	DYRK2
ENSSSCG00000006746	809.758	0.00659247	0.0502715	-1.16321	L < M	-1.08526	L < H	1.07183	M > H	VANGL1
ENSSSCG00000031877	981.083	0.00660989	0.0503742	-1.16986	L < M	-1.20541	L < H	-1.03039	M < H	ABHD8
ENSSSCG00000011914	155.742	0.00662301	0.050444	1.12843	L > M	1.2015	L > H	1.06476	M > H	ZDHHC23
ENSSSCG00000032078	2122.81	0.00662712	0.0504452	-1.07473	L < M	-1.12147	L < H	-1.04349	M < H	ZNF362
ENSSSCG00000001535	40.2631	0.00664924	0.0505834	-1.25337	L < M	-1.43443	L < H	-1.14446	M < H	TCP11
ENSSSCG00000003573	490.269	0.00666566	0.0506781	1.26846	L > M	1.15129	L > H	-1.10177	M < H	MAP3K6
ENSSSCG00000010744	1478.97	0.00667087	0.0506875	-1.09476	L < M	-1.0797	L < H	1.01394	M > H	DHX32
ENSSSCG00000015311	769.801	0.00672926	0.0511007	1.01802	L > M	1.2606	L > H	1.23828	M > H	CYP51
ENSSSCG00000027280	48.3144	0.00680695	0.0516373	1.17786	L > M	1.20557	L > H	1.02352	M > H	RF00608
ENSSSCG00000001916	57.412	0.00680802	0.0516373	-1.28978	L < M	-1.29592	L < H	-1.00476	M < H	INSYN1
ENSSSCG00000015784	5748.32	0.00681737	0.0516775	-1.16692	L < M	-1.03486	L < H	1.12761	M > H	ACSL1
ENSSSCG00000002795	324.947	0.00683493	0.0517798	1.16115	L > M	1.30135	L > H	1.12074	M > H	CDH11
ENSSSCG00000001826	458.403	0.00684858	0.051847	-1.22679	L < M	-1.26721	L < H	-1.03294	M < H	CFAP1
ENSSSCG00000009466	328.178	0.00685194	0.051847	-1.1628	L < M	-1.09789	L < H	1.05912	M > H	UCHL3
ENSSSCG00000009815	1346.75	0.00685673	0.0518525	1.19715	L > M	1.13358	L > H	-1.05608	M < H	CAMKK2
ENSSSCG00000015999	65.7087	0.00688068	0.051995	1.17573	L > M	1.28016	L > H	1.08882	M > H	FKBP7
ENSSSCG00000016127	2764.83	0.00688373	0.051995	-1.14262	L < M	-1.0598	L < H	1.07815	M > H	NDUFS1
ENSSSCG00000024149	693.614	0.00689037	0.0520143	1.22419	L > M	1.20465	L > H	-1.01622	M < H	ELOVL5
ENSSSCG00000007481	1416.52	0.00690065	0.0520611	-1.14356	L < M	-1.14907	L < H	-1.00482	M < H	ZFP64
ENSSSCG00000038530	54.5913	0.00691543	0.0521417	-1.38327	L < M	-1.37276	L < H	1.00765	M > H	TMEM24
ENSSSCG00000017197	1361.46	0.00693003	0.052221	-1.06012	L < M	-1.17829	L < H	-1.11147	M < H	FBF1
ENSSSCG00000021739	2844.3	0.00693684	0.0522414	1.16519	L > M	1.15466	L > H	-1.00912	M < H	HSD17B12
ENSSSCG00000024009	143.53	0.00697677	0.0525111	1.29399	L > M	1.34528	L > H	1.03964	M > H	CAMK2N1
ENSSSCG00000003477	5925.59	0.00701506	0.0527376	-1.11976	L < M	-1.09982	L < H	1.01813	M > H	NECAP2
ENSSSCG00000031757	848.691	0.00701514	0.0527376	-1.13901	L < M	-1.20544	L < H	-1.05832	M < H	CARS2
ENSSSCG00000024736	421.233	0.00702533	0.0527831	-1.20604	L < M	-1.26231	L < H	-1.04665	M < H	ACP4
ENSSSCG00000031384	169.182	0.00703883	0.0528534	1.20259	L > M	1.31536	L > H	1.09377	M > H	PCDHGA2
ENSSSCG00000040636	55.2252	0.0070898	0.0532048	-1.45443	L < M	-1.25821	L < H	1.15595	M > H	KRT8
ENSSSCG00000005981	621.433	0.00709717	0.0532288	1.23149	L > M	1.23283	L > H	1.00108	M > H	FBXO32
ENSSSCG00000025192	24771.3	0.00712912	0.053437	-1.12928	L < M	-1.08323	L < H	1.04251	M > H	RPL9
ENSSSCG00000025685	56.5321	0.00718247	0.0537839	1.29407	L > M	1.2498	L > H	-1.03542	M < H	TP73
ENSSSCG00000024809	306.311	0.00718385	0.0537839	-1.21172	L < M	-1.19605	L < H	1.01311	M > H	CLCN4
ENSSSCG00000015599	1177.36	0.00719861	0.0538629	1.17936	L > M	1.17185	L > H	-1.00641	M < H	PPP2R5A
ENSSSCG00000034358	15559.8	0.00720301	0.0538641	1.17895	L > M	1.19023	L > H	1.00957	M > H	KCNJ16
ENSSSCG00000022508	235.031	0.00721825	0.0539465	1.13944	L > M	1.12881	L > H	-1.00942	M < H	UIMC1
ENSSSCG00000010222	55.137	0.00724999	0.054152	-1.06783	L < M	1.22688	L > H	1.31011	M > H	ZNF365
ENSSSCG00000035414	1022.27	0.00733181	0.054731	-1.12029	L < M	-1.08634	L < H	1.03125	M > H	XXYLT1
ENSSSCG00000037449	723.292	0.00737368	0.0550098	1.21742	L > M	1.15244	L > H	-1.05638	M < H	CSF1
ENSSSCG00000016751	135.131	0.00737778	0.0550098	1.22602	L > M	1.19659	L > H	-1.02459	M < H	GCK
ENSSSCG00000021361	718.663	0.00738679	0.0550448	-1.06839	L < M	-1.14558	L < H	-1.07225	M < H	ZNF71
ENSSSCG00000002309	273.974	0.00740476	0.0551464	1.23897	L > M	1.2348	L > H	-1.00338	M < H	PLEKHD1
ENSSSCG00000039953	1026.73	0.00743401	0.055332	1.30797	L > M	1.28967	L > H	-1.01419	M < H	PNRC1
ENSSSCG00000029185	1747.2	0.00745727	0.0554727	-1.14687	L < M	-1.15616	L < H	-1.0081	M < H	MAPRE3
ENSSSCG00000017752	1998.26	0.0074697	0.0555328	1.1814	L > M	1.24975	L > H	1.05785	M > H	WSB1
ENSSSCG00000003876	961.292	0.00747892	0.0555426	-1.19827	L < M	-1.21368	L < H	-1.01286	M < H	CDKN2C
ENSSSCG00000003353	1788.03	0.00747974	0.0555426	-1.09907	L < M	-1.08833	L < H	1.00987	M > H	SLC35E2B
ENSSSCG00000001875	2856.3	0.00750984	0.0557187	1.12578	L > M	1.16134	L > H	1.03159	M > H	SNX33
ENSSSCG00000035634	370.693	0.0075122	0.0557187	1.17727	L > M	1.27209	L > H	1.08053	M > H	PLSCR1
ENSSSCG00000006294	333.347	0.00752534	0.0557838	-1.2188	L < M	-1.09683	L < H	1.1112	M > H	NME7
ENSSSCG00000006701	912.191	0.00753608	0.055831	1.15108	L > M	1.13677	L > H	-1.01259	M < H	CHD1L
ENSSSCG00000013399	256.853	0.00754765	0.0558842	-1.2747	L < M	-1.14338	L < H	1.11485	M > H	TEAD1
ENSSSCG00000031579	108.317	0.00758044	0.0560944	1.30153	L > M	1.30271	L > H	1.0009	M > H	PCP4L1
ENSSSCG00000022820	12723.6	0.00761805	0.0563056	-1.18128	L < M	-1.16839	L < H	1.01103	M > H	VAMP8
ENSSSCG00000025770	11728.5	0.0076191	0.0563056	-1.15362	L < M	-1.07472	L < H	1.07341	M > H	ST6GAL1
ENSSSCG00000029165	310.795	0.00762224	0.0563056	-1.15158	L < M	-1.11987	L < H	1.02831	M > H	DOK4
ENSSSCG00000035390	512.501	0.00764371	0.0564316	1.14318	L > M	1.205	L > H	1.05408	M > H	C3H2orf49
ENSSSCG00000015023	1149.75	0.00765514	0.0564774	-1.08823	L < M	-1.02786	L < H	1.05873	M > H	ALG9
ENSSSCG00000005627	819.119	0.00766308	0.0564774	-1.23773	L < M	-1.18535	L < H	1.04419	M > H	AK1
ENSSSCG00000001561	163.655	0.0076632	0.0564774	1.40187	L > M	1.06193	L > H	-1.32011	M < H	ETV7
ENSSSCG00000036702	2384.18	0.00770697	0.0567671	1.2247	L > M	1.15558	L > H	-1.05981	M < H	ACTN1
ENSSSCG00000034518	1192.55	0.00772979	0.0569023	-1.09718	L < M	-1.1093	L < H	-1.01105	M < H	TOR1A
ENSSSCG00000007322	2564.52	0.0077383	0.0569321	-1.08628	L < M	-1.07885	L < H	1.00689	M > H	NDRG3
ENSSSCG00000005631	2104.35	0.00779144	0.05729	1.17326	L > M	1.11799	L > H	-1.04944	M < H	FAM12A
ENSSSCG00000001252	131.901	0.00781236	0.0573613	1.21354	L > M	1.4613	L > H	1.20416	M > H	UBD
ENSSSCG00000032910	588.922	0.00781311	0.0573613	-1.08604	L < M	-1.09559	L < H	-1.0088	M < H	C5H12orf73
ENSSSCG00000008413	100.033	0.00781463	0.0573613	1.37506	L > M	1.41294	L > H	1.02755	M > H	GPR75
ENSSSCG00000022719	92.6014	0.00782417	0.0573807	1.33572	L > M	1.15482	L > H	-1.15665	M < H	RAB2
ENSSSCG00000010184	272.59	0.00782628	0.0573807	1.38222	L > M	1.47644	L > H	1.06817	M > H	AGT
ENSSSCG00000034390	852.223	0.00785948	0.057591	1.42844	L > M	1.2113	L > H	-1.17926	M < H	CARD11
ENSSSCG00000016420	481.105	0.00787301	0.0576086	1.22451	L > M	1.33881	L > H	1.09335	M > H	INSIG1
ENSSSCG00000011912	382.878	0.0078752	0.0576086	1.11228	L > M	1.15613	L > H	1.03941	M > H	QTRT2
ENSSSCG00000001533	883.829	0.00787544	0.0576086	-1.08033	L < M	-1.07151	L < H	1.00823	M > H	TAF11
ENSSSCG00000021688	220.384	0.00788858	0.0576285	1.09554	L > M	1.18339	L > H	1.08019	M > H	ZDHHC13
ENSSSCG00000021487	291.892	0.00789507	0.0576285	1.16138	L > M	1.17009	L > H	1.0075	M > H	MFSD4A
ENSSSCG00000007243	902.279	0.00789599	0.0576285	1.11477	L > M	1.11662	L > H	1.00165	M > H	PLAGL2
ENSSSCG00000015083	2443.02	0.00789624	0.0576285	1.21049	L > M	1.21338	L > H	1.00239	M > H	FXYD6
ENSSSCG00000040313	2828.28	0.00790142	0.0576334	-1.09754	L < M	-1.11802	L < H	-1.01866	M < H	PSKH1
ENSSSCG00000012112	165.511	0.00792189	0.0577497	1.15441	L > M	1.23307	L > H	1.06814	M > H	ARHGAP6
ENSSSCG00000017978	54.5479	0.00792643	0.0577497	-1.31647	L < M	-1.48307	L < H	-1.12655	M < H	ALOX15B
ENSSSCG00000021040	3495.53	0.00793578	0.0577802	-1.20607	L < M	-1.16483	L < H	1.03541	M > H	SLC26A11
ENSSSCG00000026506	2341.45	0.00793968	0.0577802	-1.14583	L < M	-1.08856	L < H	1.05261	M > H	RALGAPA2
ENSSSCG00000026962	310.655	0.00798663	0.0580887	1.30164	L > M	1.16673	L > H	-1.11563	M < H	A4GALT
ENSSSCG00000017325	1703.67	0.00800256	0.0581714	1.12356	L > M	1.0528	L > H	-1.06721	M < H	PLEKHM1
ENSSSCG00000006009	1933.5	0.00801121	0.0582011	-1.13638	L < M	-1.17858	L < H	-1.03714	M < H	EXT1
ENSSSCG00000023264	1543.53	0.00805562	0.0584904	-1.12312	L < M	-1.03425	L < H	1.08592	M > H	IDH1
ENSSSCG00000017136	2084.26	0.00806256	0.0585074	-1.14281	L < M	-1.2321	L < H	-1.07813	M < H	TBCD
ENSSSCG00000009071	560.403	0.00806714	0.0585074	1.11681	L > M	1.16355	L > H	1.04185	M > H	JADE1
ENSSSCG00000012166	1981.6	0.00810153	0.0587234	1.13227	L > M	1.16612	L > H	1.0299	M > H	SMS
ENSSSCG00000003121	877.432	0.0081276	0.0588532	-1.17538	L < M	-1.18006	L < H	-1.00399	M < H	KPTN
ENSSSCG00000006002	537.935	0.00812866	0.0588532	1.18933	L > M	1.30298	L > H	1.09556	M > H	CCN3
ENSSSCG00000033196	1255.9	0.00813533	0.058868	-1.23289	L < M	-1.13049	L < H	1.09058	M > H	MYORG
ENSSSCG00000011113	959.067	0.00815442	0.0589727	-1.09533	L < M	-1.12061	L < H	-1.02308	M < H	NUDT5
ENSSSCG00000005511	1273.06	0.00820591	0.0593114	-1.08439	L < M	-1.13895	L < H	-1.05031	M < H	TRAF1
ENSSSCG00000036307	379.81	0.00821206	0.0593222	1.22442	L > M	1.15995	L > H	-1.05558	M < H	OAF
ENSSSCG00000031557	1027.16	0.0082206	0.0593503	-1.1846	L < M	-1.19324	L < H	-1.0073	M < H	CHCHD6
ENSSSCG00000039472	276.257	0.00823694	0.0594346	1.34769	L > M	1.37209	L > H	1.0181	M > H	SLC3A1
ENSSSCG00000010495	3774.16	0.00824541	0.0594621	-1.12236	L < M	-1.07456	L < H	1.04449	M > H	ALDH18A1
ENSSSCG00000016635	237.998	0.00825341	0.0594861	1.30971	L > M	1.44365	L > H	1.10226	M > H	CAV2
ENSSSCG00000031144	234.827	0.00826123	0.0595089	-1.32962	L < M	-1.31166	L < H	1.0137	M > H	RAMP3
ENSSSCG00000006556	10731.5	0.00833069	0.0599753	-1.0797	L < M	-1.08745	L < H	-1.00718	M < H	TPM3
ENSSSCG00000007998	432.426	0.00837847	0.0602629	-1.19233	L < M	-1.25227	L < H	-1.05027	M < H	RHBDL1
ENSSSCG00000031326	80.2478	0.00838009	0.0602629	-1.19177	L < M	-2.21585	L < H	-1.85929	M < H	PRG3
ENSSSCG00000017418	1643.36	0.00838537	0.0602669	-1.11498	L < M	-1.12881	L < H	-1.01241	M < H	NKIRAS2
ENSSSCG00000016716	88.3394	0.00842239	0.0604989	-1.20319	L < M	-1.1858	L < H	1.01467	M > H	GSDME
ENSSSCG00000016574	234.309	0.00843549	0.0605588	-1.19394	L < M	-1.33599	L < H	-1.11898	M < H	KCP
ENSSSCG00000024316	4129.29	0.0084482	0.060616	-1.10302	L < M	-1.08924	L < H	1.01265	M > H	COX5A
ENSSSCG00000007351	105.693	0.00847541	0.060777	1.31828	L > M	1.26461	L > H	-1.04244	M < H	FAM83D
ENSSSCG00000039012	996.65	0.00850392	0.0609471	-1.0941	L < M	-1.07925	L < H	1.01376	M > H	GLTP
ENSSSCG00000040883	1381.22	0.00852407	0.0609999	-1.09341	L < M	-1.05481	L < H	1.0366	M > H	TMEM199
ENSSSCG00000026502	954.239	0.0085243	0.0609999	1.13596	L > M	1.17876	L > H	1.03768	M > H	LIX1L
ENSSSCG00000016005	143.339	0.00852563	0.0609999	1.15692	L > M	1.28199	L > H	1.10811	M > H	SESTD1
ENSSSCG00000014047	49.3727	0.00855724	0.0611917	1.27648	L > M	1.46679	L > H	1.14909	M > H	FGFR4
ENSSSCG00000008829	678.953	0.00858114	0.0612781	-1.20924	L < M	-1.08047	L < H	1.11918	M > H	OCIAD2
ENSSSCG00000031125	2867.67	0.00858311	0.0612781	1.12946	L > M	1.0302	L > H	-1.09635	M < H	AMPD2
ENSSSCG00000036776	447.706	0.00858374	0.0612781	-1.15712	L < M	-1.17446	L < H	-1.01499	M < H	LRRC75A
ENSSSCG00000023662	325.502	0.00859488	0.0613233	1.1536	L > M	1.18205	L > H	1.02466	M > H	CHST3
ENSSSCG00000003600	2624.06	0.00862821	0.061509	1.33501	L > M	1.19087	L > H	-1.12104	M < H	TINAGL1
ENSSSCG00000002759	1888.47	0.00863055	0.061509	-1.09102	L < M	-1.1238	L < H	-1.03005	M < H	COG8
ENSSSCG00000016543	1844.48	0.00864981	0.0616118	1.11227	L > M	1.09887	L > H	-1.0122	M < H	EXOC4
ENSSSCG00000035582	217.687	0.00868403	0.061821	-1.29476	L < M	-1.20661	L < H	1.07305	M > H	GIPC2
ENSSSCG00000033946	1592.47	0.00869196	0.0618429	1.12144	L > M	1.02368	L > H	-1.09551	M < H	DIDO1
ENSSSCG00000014884	1083.38	0.00870053	0.0618694	-1.12629	L < M	-1.06931	L < H	1.05329	M > H	INTS4
ENSSSCG00000005391	274.367	0.00871493	0.0619372	-1.12814	L < M	-1.11079	L < H	1.01562	M > H	MSANTD3
ENSSSCG00000003644	757.37	0.00872038	0.0619414	-1.19031	L < M	-1.21384	L < H	-1.01977	M < H	FHL3
ENSSSCG00000007033	562.844	0.008751	0.0621243	-1.24029	L < M	-1.1542	L < H	1.07459	M > H	AP3M2
ENSSSCG00000036924	2748.42	0.00876799	0.0622103	-1.10364	L < M	-1.07884	L < H	1.023	M > H	PSMA4
ENSSSCG00000023467	89.9659	0.00879147	0.0623422	1.65596	L > M	1.72005	L > H	1.03871	M > H	Gsta4
ENSSSCG00000038079	775.052	0.00880248	0.0623856	-1.154	L < M	-1.21012	L < H	-1.04863	M < H	CLPP
ENSSSCG00000000573	410.963	0.00881743	0.0624568	1.21964	L > M	1.22776	L > H	1.00666	M > H	KCNJ8
ENSSSCG00000006199	84.2365	0.00884208	0.0625966	1.18422	L > M	1.38151	L > H	1.1666	M > H	PREX2
ENSSSCG00000006396	1156.11	0.00888211	0.0628451	-1.17617	L < M	-1.19176	L < H	-1.01325	M < H	IGSF9
ENSSSCG00000011557	132.917	0.00891837	0.0630576	1.34728	L > M	1.47225	L > H	1.09276	M > H	CIDEC
ENSSSCG00000003680	3759.25	0.00892203	0.0630576	1.11069	L > M	1.17003	L > H	1.05342	M > H	RALBP1
ENSSSCG00000035675	2794.99	0.00894663	0.0631964	1.11809	L > M	1.12247	L > H	1.00391	M > H	METTL7A
ENSSSCG00000039952	2155.05	0.00898308	0.0633849	-1.06455	L < M	-1.05603	L < H	1.00807	M > H	ZFAND3
ENSSSCG00000039539	340.17	0.00898326	0.0633849	1.13083	L > M	1.07661	L > H	-1.05037	M < H	DHTKD1
ENSSSCG00000012126	286.257	0.00898862	0.0633877	1.29559	L > M	1.25693	L > H	-1.03076	M < H	GPM6B
ENSSSCG00000017177	1699.33	0.00899879	0.0634243	1.20143	L > M	1.15577	L > H	-1.0395	M < H	ST6GALNAC2
ENSSSCG00000035757	964.944	0.00903007	0.0635552	-1.12972	L < M	-1.09081	L < H	1.03566	M > H	SSBP2
ENSSSCG00000009482	303.939	0.00903645	0.0635552	1.14827	L > M	1.10951	L > H	-1.03493	M < H	SPRY2
ENSSSCG00000016677	2863.38	0.00903745	0.0635552	-1.0698	L < M	-1.06892	L < H	1.00083	M > H	GARS1
ENSSSCG00000009699	124.776	0.00903909	0.0635552	1.27351	L > M	1.28742	L > H	1.01092	M > H	HPGD
ENSSSCG00000005930	376.447	0.00904229	0.0635552	-1.11776	L < M	-1.16197	L < H	-1.03955	M < H	SLC45A4
ENSSSCG00000026004	683.494	0.0090819	0.0637985	1.10789	L > M	1.23474	L > H	1.1145	M > H	MSRB3
ENSSSCG00000017131	375.075	0.00909725	0.0638711	-1.30876	L < M	-1.24195	L < H	1.05379	M > H	FN3K
ENSSSCG00000009766	906.188	0.00910539	0.0638931	1.159	L > M	1.18248	L > H	1.02026	M > H	ATP6VA2
ENSSSCG00000003711	44.3754	0.00911349	0.0638936	-1.22383	L < M	-1.2443	L < H	-1.01672	M < H	CABYR
ENSSSCG00000011827	1522.23	0.00911549	0.0638936	1.17732	L > M	1.14544	L > H	-1.02784	M < H	LSG1
ENSSSCG00000004241	421.571	0.00921298	0.0645415	1.1979	L > M	1.41803	L > H	1.18376	M > H	GJA1
ENSSSCG00000010315	268.079	0.00930876	0.0651767	-1.22617	L < M	-1.15347	L < H	1.06302	M > H	ADK
ENSSSCG00000038222	1183.96	0.00931497	0.0651797	1.13443	L > M	1.2179	L > H	1.07358	M > H	CACUL1
ENSSSCG00000023091	7048.86	0.00931941	0.0651797	-1.13008	L < M	-1.0966	L < H	1.03053	M > H	PEX19
ENSSSCG00000015386	158.295	0.00943775	0.0659711	1.15475	L > M	1.32434	L > H	1.14686	M > H	FAM126A
ENSSSCG00000006562	755.365	0.00945028	0.0659932	1.15032	L > M	1.13903	L > H	-1.00991	M < H	GATAD2B
ENSSSCG00000006661	488.272	0.00945127	0.0659932	-1.18623	L < M	-1.06605	L < H	1.11274	M > H	VPS45
ENSSSCG00000008238	3915.61	0.00946438	0.0660419	-1.15746	L < M	-1.13472	L < H	1.02004	M > H	ELMOD3
ENSSSCG00000011385	2738.77	0.0094686	0.0660419	-1.11181	L < M	-1.13477	L < H	-1.02065	M < H	APEH
ENSSSCG00000003520	9241.28	0.00947723	0.066066	-1.11192	L < M	-1.04924	L < H	1.05973	M > H	CDC42
ENSSSCG00000008898	696.461	0.00948245	0.0660662	-1.07328	L < M	-1.20598	L < H	-1.12364	M < H	HOPX
ENSSSCG00000011162	1861.05	0.00949257	0.0661006	1.07984	L > M	1.06382	L > H	-1.01506	M < H	LARP4B
ENSSSCG00000031786	3484.21	0.00950258	0.0661342	-1.17396	L < M	-1.21504	L < H	-1.03499	M < H	NCDN
ENSSSCG00000020864	35143.2	0.00951556	0.0661884	1.32661	L > M	1.24292	L > H	-1.06734	M < H	VDR
ENSSSCG00000003407	195.508	0.00953483	0.0662863	1.20467	L > M	1.16316	L > H	-1.03569	M < H	CASZ1
ENSSSCG00000007727	69.326	0.00962056	0.0668458	1.23293	L > M	1.14997	L > H	-1.07215	M < H	AUTS2
ENSSSCG00000031128	1630.14	0.00963579	0.0669134	-1.14262	L < M	-1.15042	L < H	-1.00683	M < H	PPIC
ENSSSCG00000007146	161.679	0.00964078	0.0669134	1.0887	L > M	-1.22791	L < H	-1.33683	M < H	SIGLEC1
ENSSSCG00000027206	91.3621	0.00966853	0.0670695	1.14086	L > M	1.31861	L > H	1.1558	M > H	PARD6B
ENSSSCG00000021664	3790.32	0.0097163	0.0673271	1.07703	L > M	1.0505	L > H	-1.02525	M < H	MAU2
ENSSSCG00000040985	54.4393	0.00971772	0.0673271	-1.26366	L < M	-1.20843	L < H	1.04571	M > H	KCTD7
ENSSSCG00000025470	481.207	0.00972595	0.0673271	-1.08189	L < M	-1.10564	L < H	-1.02196	M < H	TSSK4
ENSSSCG00000011326	156.886	0.00972678	0.0673271	1.24501	L > M	1.26751	L > H	1.01808	M > H	PTH1R
ENSSSCG00000010006	312.589	0.00976161	0.0675315	-1.13113	L < M	-1.17991	L < H	-1.04312	M < H	SEC14L2
ENSSSCG00000030938	180.972	0.00976884	0.0675448	-1.49485	L < M	-1.61198	L < H	-1.07836	M < H
ENSSSCG00000007097	2817.84	0.00979923	0.0677113	1.07631	L > M	1.06667	L > H	-1.00903	M < H	SEC23B
ENSSSCG00000004402	351.588	0.00980353	0.0677113	-1.13426	L < M	1.09823	L > H	1.24568	M > H	METTL24
ENSSSCG00000012001	225.811	0.00981597	0.067748	-1.322	L < M	-1.24026	L < H	1.0659	M > H	ROBO1
ENSSSCG00000006552	1018.21	0.00981948	0.067748	-1.12042	L < M	-1.10298	L < H	1.01582	M > H	HAX1
ENSSSCG00000004813	132.416	0.00986075	0.067996	-1.09304	L < M	1.0998	L > H	1.20212	M > H	TTC23
ENSSSCG00000007817	2683.34	0.00989597	0.068202	1.14224	L > M	1.13039	L > H	-1.01048	M < H	IL4R
ENSSSCG00000031219	446.658	0.00990317	0.0682147	1.1611	L > M	1.16142	L > H	1.00028	M > H	NAPB
ENSSSCG00000029752	699.043	0.00991728	0.068275	1.461	L > M	1.29893	L > H	-1.12477	M < H	C3H16orf54
ENSSSCG00000008307	643.969	0.00993145	0.0683356	-1.22797	L < M	-1.2031	L < H	1.02067	M > H	SFXN5
ENSSSCG00000028875	109.513	0.00994929	0.0683846	-1.2035	L < M	-1.32775	L < H	-1.10324	M < H	HAVCR2
ENSSSCG00000011274	15197.9	0.00994929	0.0683846	-1.09912	L < M	-1.03935	L < H	1.05751	M > H	CTNNB1
ENSSSCG00000008003	344.552	0.00997205	0.0685041	-1.19593	L < M	-1.21681	L < H	-1.01746	M < H	HAGHL
ENSSSCG00000001963	104.223	0.00998456	0.0685531	1.26403	L > M	1.32603	L > H	1.04905	M > H	EGLN3
ENSSSCG00000002257	183.7	0.00999036	0.068556	-1.17836	L < M	-1.00892	L < H	1.16794	M > H	MCTP2
ENSSSCG00000009060	1045.64	0.010028	0.068777	-1.18136	L < M	-1.11499	L < H	1.05953	M > H	MAML3
ENSSSCG00000016857	1131.66	0.0101458	0.0695481	1.08486	L > M	1.18837	L > H	1.09542	M > H	DAB2
ENSSSCG00000001434	570.917	0.0101785	0.0697348	-1.17013	L < M	-1.17287	L < H	-1.00235	M < H	EGFL8
ENSSSCG00000008842	675.133	0.0102548	0.0702197	1.20522	L > M	1.23328	L > H	1.02328	M > H	KIT
ENSSSCG00000033539	492.123	0.0102846	0.0703855	-1.35482	L < M	-1.40614	L < H	-1.03788	M < H	CRYBG2
ENSSSCG00000024313	9905.33	0.0103152	0.0705576	-1.13624	L < M	-1.0935	L < H	1.03909	M > H	NDUFA4
ENSSSCG00000011190	530.014	0.0103297	0.0706186	-1.07466	L < M	-1.01403	L < H	1.05979	M > H	METTL6
ENSSSCG00000002812	1853.16	0.010342	0.070665	-1.26554	L < M	-1.22611	L < H	1.03216	M > H	KIFC3
ENSSSCG00000036340	1251.31	0.0103688	0.0708097	-1.07819	L < M	-1.06687	L < H	1.01061	M > H	ZBTB5
ENSSSCG00000024065	128.701	0.0103946	0.0709481	1.16523	L > M	1.17499	L > H	1.00837	M > H	TMTC2
ENSSSCG00000011925	69.3751	0.010441	0.0712267	1.27202	L > M	1.46405	L > H	1.15096	M > H	CD2R1
ENSSSCG00000034893	4391.16	0.0104492	0.0712447	-1.10995	L < M	-1.10191	L < H	1.0073	M > H	COPS6
ENSSSCG00000012569	314.972	0.0104648	0.0713128	-1.08166	L < M	-1.09068	L < H	-1.00834	M < H	ATG4A
ENSSSCG00000020873	2887.66	0.0104903	0.0714487	-1.16043	L < M	-1.17474	L < H	-1.01233	M < H	SYNGR1
ENSSSCG00000032549	1053.24	0.0105323	0.0716962	-1.0985	L < M	-1.14158	L < H	-1.03922	M < H	GNA12
ENSSSCG00000014073	894.073	0.0105534	0.0718017	1.12491	L > M	1.10541	L > H	-1.01764	M < H	HEXB
ENSSSCG00000000864	1569.46	0.0106528	0.072439	1.11823	L > M	1.21377	L > H	1.08543	M > H	CHPT1
ENSSSCG00000037228	865.41	0.010688	0.0726397	-1.13412	L < M	-1.07548	L < H	1.05452	M > H	RRAGB
ENSSSCG00000016401	109.029	0.0107021	0.072697	1.22918	L > M	1.22437	L > H	-1.00393	M < H	KIF1A
ENSSSCG00000003570	6172.97	0.0107088	0.0727038	-1.12482	L < M	-1.12825	L < H	-1.00306	M < H	WDTC1
ENSSSCG00000005785	265.065	0.0107251	0.0727757	1.20862	L > M	1.1761	L > H	-1.02765	M < H	PCSK6
ENSSSCG00000000839	407.098	0.0107325	0.0727868	-1.19832	L < M	-1.11803	L < H	1.07181	M > H	ALDH1L2
ENSSSCG00000028341	135.844	0.0107465	0.0728429	1.45507	L > M	1.32963	L > H	-1.09434	M < H	SYT15
ENSSSCG00000040571	1190.01	0.0107534	0.0728509	-1.10966	L < M	-1.09988	L < H	1.00889	M > H	SMIM2
ENSSSCG00000029212	1345.63	0.0108311	0.0733386	-1.10907	L < M	-1.09479	L < H	1.01304	M > H	GDE1
ENSSSCG00000030577	709.078	0.0108531	0.0734487	1.04254	L > M	1.09716	L > H	1.05239	M > H	PBDC1
ENSSSCG00000040445	206.005	0.0108612	0.0734644	1.192	L > M	1.27598	L > H	1.07045	M > H	RND3
ENSSSCG00000014920	2361.4	0.0108713	0.073494	1.15131	L > M	1.19496	L > H	1.03791	M > H	FZD4
ENSSSCG00000016720	109.15	0.0108786	0.0735039	1.58814	L > M	1.36042	L > H	-1.16739	M < H	PGAM2
ENSSSCG00000010745	143.346	0.0109092	0.0736588	-1.15042	L < M	-1.18047	L < H	-1.02612	M < H	FANK1
ENSSSCG00000010655	116.339	0.0109131	0.0736588	1.27434	L > M	1.19726	L > H	-1.06438	M < H	GFRA1
ENSSSCG00000007493	446.202	0.010924	0.0736892	1.30234	L > M	1.23825	L > H	-1.05176	M < H	AURKA
ENSSSCG00000027340	201.033	0.0109294	0.0736892	1.16616	L > M	1.27124	L > H	1.09011	M > H	PI4K2B
ENSSSCG00000012914	1688.33	0.0109349	0.0736892	-1.10331	L < M	-1.14752	L < H	-1.04007	M < H	RAD9A
ENSSSCG00000002016	1057.46	0.0109499	0.073751	1.14064	L > M	1.13377	L > H	-1.00606	M < H	THTPA
ENSSSCG00000007951	2344.36	0.0109839	0.0739414	1.11999	L > M	1.08428	L > H	-1.03293	M < H	CREBBP
ENSSSCG00000000576	15552.5	0.0110213	0.0741539	-1.09742	L < M	-1.06583	L < H	1.02963	M > H	LDHB
ENSSSCG00000021596	101.969	0.0111481	0.0749432	1.341	L > M	1.20621	L > H	-1.11174	M < H	KCNA5
ENSSSCG00000015948	1406.94	0.0111504	0.0749432	-1.18353	L < M	-1.06364	L < H	1.11272	M > H	DYNC1I2
ENSSSCG00000009631	148.911	0.011165	0.0750019	-1.4061	L < M	-1.34323	L < H	1.04681	M > H	PEBP4
ENSSSCG00000004138	621.149	0.0111782	0.0750509	1.24942	L > M	1.23497	L > H	-1.0117	M < H	HIVEP2
ENSSSCG00000032381	1147.76	0.0111949	0.0751239	1.20312	L > M	1.16759	L > H	-1.03044	M < H	LITAF
ENSSSCG00000034216	1209.17	0.0112171	0.0752088	-1.07597	L < M	-1.17661	L < H	-1.09353	M < H	OGFR
ENSSSCG00000034689	75.2138	0.0112194	0.0752088	1.2312	L > M	-1.24057	L < H	-1.52739	M < H	GPIHBP1
ENSSSCG00000025417	924.542	0.0112315	0.075232	-1.18793	L < M	-1.06883	L < H	1.11143	M > H	BBS2
ENSSSCG00000003153	33258.6	0.0112347	0.075232	-1.0987	L < M	-1.12049	L < H	-1.01984	M < H	FTL
ENSSSCG00000005601	19114.6	0.0112561	0.075336	1.19131	L > M	1.2026	L > H	1.00948	M > H	HSPA5
ENSSSCG00000007962	2249.83	0.0112779	0.0754425	-1.14305	L < M	-1.15218	L < H	-1.008	M < H	SNRNP25
ENSSSCG00000006463	1491.8	0.0112942	0.0755119	1.26206	L > M	1.19577	L > H	-1.05544	M < H	PEAR1
ENSSSCG00000015297	67.9781	0.0113485	0.0758354	1.32196	L > M	1.31242	L > H	-1.00727	M < H	ADAM22
ENSSSCG00000005924	3532.69	0.0114296	0.0763367	-1.17136	L < M	-1.24531	L < H	-1.06313	M < H	MROH1
ENSSSCG00000002867	305.457	0.0114885	0.07669	1.17736	L > M	1.22844	L > H	1.04339	M > H	CEBPG
ENSSSCG00000013001	2644.96	0.0115095	0.0767903	-1.09395	L < M	-1.11942	L < H	-1.02328	M < H	MRPL49
ENSSSCG00000026713	215.346	0.0115286	0.076862	-1.19152	L < M	-1.10733	L < H	1.07603	M > H	TMEM17
ENSSSCG00000001646	1142.76	0.0115323	0.076862	1.10136	L > M	1.09648	L > H	-1.00445	M < H	BICRAL
ENSSSCG00000024990	2246.44	0.0115788	0.0771318	-1.11659	L < M	-1.10578	L < H	1.00978	M > H	MPI
ENSSSCG00000003079	368.161	0.0116209	0.0773716	1.20264	L > M	1.16775	L > H	-1.02988	M < H	PVR
ENSSSCG00000002383	2935.66	0.0116291	0.0773859	1.4918	L > M	1.71174	L > H	1.14743	M > H	FOS
ENSSSCG00000004082	760.446	0.0116733	0.0776394	1.21179	L > M	1.17701	L > H	-1.02955	M < H	SYNE1
ENSSSCG00000016674	629.756	0.0116929	0.0777223	-1.14511	L < M	-1.13796	L < H	1.00628	M > H	MINDY4
ENSSSCG00000036011	44.6719	0.011698	0.0777223	-1.32467	L < M	-1.47993	L < H	-1.1172	M < H	ISLR2
ENSSSCG00000031787	48.2855	0.011709	0.0777551	1.10257	L > M	1.30934	L > H	1.18753	M > H	AC092835.1
ENSSSCG00000015595	167.454	0.0117345	0.0778648	1.23985	L > M	1.37481	L > H	1.10885	M > H	ATF3
ENSSSCG00000002868	3429.52	0.0117403	0.0778648	-1.17023	L < M	-1.23305	L < H	-1.05368	M < H	PEPD
ENSSSCG00000004807	7760.92	0.0117438	0.0778648	-1.12507	L < M	-1.10342	L < H	1.01963	M > H	SCG5
ENSSSCG00000032787	738.719	0.0117675	0.077981	-1.13669	L < M	-1.14565	L < H	-1.00788	M < H	ALAD
ENSSSCG00000000024	74.0536	0.0117852	0.0780577	1.22681	L > M	1.20997	L > H	-1.01393	M < H	PARVB
ENSSSCG00000011493	848.113	0.0118027	0.0781332	1.17637	L > M	1.17849	L > H	1.0018	M > H	ATXN7
ENSSSCG00000005425	977.671	0.0118098	0.0781394	1.03171	L > M	1.17461	L > H	1.13851	M > H	SLC44A1
ENSSSCG00000004244	265.801	0.0118161	0.0781408	1.22721	L > M	1.31717	L > H	1.0733	M > H	MAN1A1
ENSSSCG00000031649	137.672	0.0118261	0.0781662	1.26036	L > M	1.32221	L > H	1.04908	M > H	RNASE1
ENSSSCG00000025900	3533.96	0.0118343	0.0781799	1.15432	L > M	1.08951	L > H	-1.05949	M < H	SH3BP5L
ENSSSCG00000011587	231.642	0.0118422	0.0781918	-1.23798	L < M	-1.19219	L < H	1.03842	M > H	EFCAB12
ENSSSCG00000005370	570.823	0.0118766	0.0783785	1.12961	L > M	1.10119	L > H	-1.02581	M < H	TRMO
ENSSSCG00000009963	424.786	0.0118983	0.0784807	1.14512	L > M	1.10326	L > H	-1.03794	M < H	TPST2
ENSSSCG00000027746	17658	0.0119387	0.0787067	-1.11748	L < M	-1.10111	L < H	1.01487	M > H	Mrfap1
ENSSSCG00000027128	3538.48	0.0119877	0.0789888	-1.09974	L < M	-1.11926	L < H	-1.01775	M < H	LONP1
ENSSSCG00000011292	59.2013	0.0120369	0.0792718	1.33064	L > M	1.25671	L > H	-1.05883	M < H	ZNF662
ENSSSCG00000011356	8244.78	0.012062	0.0793961	-1.11435	L < M	-1.1437	L < H	-1.02634	M < H	UQCRC1
ENSSSCG00000035392	743.777	0.0120696	0.0794055	1.35187	L > M	1.192	L > H	-1.13412	M < H	IGFBP2
ENSSSCG00000014056	2590.19	0.0121024	0.07958	1.1188	L > M	1.04838	L > H	-1.06717	M < H	RNF44
ENSSSCG00000010039	234.556	0.0121204	0.0796569	-1.21792	L < M	-1.106	L < H	1.10119	M > H	SLC5A4
ENSSSCG00000011635	100.875	0.0121623	0.0798915	-1.58451	L < M	-1.62023	L < H	-1.02255	M < H	TMEM18
ENSSSCG00000026793	1134.5	0.0121689	0.0798935	-1.17379	L < M	-1.17388	L < H	-1.00008	M < H	B4GALT2
ENSSSCG00000035134	1896.05	0.0122081	0.0800772	-1.14191	L < M	-1.14436	L < H	-1.00215	M < H	MRPS7
ENSSSCG00000015603	677.182	0.0122094	0.0800772	1.16493	L > M	1.22736	L > H	1.05359	M > H	LPGAT1
ENSSSCG00000010822	1835.71	0.0122177	0.0800905	-1.09019	L < M	-1.06102	L < H	1.02749	M > H	BPNT1
ENSSSCG00000011127	1311.92	0.0122404	0.0801622	1.03318	L > M	1.08688	L > H	1.05198	M > H	TAF3
ENSSSCG00000011859	2658.95	0.0122434	0.0801622	1.08153	L > M	1.17691	L > H	1.08819	M > H	HEG1
ENSSSCG00000012399	1583.2	0.0122475	0.0801622	-1.05368	L < M	-1.07397	L < H	-1.01926	M < H	FOXO4
ENSSSCG00000037803	878.691	0.0122882	0.0803677	1.31211	L > M	1.31837	L > H	1.00477	M > H	MARCKS
ENSSSCG00000013432	1640.04	0.0122915	0.0803677	1.18198	L > M	1.13326	L > H	-1.04299	M < H	MIDN
ENSSSCG00000034624	1590.66	0.0123153	0.0804821	1.18245	L > M	1.17309	L > H	-1.00797	M < H	TMEM5B
ENSSSCG00000022177	2175.36	0.0123633	0.0807541	-1.08424	L < M	-1.09732	L < H	-1.01206	M < H	DIS3L2
ENSSSCG00000013978	956.204	0.0123767	0.0808	-1.06167	L < M	-1.15125	L < H	-1.08438	M < H	ZNF672
ENSSSCG00000028572	1251.68	0.0123953	0.08088	-1.25013	L < M	-1.12483	L < H	1.1114	M > H	PER3
ENSSSCG00000008429	6917.47	0.0124549	0.0812279	1.13208	L > M	1.22279	L > H	1.08013	M > H	EPCAM
ENSSSCG00000013105	736.541	0.0124809	0.0813557	-1.12865	L < M	-1.16281	L < H	-1.03027	M < H	CCDC86
ENSSSCG00000036213	72.4547	0.0124892	0.0813678	1.38027	L > M	1.55538	L > H	1.12687	M > H	FGF2
ENSSSCG00000011489	1624.34	0.0125056	0.081433	1.10121	L > M	1.23996	L > H	1.126	M > H	CADPS
ENSSSCG00000036705	697.44	0.0125127	0.0814378	1.20395	L > M	1.15617	L > H	-1.04133	M < H	RPH3AL
ENSSSCG00000013892	73.2159	0.0125251	0.0814378	-1.27008	L < M	-1.29264	L < H	-1.01776	M < H	KCNN1
ENSSSCG00000034189	4111.76	0.0125255	0.0814378	-1.12372	L < M	-1.1287	L < H	-1.00444	M < H	LDOC1
ENSSSCG00000034019	5967.1	0.0125387	0.0814825	-1.12571	L < M	-1.10656	L < H	1.01731	M > H	ATP5MF
ENSSSCG00000001527	7069.58	0.0125835	0.0817318	-1.07234	L < M	-1.08332	L < H	-1.01023	M < H	ILRUN
ENSSSCG00000024823	970.667	0.012623	0.0819469	1.26529	L > M	1.26809	L > H	1.00221	M > H	RCN3
ENSSSCG00000033685	249.617	0.0126434	0.0820374	-1.25247	L < M	-1.31889	L < H	-1.05303	M < H	NOXA1
ENSSSCG00000028814	665.733	0.0126529	0.0820575	1.23407	L > M	1.21389	L > H	-1.01663	M < H	SOD3
ENSSSCG00000013436	2308.17	0.0127115	0.0823951	-1.18282	L < M	-1.19994	L < H	-1.01447	M < H	UQCR11
ENSSSCG00000024564	3843.95	0.0127974	0.0829098	-1.06689	L < M	-1.08036	L < H	-1.01262	M < H	IMMT
ENSSSCG00000011477	1632.23	0.0128095	0.0829463	-1.14099	L < M	-1.15935	L < H	-1.01609	M < H	ACOX2
ENSSSCG00000000694	92162.6	0.0128346	0.0830666	-1.11959	L < M	-1.13507	L < H	-1.01382	M < H	GAPDH
ENSSSCG00000023033	1132.74	0.0128563	0.0831651	-1.09192	L < M	-1.10802	L < H	-1.01475	M < H	PARP3
ENSSSCG00000036886	419.645	0.012942	0.0836767	1.0932	L > M	1.09834	L > H	1.00469	M > H	ZNF792
ENSSSCG00000010281	47657.3	0.0129937	0.0839687	-1.12525	L < M	-1.12505	L < H	1.00017	M > H	PSAP
ENSSSCG00000009309	469.327	0.0130256	0.0841318	-1.10557	L < M	-1.14354	L < H	-1.03435	M < H
ENSSSCG00000034272	3250.42	0.0130934	0.0845269	-1.12862	L < M	-1.21189	L < H	-1.07378	M < H	DENND6B
ENSSSCG00000016432	387.271	0.013122	0.0846425	1.06791	L > M	1.16329	L > H	1.08931	M > H	PRKAG2
ENSSSCG00000014098	740.467	0.0131246	0.0846425	-1.17161	L < M	-1.05755	L < H	1.10785	M > H	WDR41
ENSSSCG00000007669	9555.91	0.0131472	0.0847458	-1.13234	L < M	-1.1372	L < H	-1.0043	M < H	GNB2
ENSSSCG00000013235	434.476	0.0131715	0.0848554	1.19325	L > M	1.13692	L > H	-1.04955	M < H	MADD
ENSSSCG00000029855	689.741	0.013181	0.0848554	1.1322	L > M	1.15313	L > H	1.01849	M > H	LHFPL6
ENSSSCG00000017134	781.141	0.0131842	0.0848554	-1.17187	L < M	-1.19367	L < H	-1.0186	M < H	FN3KRP
ENSSSCG00000016510	88.8523	0.0132185	0.0850245	1.17559	L > M	1.28866	L > H	1.09618	M > H	UBN2
ENSSSCG00000038843	3020.52	0.0132238	0.0850245	-1.08026	L < M	-1.12685	L < H	-1.04313	M < H	ST3GAL2
ENSSSCG00000012903	2121.59	0.0132359	0.0850596	-1.06681	L < M	-1.17298	L < H	-1.09952	M < H	PITPNM1
ENSSSCG00000039408	625.284	0.0132765	0.0852773	1.35589	L > M	1.22454	L > H	-1.10726	M < H	ADCY7
ENSSSCG00000013174	8245.21	0.0132941	0.0853474	-1.07545	L < M	-1.00287	L < H	1.07237	M > H	CTNND1
ENSSSCG00000039862	118.86	0.0133554	0.0856664	1.11045	L > M	-1.03395	L < H	-1.14815	M < H	TRIB3
ENSSSCG00000035332	934.488	0.0133572	0.0856664	-1.24792	L < M	-1.17792	L < H	1.05943	M > H	ZNF436
ENSSSCG00000013511	2018.05	0.0133706	0.0857092	-1.11095	L < M	-1.1215	L < H	-1.0095	M < H	HDGFL2
ENSSSCG00000037224	204.651	0.0134248	0.0860135	-1.21572	L < M	-1.21039	L < H	1.0044	M > H	DEXI
ENSSSCG00000036775	1778.99	0.0134321	0.0860168	-1.0602	L < M	-1.12238	L < H	-1.05865	M < H	SLC48A1
ENSSSCG00000003106	2807.56	0.0134822	0.086253	-1.11379	L < M	-1.15594	L < H	-1.03785	M < H	AP2S1
ENSSSCG00000015253	147.45	0.0134825	0.086253	-1.10608	L < M	-1.31889	L < H	-1.1924	M < H	NTM
ENSSSCG00000004373	477.264	0.0135259	0.0864869	-1.09664	L < M	-1.05193	L < H	1.04251	M > H	RTN4IP1
ENSSSCG00000012050	18715.2	0.0136207	0.0870499	-1.17787	L < M	-1.10739	L < H	1.06364	M > H	RCAN1
[truncated: 10,757 more rows]
