# Supplementary material for: mRNA Profiles of Porcine Parathyroid Glands Following Variable Phosphorus Supplies throughout Fetal and Postnatal Life
Source: Biomedicines. 2021 Apr 22;9(5):454. doi: 10.3390/biomedicines9050454 (PMC8146947; doi:10.3390/biomedicines9050454)
Supplement: Supplementary file 1 [file biomedicines-09-00454-s001.zip › Table S4_DEG-materal-diet.xlsx]

## Sheet: Table S4
Manuscript title: "mRNA profiles of porcine parathyroid glands following variable phosphorus supplies throughout fetal and postnatal life"
Oster M et al.
Table S4
Maternal effects on gene expression in porcine parathyroid glands (PTGs). List of transcripts derived from porcine offspring exposed to maternal and postnatal diets with recommended (M), reduced (L) or higher (H) mineral P contents (csv). Associated statistics refer to maternal dietary effects (base mean expression, P value, FDR, fold change).
Ensembl ID	Base mean expression	P value	Adjusted P value	Fold Change L vs. M	mRNA abundance L vs. M	Fold Change L vs. H	mRNA abundance L vs. H	Fold Change M vs. H	mRNA abundance M vs. H	Gene symbol
ENSSSCG00000038044	360.001	8.57409e-09	0.00010932	-1.25657	L < M	-1.66448	L < H	-1.32462	M < H	GYG2
ENSSSCG00000005948	62.1764	2.4734e-08	0.000157679	3.57601	L > M	2.78312	L > H	-1.28489	M < H	TG
ENSSSCG00000032578	107.377	3.33167e-07	0.00141596	3.76359	L > M	5.15258	L > H	1.36906	M > H	TNFRSF17
ENSSSCG00000030217	499.911	5.02452e-07	0.00160157	1.23462	L > M	-1.68142	L < H	-2.07592	M < H	COLGALT2
ENSSSCG00000036941	206.553	1.57335e-06	0.00401204	-1.11294	L < M	-1.40248	L < H	-1.26015	M < H	AKR1E2
ENSSSCG00000028976	3892.51	3.42486e-06	0.00629381	1.30098	L > M	-1.10018	L < H	-1.43131	M < H	PPP2R2B
ENSSSCG00000021041	385.183	3.45542e-06	0.00629381	1.18794	L > M	-1.38882	L < H	-1.64983	M < H	PM2D1
ENSSSCG00000000647	56.9472	4.59695e-06	0.00709831	1.59715	L > M	1.58416	L > H	-1.0082	M < H	OLR1
ENSSSCG00000021006	293.681	5.01057e-06	0.00709831	-1.49925	L < M	1.72728	L > H	2.58963	M > H
ENSSSCG00000034766	251.305	6.16787e-06	0.00745414	-1.49598	L < M	1.71327	L > H	2.56301	M > H
ENSSSCG00000003651	166.085	6.43103e-06	0.00745414	-1.52662	L < M	1.16687	L > H	1.78137	M > H	RHBDL2
ENSSSCG00000015565	515.934	8.00179e-06	0.00850191	-1.20789	L < M	1.06521	L > H	1.28666	M > H	C9H1orf21
ENSSSCG00000026043	127.347	1.16053e-05	0.0113822	-1.96269	L < M	2.49119	L > H	4.88943	M > H	TGM3
ENSSSCG00000006539	4823.58	1.47862e-05	0.0118659	-1.08058	L < M	-1.19298	L < H	-1.10401	M < H	SHC1
ENSSSCG00000039102	49.8764	1.4845e-05	0.0118659	-2.15673	L < M	1.73411	L > H	3.74001	M > H	IGKV2D-30
ENSSSCG00000003278	119.553	1.48906e-05	0.0118659	1.4607	L > M	2.30971	L > H	1.58123	M > H	ENSSSCG00000003278
ENSSSCG00000009881	4087.62	1.82777e-05	0.0132787	1.54331	L > M	1.47207	L > H	-1.0484	M < H	OAS2
ENSSSCG00000035379	218.812	1.89371e-05	0.0132787	-1.26283	L < M	1.64809	L > H	2.08126	M > H	JCHAIN
ENSSSCG00000038858	108.728	1.97879e-05	0.0132787	1.28171	L > M	-1.1265	L < H	-1.44386	M < H	CFAP61
ENSSSCG00000011294	480.042	2.10414e-05	0.0134139	1.66401	L > M	1.87474	L > H	1.12664	M > H	GASK1A
ENSSSCG00000016722	337.978	2.73558e-05	0.0166089	-1.09452	L < M	-1.18699	L < H	-1.08448	M < H	UBE2D4
ENSSSCG00000000854	944.322	3.03511e-05	0.0175898	3.48947	L > M	5.83624	L > H	1.67253	M > H	STAB2
ENSSSCG00000026943	351.077	3.91359e-05	0.0211482	1.10476	L > M	3.23011	L > H	2.9238	M > H	MRAP2
ENSSSCG00000014285	3246.12	3.98083e-05	0.0211482	-1.0512	L < M	-1.16231	L < H	-1.1057	M < H	SEPTIN8
ENSSSCG00000037141	477.618	4.38781e-05	0.0223779	-1.37649	L < M	1.76008	L > H	2.42275	M > H
ENSSSCG00000004017	62.6457	4.94687e-05	0.023406	-1.89182	L < M	1.55506	L > H	2.9419	M > H	FRMD1
ENSSSCG00000006588	186.574	4.95656e-05	0.023406	-1.29995	L < M	1.70327	L > H	2.21416	M > H	S1A9
ENSSSCG00000033123	1677.57	5.31171e-05	0.0241873	-1.13295	L < M	-1.22783	L < H	-1.08375	M < H	TMEM97
ENSSSCG00000039926	165.577	7.82487e-05	0.0334181	1.80386	L > M	1.53686	L > H	-1.17373	M < H	MXRA5
ENSSSCG00000035755	58.5118	7.86308e-05	0.0334181	1.66904	L > M	2.61963	L > H	1.56954	M > H	SHISA8
ENSSSCG00000027093	705.37	8.38933e-05	0.0345045	1.44786	L > M	1.28387	L > H	-1.12774	M < H	FOLH1B
ENSSSCG00000035595	2951.78	9.03269e-05	0.0359896	3.42165	L > M	-1.06939	L < H	-3.65907	M < H	HMCN1
ENSSSCG00000023333	140.324	9.6346e-05	0.0363653	-4.36052	L < M	-3.93791	L < H	1.10732	M > H	FCN2
ENSSSCG00000006590	118.579	9.6974e-05	0.0363653	-1.29078	L < M	1.74099	L > H	2.24724	M > H	S1A8
ENSSSCG00000029710	370.122	0.000114855	0.0418402	1.24089	L > M	1.64454	L > H	1.32529	M > H	GCNT4
ENSSSCG00000005184	248.822	0.000134099	0.0474935	1.03392	L > M	-1.15265	L < H	-1.19175	M < H	SNAPC3
ENSSSCG00000012238	540.357	0.000150507	0.0518638	-1.49282	L < M	-1.27312	L < H	1.17256	M > H	TSPAN7
ENSSSCG00000017938	88.2615	0.000165137	0.055408	-1.44339	L < M	1.33332	L > H	1.9245	M > H	YBX2
ENSSSCG00000034479	547.251	0.000207007	0.0646496	-1.02845	L < M	-1.15892	L < H	-1.12685	M < H	RITA1
ENSSSCG00000000079	1763.78	0.000207059	0.0646496	-1.03475	L < M	-1.25392	L < H	-1.21181	M < H	FAM83F
ENSSSCG00000010955	1187.68	0.000207893	0.0646496	1.12338	L > M	1.26771	L > H	1.12848	M > H	GOLM1
ENSSSCG00000011119	5856.04	0.000213177	0.0647144	1.22869	L > M	-1.3767	L < H	-1.69155	M < H	ECHDC3
ENSSSCG00000013556	78.6209	0.000264752	0.0785019	-1.60083	L < M	1.15669	L > H	1.85166	M > H	ADGRE1
ENSSSCG00000022454	4574.51	0.000304551	0.0863797	-1.05776	L < M	-1.12327	L < H	-1.06194	M < H	NRBP1
ENSSSCG00000033750	435.599	0.000305923	0.0863797	1.36271	L > M	1.05403	L > H	-1.29286	M < H	SH2D4A
ENSSSCG00000034178	594.095	0.000317742	0.0863797	-1.27771	L < M	-1.39035	L < H	-1.08816	M < H	AIF1L
ENSSSCG00000032019	654.259	0.000318419	0.0863797	-1.01216	L < M	1.36512	L > H	1.38171	M > H	DNASE1L3
ENSSSCG00000007541	607.667	0.000344552	0.0915215	-1.10863	L < M	-1.26087	L < H	-1.13733	M < H	PDGFA
ENSSSCG00000012074	870.659	0.000359754	0.0936096	-1.11953	L < M	-1.16031	L < H	-1.03643	M < H	BACE2
ENSSSCG00000017359	170.457	0.00039591	0.0971558	1.09422	L > M	-1.26657	L < H	-1.38591	M < H	RUNDC3A
ENSSSCG00000035066	659.961	0.000404708	0.0971558	-1.36554	L < M	-1.7041	L < H	-1.24793	M < H	MYOC
ENSSSCG00000007602	1124.11	0.000405188	0.0971558	1.08792	L > M	-1.10218	L < H	-1.19908	M < H	BAIAP2L1
ENSSSCG00000031518	46.3751	0.000407934	0.0971558	-1.23685	L < M	1.44896	L > H	1.79214	M > H	STARD4
ENSSSCG00000005587	525.663	0.000418987	0.0971558	-1.35536	L < M	-1.03367	L < H	1.31121	M > H	NEK6
ENSSSCG00000034119	87.5258	0.000419104	0.0971558	1.06051	L > M	-1.3295	L < H	-1.40995	M < H	MEIG1
ENSSSCG00000010559	66.139	0.000448249	0.0992922	1.06588	L > M	-1.31971	L < H	-1.40664	M < H	PDZD7
ENSSSCG00000015650	1272.8	0.000451129	0.0992922	-1.06407	L < M	-1.15557	L < H	-1.08599	M < H	MAPKAPK2
ENSSSCG00000025270	344.22	0.000451682	0.0992922	-1.06482	L < M	-1.3096	L < H	-1.22989	M < H	CHRD
ENSSSCG00000023192	51.1868	0.00046618	0.100742	1.67666	L > M	1.85179	L > H	1.10445	M > H
ENSSSCG00000033874	70.8637	0.000478561	0.101694	1.37665	L > M	1.53679	L > H	1.11633	M > H
ENSSSCG00000011538	398.915	0.000503719	0.103983	-1.10489	L < M	-1.37616	L < H	-1.24552	M < H	LMCD1
ENSSSCG00000031724	713.725	0.000505641	0.103983	-1.17142	L < M	-1.49489	L < H	-1.27613	M < H	LYNX1
ENSSSCG00000031336	262.548	0.000532815	0.107832	-1.36911	L < M	1.04993	L > H	1.43748	M > H	H2-Eb1
ENSSSCG00000036224	1001.22	0.000545448	0.108663	-1.22605	L < M	1.6729	L > H	2.05106	M > H	IGKC
ENSSSCG00000026196	739.55	0.000562993	0.108918	1.27396	L > M	1.17465	L > H	-1.08455	M < H	FAM13A
ENSSSCG00000012202	307.038	0.000563812	0.108918	1.10375	L > M	1.26769	L > H	1.14853	M > H	GK
ENSSSCG00000024293	51.9197	0.000579713	0.110318	-1.03423	L < M	-1.32348	L < H	-1.27967	M < H	TMEM178A
ENSSSCG00000035132	185.746	0.000608455	0.111296	1.01265	L > M	-1.14993	L < H	-1.16448	M < H	IDNK
ENSSSCG00000026430	792.742	0.000628614	0.111296	-1.85939	L < M	-5.75624	L < H	-3.09577	M < H	DDX3Y
ENSSSCG00000010449	96.7692	0.000628915	0.111296	-1.1242	L < M	1.32721	L > H	1.49205	M > H	CH25H
ENSSSCG00000026478	673.379	0.000637391	0.111296	1.02605	L > M	-1.58639	L < H	-1.62771	M < H	PADI2
ENSSSCG00000040538	1978.07	0.000653953	0.111296	1.04053	L > M	-1.17039	L < H	-1.21783	M < H	WDFY2
ENSSSCG00000009934	2666.92	0.000654651	0.111296	-1.05477	L < M	-1.11566	L < H	-1.05774	M < H	KCTD1
ENSSSCG00000001486	1660.15	0.000655908	0.111296	1.1971	L > M	1.04086	L > H	-1.15011	M < H	LRRC1
ENSSSCG00000015550	298.821	0.000656839	0.111296	-1.40155	L < M	-1.20955	L < H	1.15874	M > H	RGS16
ENSSSCG00000033175	415.885	0.000663409	0.111296	1.14776	L > M	1.31856	L > H	1.14881	M > H	SASH1
ENSSSCG00000036654	479.669	0.000683924	0.113231	-1.56861	L < M	1.36554	L > H	2.14199	M > H
ENSSSCG00000008593	754.927	0.000696257	0.113231	1.09595	L > M	-1.17077	L < H	-1.28311	M < H	KLHL29
ENSSSCG00000032645	405.474	0.000701589	0.113231	-1.15544	L < M	1.19681	L > H	1.38284	M > H	CHIC2
ENSSSCG00000007823	157.786	0.00072454	0.114241	1.28041	L > M	1.02659	L > H	-1.24725	M < H	ZKSCAN2
ENSSSCG00000027659	2137.15	0.000725769	0.114241	1.01131	L > M	-1.0948	L < H	-1.10719	M < H	FUCA1
ENSSSCG00000036789	826.737	0.000746301	0.116041	-1.15005	L < M	-1.18009	L < H	-1.02612	M < H	COX6A2
ENSSSCG00000003477	5925.59	0.000800906	0.121808	1.06638	L > M	-1.09801	L < H	-1.1709	M < H	NECAP2
ENSSSCG00000035387	128.464	0.000811216	0.121808	-1.13948	L < M	-1.2041	L < H	-1.05671	M < H	ZNF55
ENSSSCG00000035069	656.874	0.000815695	0.121808	1.41692	L > M	1.73719	L > H	1.22604	M > H	CHSY3
ENSSSCG00000039609	240.667	0.000829825	0.121808	-1.24922	L < M	1.42795	L > H	1.78383	M > H	ANKRD33B
ENSSSCG00000006735	1366.88	0.000839842	0.121808	-1.02056	L < M	-1.18397	L < H	-1.16011	M < H	PTGFRN
ENSSSCG00000017226	127.333	0.000840716	0.121808	-1.5544	L < M	-1.85581	L < H	-1.19391	M < H	FADS6
ENSSSCG00000001549	3003.26	0.000890255	0.127536	-1.03595	L < M	1.39365	L > H	1.44375	M > H	FKBP5
ENSSSCG00000032857	187.206	0.000911106	0.128957	-1.24846	L < M	1.63288	L > H	2.03858	M > H	S1A12
ENSSSCG00000011181	231.13	0.000929367	0.128957	1.09417	L > M	-1.11652	L < H	-1.22166	M < H	NEK11
ENSSSCG00000008447	364.319	0.000934201	0.128957	-1.01335	L < M	-1.28969	L < H	-1.2727	M < H	CAMKMT
ENSSSCG00000003788	177.492	0.000948293	0.128957	1.3791	L > M	1.14012	L > H	-1.20961	M < H	PTGER3
ENSSSCG00000004511	1429.02	0.000950744	0.128957	1.14114	L > M	-1.03698	L < H	-1.18334	M < H	MYO5B
ENSSSCG00000002803	241.309	0.000973362	0.129571	1.1452	L > M	-1.06929	L < H	-1.22456	M < H	CCDC113
ENSSSCG00000033146	597.081	0.000975596	0.129571	-1.14576	L < M	1.36697	L > H	1.56622	M > H	CD163
ENSSSCG00000015570	4169.26	0.00100672	0.132326	1.28522	L > M	1.03435	L > H	-1.24254	M < H	IVNS1ABP
ENSSSCG00000009516	3942.64	0.00103429	0.132841	-1.00524	L < M	-1.12717	L < H	-1.12129	M < H	UBAC2
ENSSSCG00000020705	110.316	0.00105923	0.132841	-1.23601	L < M	1.12346	L > H	1.38861	M > H	MAP3K8
ENSSSCG00000033669	310.49	0.00106096	0.132841	1.17497	L > M	1.28577	L > H	1.0943	M > H	RDH1
ENSSSCG00000009834	1501.2	0.00106666	0.132841	1.16113	L > M	1.09838	L > H	-1.05713	M < H	ATXN2
ENSSSCG00000016665	123.441	0.00106855	0.132841	1.17058	L > M	1.31401	L > H	1.12253	M > H	BMPER
ENSSSCG00000028875	109.513	0.00107315	0.132841	-1.05171	L < M	1.32097	L > H	1.38928	M > H	HAVCR2
ENSSSCG00000029811	854.161	0.00110968	0.135299	1.34554	L > M	1.22048	L > H	-1.10247	M < H	PLCL2
ENSSSCG00000040815	314.661	0.00111423	0.135299	-1.74394	L < M	1.09251	L > H	1.90528	M > H	DUSP5
ENSSSCG00000000064	18621	0.00117564	0.140685	1.00873	L > M	-1.181	L < H	-1.19131	M < H	ACO2
ENSSSCG00000034518	1192.55	0.0012038	0.140685	-1.01747	L < M	-1.13675	L < H	-1.11723	M < H	TOR1A
ENSSSCG00000022989	66.099	0.00120462	0.140685	1.10859	L > M	-1.18774	L < H	-1.31671	M < H	ZNF74
ENSSSCG00000012178	600.156	0.00122836	0.140685	-1.43691	L < M	-4.38672	L < H	-3.05288	M < H	Eif2s3y
ENSSSCG00000010765	1791.98	0.00124591	0.140685	-1.04792	L < M	-1.14964	L < H	-1.09707	M < H	INPP5A
ENSSSCG00000010723	5273.53	0.0012472	0.140685	1.20023	L > M	1.05524	L > H	-1.1374	M < H	ACADSB
ENSSSCG00000022129	213.73	0.00125269	0.140685	-1.27841	L < M	-1.48356	L < H	-1.16047	M < H	ARSE
ENSSSCG00000033509	500.834	0.00125798	0.140685	1.1464	L > M	-1.20361	L < H	-1.37981	M < H	SAMD11
ENSSSCG00000011136	936.755	0.00127445	0.140685	1.05847	L > M	1.14157	L > H	1.07852	M > H	TASOR2
ENSSSCG00000016750	3853.86	0.00127833	0.140685	1.01474	L > M	-1.14398	L < H	-1.16083	M < H	YKT6
ENSSSCG00000011349	58.1155	0.00129021	0.140685	-1.12795	L < M	1.88726	L > H	2.12874	M > H	NPG1
ENSSSCG00000033844	220.628	0.00129099	0.140685	-1.00186	L < M	1.44958	L > H	1.45228	M > H	CYP1B1
ENSSSCG00000033181	71.4269	0.00133308	0.142975	1.08403	L > M	1.72313	L > H	1.58955	M > H	ABCC4
ENSSSCG00000004225	975.911	0.00133444	0.142975	-1.25886	L < M	-1.64105	L < H	-1.3036	M < H	TPD52L1
ENSSSCG00000026098	162.579	0.00134573	0.142983	1.15716	L > M	1.42053	L > H	1.2276	M > H	CMYA5
ENSSSCG00000012049	157.597	0.00136087	0.143231	-1.28089	L < M	-1.63604	L < H	-1.27727	M < H	KCNE1
ENSSSCG00000014321	718.912	0.00137705	0.143231	1.24413	L > M	1.30268	L > H	1.04706	M > H	KLHL3
ENSSSCG00000038792	197.887	0.00138176	0.143231	-1.09107	L < M	-1.19269	L < H	-1.09314	M < H	FAM221A
ENSSSCG00000001697	1250.76	0.00139503	0.14344	-1.04977	L < M	-1.16307	L < H	-1.10792	M < H	TMEM63B
ENSSSCG00000014976	167.164	0.00141551	0.144382	1.16148	L > M	1.37765	L > H	1.18612	M > H	ARHGAP42
ENSSSCG00000022005	318.099	0.00152377	0.153539	-1.02319	L < M	-1.24598	L < H	-1.21774	M < H	SFXN3
ENSSSCG00000038500	881.129	0.00154061	0.153539	-1.34245	L < M	-1.15682	L < H	1.16047	M > H	TRIB1
ENSSSCG00000039569	114.071	0.00156232	0.153539	1.73737	L > M	1.73658	L > H	-1.00046	M < H	Wfdc21
ENSSSCG00000039704	44.4061	0.00156316	0.153539	-1.19163	L < M	2.06265	L > H	2.45791	M > H
ENSSSCG00000009844	886.577	0.00156549	0.153539	-1.1829	L < M	-1.27101	L < H	-1.07448	M < H	HSPB8
ENSSSCG00000015541	767.241	0.00161693	0.157373	-1.31124	L < M	-1.09592	L < H	1.19647	M > H	IER5
ENSSSCG00000036237	1866.82	0.00163859	0.158273	-1.19891	L < M	-1.32944	L < H	-1.10887	M < H	ITGA7
ENSSSCG00000022290	44.0624	0.00166579	0.15969	1.38348	L > M	-1.53699	L < H	-2.1264	M < H	UMODL1
ENSSSCG00000036033	523.1	0.00171377	0.161813	1.34524	L > M	1.22468	L > H	-1.09844	M < H	THRB
ENSSSCG00000024067	49.9066	0.00173068	0.161813	1.72664	L > M	1.95725	L > H	1.13356	M > H	KRT23
ENSSSCG00000010949	192.569	0.0017408	0.161813	-1.08435	L < M	1.25423	L > H	1.36002	M > H	DAPK1
ENSSSCG00000003990	461.588	0.0017419	0.161813	-1.00902	L < M	1.13965	L > H	1.14993	M > H	ZNF671
ENSSSCG00000005391	274.367	0.00175139	0.161813	1.09369	L > M	-1.06825	L < H	-1.16833	M < H	MSANTD3
ENSSSCG00000020717	915.431	0.0017786	0.163145	1.09252	L > M	-1.18257	L < H	-1.29199	M < H	FAM16A1
ENSSSCG00000005174	3446.68	0.00181226	0.163547	-1.02843	L < M	-1.14073	L < H	-1.1092	M < H	RRAGA
ENSSSCG00000036022	200.607	0.00182858	0.163547	1.03086	L > M	1.3394	L > H	1.2993	M > H	TSNARE1
ENSSSCG00000036956	236.351	0.00182963	0.163547	-1.50544	L < M	1.02972	L > H	1.55018	M > H	SOCS3
ENSSSCG00000022947	3154.42	0.00183429	0.163547	1.02279	L > M	-1.08737	L < H	-1.11215	M < H	AFG3L2
ENSSSCG00000038403	57.0982	0.0018862	0.167007	-1.16077	L < M	1.12034	L > H	1.30047	M > H
ENSSSCG00000038475	858.226	0.00191381	0.168283	1.03197	L > M	-1.18862	L < H	-1.22663	M < H	ENSSSCG00000038475
ENSSSCG00000009889	2177.34	0.00197758	0.172331	1.2336	L > M	1.06019	L > H	-1.16356	M < H	ALDH2
ENSSSCG00000011360	52.7784	0.00199998	0.172331	1.05799	L > M	-1.23255	L < H	-1.30403	M < H	CELSR3
ENSSSCG00000039556	324.323	0.00200039	0.172331	-1.15467	L < M	-1.35824	L < H	-1.1763	M < H	KCNQ1
ENSSSCG00000004349	475.709	0.00205738	0.174726	1.18903	L > M	1.1495	L > H	-1.03439	M < H	COQ3
ENSSSCG00000003807	55.6056	0.00206592	0.174726	1.31817	L > M	1.0086	L > H	-1.30693	M < H	DNAJC6
ENSSSCG00000040607	543.149	0.0020693	0.174726	-1.02376	L < M	1.25835	L > H	1.28825	M > H	MAF
ENSSSCG00000023807	3059.9	0.00209427	0.175671	-1.00756	L < M	-1.13603	L < H	-1.1275	M < H	ACO1
ENSSSCG00000031924	1310.01	0.00217978	0.181586	1.24901	L > M	1.09008	L > H	-1.1458	M < H	NKX3-1
ENSSSCG00000039821	132.309	0.00219327	0.181586	1.79166	L > M	1.41539	L > H	-1.26584	M < H	GPRIN3
ENSSSCG00000029879	125.469	0.00221045	0.181828	-1.4364	L < M	1.33076	L > H	1.91151	M > H	LTF
ENSSSCG00000022925	1977.69	0.00224257	0.183287	-1.37008	L < M	1.08095	L > H	1.48098	M > H	SLC2A3
ENSSSCG00000013281	2552.95	0.0022628	0.183763	-1.01009	L < M	-1.13464	L < H	-1.12331	M < H	EXT2
ENSSSCG00000001573	324.101	0.00230141	0.18483	-1.16428	L < M	1.2636	L > H	1.47118	M > H	PIM1
ENSSSCG00000010464	370.393	0.00232409	0.18483	-1.19273	L < M	-1.15887	L < H	1.02922	M > H	PPP1R3C
ENSSSCG00000037016	872.278	0.00232662	0.18483	-1.40606	L < M	-1.00466	L < H	1.39954	M > H	ID1
ENSSSCG00000034151	4866.34	0.00234399	0.18483	1.0381	L > M	-1.14864	L < H	-1.1924	M < H	RNPEP
ENSSSCG00000005490	780.417	0.00234843	0.18483	-1.05593	L < M	-1.247	L < H	-1.18095	M < H	WHRN
ENSSSCG00000010647	1292.44	0.0023817	0.186299	1.28619	L > M	-1.13387	L < H	-1.45837	M < H	ADRB1
ENSSSCG00000005452	90.9381	0.0024159	0.187801	-1.06907	L < M	1.39248	L > H	1.48867	M > H	C1H9orf152
ENSSSCG00000007492	2797.22	0.0024462	0.187801	1.07436	L > M	-1.16037	L < H	-1.24666	M < H	FAM21B
ENSSSCG00000026455	493.206	0.00244905	0.187801	1.10086	L > M	-1.20259	L < H	-1.32388	M < H	TMEM54
ENSSSCG00000009011	172.54	0.00247449	0.187801	1.21012	L > M	1.24839	L > H	1.03163	M > H	FHDC1
ENSSSCG00000016716	88.3394	0.00247559	0.187801	1.32717	L > M	1.19774	L > H	-1.10806	M < H	GSDME
ENSSSCG00000016705	224.061	0.00249468	0.187801	-1.0117	L < M	-1.19857	L < H	-1.1847	M < H	HOXA3
ENSSSCG00000025795	109.759	0.00251103	0.187801	-1.33874	L < M	1.08529	L > H	1.45292	M > H	CSF3R
ENSSSCG00000007043	255.431	0.00252901	0.187801	-1.24274	L < M	1.09261	L > H	1.35783	M > H	GPCPD1
ENSSSCG00000004065	155.145	0.00253347	0.187801	1.15619	L > M	1.49873	L > H	1.29626	M > H	TIAM2
ENSSSCG00000002039	14428	0.00255803	0.188463	-1.01193	L < M	-1.19437	L < H	-1.18028	M < H	MMP14
ENSSSCG00000006621	1945.73	0.00257197	0.188463	1.00585	L > M	-1.16996	L < H	-1.1768	M < H	CGN
ENSSSCG00000032297	138.782	0.0026075	0.188961	-1.10727	L < M	1.29935	L > H	1.43873	M > H	CNTRL
ENSSSCG00000001418	1807.29	0.00266123	0.188961	1.09483	L > M	-1.14585	L < H	-1.25451	M < H	NEU1
ENSSSCG00000009498	68.9298	0.00266453	0.188961	1.42167	L > M	2.0732	L > H	1.45828	M > H	ABCC4
ENSSSCG00000003156	125.415	0.00267993	0.188961	-1.17025	L < M	-1.34801	L < H	-1.15189	M < H	HRC
ENSSSCG00000000144	4871.47	0.00269067	0.188961	1.02209	L > M	-1.19618	L < H	-1.2226	M < H	TXN2
ENSSSCG00000034441	296.444	0.00269322	0.188961	-1.24122	L < M	-1.49822	L < H	-1.20706	M < H	MRGPRF
ENSSSCG00000039972	728.269	0.00270205	0.188961	1.04216	L > M	1.14729	L > H	1.10088	M > H	Cutal
ENSSSCG00000002689	1133.5	0.00271218	0.188961	-1.16552	L < M	-1.12371	L < H	1.03721	M > H	CMIP
ENSSSCG00000012046	832.243	0.00271389	0.188961	1.00223	L > M	-1.10836	L < H	-1.11084	M < H	SMIM11A
ENSSSCG00000011296	1330.87	0.00272903	0.188961	-1.03439	L < M	-1.13143	L < H	-1.09381	M < H	ANO1
ENSSSCG00000028977	118.432	0.00274315	0.188961	1.35382	L > M	-1.33942	L < H	-1.81333	M < H	DOK6
ENSSSCG00000039763	586.265	0.00275661	0.188961	1.03516	L > M	-1.22531	L < H	-1.26839	M < H	CMBL
ENSSSCG00000017546	172.396	0.00277734	0.189364	1.18319	L > M	1.13685	L > H	-1.04076	M < H	ZNF652
ENSSSCG00000017926	433.088	0.00282478	0.191567	-1.04547	L < M	-1.19621	L < H	-1.14419	M < H	SLC16A13
ENSSSCG00000028004	1562.76	0.00283971	0.191567	1.11806	L > M	1.14054	L > H	1.02011	M > H	RIN2
ENSSSCG00000003655	182.396	0.00287502	0.192929	1.25193	L > M	1.3368	L > H	1.0678	M > H	KIAA754
ENSSSCG00000028821	58.6915	0.00300672	0.198094	-1.27224	L < M	1.33807	L > H	1.70235	M > H	SASS6
ENSSSCG00000024621	2931.53	0.00301574	0.198094	1.18181	L > M	1.23901	L > H	1.04841	M > H	KAT2B
ENSSSCG00000028911	195.25	0.00301973	0.198094	1.18666	L > M	-1.21977	L < H	-1.44745	M < H	COLQ
ENSSSCG00000022994	203.375	0.00303197	0.198094	1.01057	L > M	1.27979	L > H	1.26641	M > H	CYB5R4
ENSSSCG00000009794	2222.95	0.00304623	0.198094	-1.12681	L < M	1.09243	L > H	1.23096	M > H	MLXIP
ENSSSCG00000025792	852.906	0.00305881	0.198094	-1.17839	L < M	-1.14483	L < H	1.02931	M > H	NOA1
ENSSSCG00000013303	862.507	0.00306074	0.198094	-1.05498	L < M	1.43294	L > H	1.51173	M > H	ABTB2
ENSSSCG00000010996	2839.47	0.00308643	0.198413	-1.04877	L < M	-1.11585	L < H	-1.06396	M < H	BAG1
ENSSSCG00000010457	44.9551	0.00311874	0.198413	-1.48275	L < M	1.17011	L > H	1.73497	M > H	KIF2B
ENSSSCG00000008396	44.7974	0.00313948	0.198413	-1.12986	L < M	1.38587	L > H	1.56584	M > H	CCDC85A
ENSSSCG00000007108	554.876	0.00314041	0.198413	1.22778	L > M	1.0338	L > H	-1.18763	M < H	KIZ
ENSSSCG00000021587	2748.46	0.00316827	0.198413	-1.04955	L < M	-1.12569	L < H	-1.07255	M < H	MESD
ENSSSCG00000005380	5906.87	0.00317321	0.198413	-1.08763	L < M	-1.27898	L < H	-1.17594	M < H	COL15A1
ENSSSCG00000022442	4087.94	0.00317528	0.198413	-1.04408	L < M	-1.10308	L < H	-1.05652	M < H	PAF1
ENSSSCG00000003862	2175.57	0.00320483	0.198413	-1.0882	L < M	-1.14158	L < H	-1.04906	M < H	CC2D1B
ENSSSCG00000001792	862.092	0.00321542	0.198413	1.15696	L > M	1.12954	L > H	-1.02428	M < H	EFL1
ENSSSCG00000011977	285.255	0.00323468	0.198413	1.06949	L > M	1.29473	L > H	1.21061	M > H	DCBLD2
ENSSSCG00000034540	225.627	0.00324057	0.198413	-1.04115	L < M	1.17052	L > H	1.21869	M > H	ZNF677
ENSSSCG00000009364	506.586	0.00325585	0.198413	-1.08187	L < M	-1.38235	L < H	-1.27774	M < H	FREM2
ENSSSCG00000021386	1024.32	0.00326799	0.198413	1.1115	L > M	-1.02877	L < H	-1.14347	M < H	PTGR1
ENSSSCG00000016338	758.762	0.00335031	0.202447	-1.14928	L < M	-1.22753	L < H	-1.06809	M < H	PER2
ENSSSCG00000032113	74.9332	0.00339139	0.203963	1.04306	L > M	1.77937	L > H	1.70591	M > H	AU018091
ENSSSCG00000016982	1851.38	0.00358174	0.213154	-1.01872	L < M	-1.1189	L < H	-1.09834	M < H	BOD1
ENSSSCG00000002818	198.275	0.00359682	0.213154	-1.0775	L < M	-1.25597	L < H	-1.16564	M < H	PLLP
ENSSSCG00000000067	238.409	0.00360309	0.213154	-1.13087	L < M	-1.49628	L < H	-1.32312	M < H	CHADL
ENSSSCG00000038708	1048.69	0.00361107	0.213154	1.07267	L > M	-1.07631	L < H	-1.15453	M < H	MTHFS
ENSSSCG00000014264	9041.9	0.00365318	0.214645	1.11907	L > M	1.26049	L > H	1.12638	M > H	HINT1
ENSSSCG00000013278	739.085	0.00370903	0.216673	-1.09875	L < M	-1.33622	L < H	-1.21612	M < H	TSPAN18
ENSSSCG00000004071	165.183	0.00374337	0.216673	-1.17587	L < M	-1.24343	L < H	-1.05746	M < H	CNKSR3
ENSSSCG00000009877	603.232	0.00376909	0.216673	-1.07669	L < M	-1.22924	L < H	-1.14169	M < H	IQCD
ENSSSCG00000007592	1992.4	0.00382535	0.216673	-1.06863	L < M	-1.14836	L < H	-1.0746	M < H	EIF2AK1
ENSSSCG00000023296	64.376	0.00384886	0.216673	-1.46978	L < M	1.33883	L > H	1.96778	M > H	CENPE
ENSSSCG00000010219	705.315	0.00384895	0.216673	-1.161	L < M	1.19785	L > H	1.3907	M > H	ARID5B
ENSSSCG00000022951	49.4356	0.00385815	0.216673	-1.28635	L < M	1.10389	L > H	1.41999	M > H	NFASC
ENSSSCG00000014430	3952.17	0.00385943	0.216673	1.04605	L > M	-1.21959	L < H	-1.27575	M < H	ABLIM3
ENSSSCG00000017158	203.689	0.00386956	0.216673	-1.29193	L < M	-1.43255	L < H	-1.10885	M < H	CCDC4
ENSSSCG00000038487	115.19	0.00387717	0.216673	1.43723	L > M	1.51823	L > H	1.05636	M > H	TMPO
ENSSSCG00000014182	124.733	0.00389641	0.216673	1.13931	L > M	1.33504	L > H	1.1718	M > H	SLCO4C1
ENSSSCG00000010142	165.332	0.00390575	0.216673	1.50399	L > M	1.40857	L > H	-1.06774	M < H	RYR2
ENSSSCG00000004127	537.104	0.00391394	0.216673	1.03324	L > M	1.15621	L > H	1.11901	M > H	PLAGL1
ENSSSCG00000008138	272.124	0.00393854	0.216673	-1.18014	L < M	1.09026	L > H	1.28666	M > H	GCC2
ENSSSCG00000021702	262.819	0.0039536	0.216673	-1.01528	L < M	1.2308	L > H	1.2496	M > H	XRRA1
ENSSSCG00000011680	84.3197	0.0039596	0.216673	-1.06554	L < M	1.31025	L > H	1.39613	M > H	PLS1
ENSSSCG00000001860	128.934	0.00406757	0.219779	1.09952	L > M	-1.11544	L < H	-1.22645	M < H	NRG4
ENSSSCG00000009864	1129.86	0.00409618	0.219779	1.06245	L > M	1.39326	L > H	1.31136	M > H	MED13L
ENSSSCG00000031530	1512.54	0.00410061	0.219779	-1.05447	L < M	-1.09216	L < H	-1.03574	M < H	DERL2
ENSSSCG00000001577	929.655	0.00412522	0.219779	-1.01679	L < M	-1.09689	L < H	-1.07878	M < H	TBC1D22B
ENSSSCG00000024119	2967.59	0.00413337	0.219779	1.00832	L > M	-1.11556	L < H	-1.12484	M < H	GLB1
ENSSSCG00000011609	2727.84	0.00413639	0.219779	-1.03987	L < M	-1.2925	L < H	-1.24294	M < H	FBLN2
ENSSSCG00000008714	71.2722	0.00413702	0.219779	1.61982	L > M	1.51294	L > H	-1.07065	M < H	PSAPL1
ENSSSCG00000008553	1764.86	0.00416972	0.220597	-1.02818	L < M	-1.1603	L < H	-1.1285	M < H	PREB
ENSSSCG00000004716	665.521	0.00419262	0.220892	1.01933	L > M	-1.133	L < H	-1.1549	M < H	TMEM62
ENSSSCG00000032423	822.216	0.00421905	0.22116	2.77439	L > M	1.77872	L > H	-1.55977	M < H	SPOCK1
ENSSSCG00000026794	2957.87	0.00423239	0.22116	-1.0034	L < M	-1.14919	L < H	-1.1453	M < H	SIRT2
ENSSSCG00000006307	1654.27	0.00427174	0.222305	-1.13413	L < M	1.05441	L > H	1.19584	M > H	RCSD1
ENSSSCG00000025417	924.542	0.00433717	0.224793	1.16524	L > M	-1.06098	L < H	-1.2363	M < H	BBS2
ENSSSCG00000037487	617.521	0.00436243	0.225186	-1.19186	L < M	-1.32305	L < H	-1.11007	M < H	AOC3
ENSSSCG00000035987	1587.84	0.00440204	0.226314	-1.08167	L < M	-1.29794	L < H	-1.19995	M < H	EHD3
ENSSSCG00000013078	63.2447	0.00450152	0.229925	-1.1794	L < M	-1.43547	L < H	-1.21713	M < H	MYRF
ENSSSCG00000009832	448.168	0.00450834	0.229925	1.02923	L > M	-1.18912	L < H	-1.22388	M < H	PHETA1
ENSSSCG00000006489	393.216	0.00456679	0.231978	1.10793	L > M	-1.22141	L < H	-1.35324	M < H	TMEM79
ENSSSCG00000001780	2851.43	0.00462015	0.233757	1.04193	L > M	-1.27881	L < H	-1.33243	M < H	FAH
ENSSSCG00000008482	438.884	0.00469151	0.23643	-1.12828	L < M	-1.06443	L < H	1.05999	M > H	GEMIN6
ENSSSCG00000010253	3490.77	0.00476302	0.239089	-1.10914	L < M	-1.11314	L < H	-1.00361	M < H	HK1
ENSSSCG00000003667	767.234	0.00479533	0.239422	-1.07714	L < M	1.10765	L > H	1.19309	M > H	TRIT1
ENSSSCG00000031868	128.643	0.00482552	0.239422	-1.10827	L < M	1.59585	L > H	1.76863	M > H	XK
ENSSSCG00000009680	2438.61	0.00486485	0.239422	-1.11652	L < M	-1.11071	L < H	1.00523	M > H	EXTL3
ENSSSCG00000030165	293.313	0.00487776	0.239422	-1.48169	L < M	-1.02446	L < H	1.4463	M > H	MAFF
ENSSSCG00000003471	539.359	0.00487963	0.239422	-1.1972	L < M	-1.25411	L < H	-1.04753	M < H	EPHA2
ENSSSCG00000021744	412.254	0.00489652	0.239422	-1.12316	L < M	-1.03791	L < H	1.08213	M > H	C4H8orf76
ENSSSCG00000026863	3131.41	0.0049011	0.239422	1.10769	L > M	-1.09156	L < H	-1.20912	M < H	FARP1
ENSSSCG00000040267	712.691	0.00494428	0.239515	-1.00268	L < M	-1.13275	L < H	-1.12972	M < H	CYS1
ENSSSCG00000005440	781.736	0.00495679	0.239515	1.058	L > M	-1.11146	L < H	-1.17592	M < H	ABITRAM
ENSSSCG00000017089	10311.2	0.00497337	0.239515	1.01241	L > M	-1.1404	L < H	-1.15455	M < H	ANXA6
ENSSSCG00000040890	2359.96	0.00498796	0.239515	-1.02709	L < M	-1.16863	L < H	-1.13782	M < H	ABHD14B
ENSSSCG00000003486	2356.73	0.00502287	0.239515	-1.19166	L < M	-1.44097	L < H	-1.20922	M < H	ARHGEF1L
ENSSSCG00000023907	481.109	0.00504009	0.239515	-1.08618	L < M	-1.14054	L < H	-1.05004	M < H	AFAP1
ENSSSCG00000031810	1053.8	0.00505402	0.239515	-1.00161	L < M	-1.095	L < H	-1.09324	M < H	NGRN
ENSSSCG00000027525	24638.9	0.00507	0.239515	-1.1534	L < M	-1.33625	L < H	-1.15853	M < H	DHCR24
ENSSSCG00000012532	263.417	0.00508358	0.239515	1.07748	L > M	-1.06687	L < H	-1.14953	M < H	TCEAL1
ENSSSCG00000011732	109.609	0.00510713	0.239515	-1.11654	L < M	1.26426	L > H	1.41159	M > H	TRIM59
ENSSSCG00000000029	67.224	0.00511585	0.239515	-1.42172	L < M	-1.34812	L < H	1.0546	M > H	SCUBE1
ENSSSCG00000016101	1302.79	0.00512843	0.239515	1.00844	L > M	1.13138	L > H	1.12191	M > H	CFLAR
ENSSSCG00000040433	869.217	0.00520514	0.24221	1.01174	L > M	1.13882	L > H	1.12561	M > H	ZNF808
ENSSSCG00000036445	81.2876	0.00525598	0.243124	-1.23772	L < M	1.48167	L > H	1.8339	M > H	CXCL13
ENSSSCG00000027046	165.824	0.00526292	0.243124	-1.48922	L < M	-3.7908	L < H	-2.54549	M < H	USP9Y
ENSSSCG00000022786	1887.59	0.00534387	0.245972	-1.02826	L < M	-1.14492	L < H	-1.11345	M < H	MOGS
ENSSSCG00000010437	229.001	0.00536816	0.246202	1.22732	L > M	1.55753	L > H	1.26905	M > H	PAPSS2
ENSSSCG00000035958	276.413	0.00543759	0.247881	1.06844	L > M	-1.10126	L < H	-1.17664	M < H	EVA1A
ENSSSCG00000015072	1918.23	0.00544366	0.247881	-1.01981	L < M	-1.13693	L < H	-1.11485	M < H	PCSK7
ENSSSCG00000034387	1964.7	0.00547259	0.248311	-1.06843	L < M	-1.24784	L < H	-1.16792	M < H	ARL2
ENSSSCG00000022797	2095.18	0.00554547	0.249562	1.21382	L > M	1.02601	L > H	-1.18305	M < H	PPP1R3B
ENSSSCG00000014575	341.198	0.00555246	0.249562	-1.08965	L < M	-1.23691	L < H	-1.13514	M < H	SCUBE2
ENSSSCG00000033971	498.715	0.00555888	0.249562	1.05064	L > M	1.15296	L > H	1.0974	M > H	ZNF47
ENSSSCG00000013655	1144.09	0.00557904	0.249589	-1.24606	L < M	1.00021	L > H	1.24632	M > H	ICAM1
ENSSSCG00000015559	236.354	0.00562155	0.249734	-1.15727	L < M	1.12693	L > H	1.30416	M > H	NCF2
ENSSSCG00000010593	744.148	0.00562564	0.249734	1.18149	L > M	1.02213	L > H	-1.15592	M < H	CNNM2
ENSSSCG00000025787	116.384	0.00564354	0.249734	1.24999	L > M	-1.34641	L < H	-1.683	M < H	TMEM72
ENSSSCG00000014876	103.856	0.00566064	0.249734	1.38043	L > M	1.51967	L > H	1.10087	M > H	MYO7A
ENSSSCG00000038970	80.0559	0.00569023	0.250174	1.03761	L > M	1.26133	L > H	1.21561	M > H	BCL2L15
ENSSSCG00000021738	653.942	0.0057173	0.250286	-1.0554	L < M	1.13579	L > H	1.19872	M > H	PTPN2
ENSSSCG00000017643	871.68	0.00573204	0.250286	-1.11628	L < M	-1.21545	L < H	-1.08884	M < H	SEPTIN4
ENSSSCG00000037009	139.893	0.00575773	0.25055	-1.94194	L < M	1.12857	L > H	2.19162	M > H
ENSSSCG00000034484	1064.49	0.00580273	0.251649	1.05644	L > M	1.21248	L > H	1.1477	M > H	SPEN
ENSSSCG00000001347	2466.85	0.00583736	0.251854	-1.00751	L < M	-1.09755	L < H	-1.08937	M < H	PPP1R1
ENSSSCG00000002266	1476.04	0.00585425	0.251854	1.06988	L > M	1.21298	L > H	1.13375	M > H	CHD2
ENSSSCG00000040581	1236.74	0.00588498	0.251854	-1.27072	L < M	1.07979	L > H	1.37212	M > H	CISH
ENSSSCG00000014948	79.4797	0.00588647	0.251854	1.23356	L > M	1.38215	L > H	1.12046	M > H	C9H11orf54
ENSSSCG00000026996	873.217	0.00593367	0.252557	1.22539	L > M	1.32068	L > H	1.07776	M > H	ABCC4
ENSSSCG00000024310	358.883	0.00597352	0.252557	-1.33586	L < M	-1.03887	L < H	1.28588	M > H	F13A1
ENSSSCG00000003154	2253.04	0.00598134	0.252557	-1.04596	L < M	-1.15402	L < H	-1.10331	M < H	GYS1
ENSSSCG00000026106	2829.64	0.00598213	0.252557	1.01107	L > M	-1.14812	L < H	-1.16083	M < H	TXNDC15
ENSSSCG00000039769	823.328	0.00600941	0.252639	1.1688	L > M	-1.00803	L < H	-1.17819	M < H	SPIRE1
ENSSSCG00000017693	460.839	0.0060516	0.252639	-1.19661	L < M	-1.2157	L < H	-1.01595	M < H	AATF
ENSSSCG00000039175	57.736	0.00606631	0.252639	-1.11343	L < M	1.20973	L > H	1.34695	M > H	MARCHF1
ENSSSCG00000030396	1977.91	0.00608592	0.252639	1.08241	L > M	1.21025	L > H	1.11811	M > H	SETD7
ENSSSCG00000000886	31122.9	0.00609542	0.252639	-1.14119	L < M	-1.16637	L < H	-1.02206	M < H	SLC25A3
ENSSSCG00000004952	3311.4	0.00611472	0.252639	1.30807	L > M	1.05445	L > H	-1.24052	M < H	SMAD3
ENSSSCG00000034105	3975.08	0.00614138	0.252639	-1.04946	L < M	-1.15388	L < H	-1.09949	M < H	TMEM127
ENSSSCG00000022402	294.857	0.00617692	0.252639	1.17494	L > M	1.16924	L > H	-1.00488	M < H	GRAMD2B
ENSSSCG00000025703	148.412	0.00618829	0.252639	-1.09702	L < M	1.26023	L > H	1.38251	M > H	REV3L
ENSSSCG00000007360	1159.22	0.00619582	0.252639	1.11936	L > M	1.17555	L > H	1.0502	M > H	CHD6
ENSSSCG00000030544	204.945	0.00620825	0.252639	1.02595	L > M	-1.18547	L < H	-1.21624	M < H	TMEM143
ENSSSCG00000006743	236.17	0.0062563	0.252639	1.1607	L > M	-1.01975	L < H	-1.18363	M < H	SLC22A15
ENSSSCG00000011412	69.5968	0.00627184	0.252639	1.09094	L > M	-1.17847	L < H	-1.28564	M < H	CACNA2D2
ENSSSCG00000038508	491.189	0.00632885	0.252639	-1.08343	L < M	1.32849	L > H	1.43931	M > H	SPTBN2
ENSSSCG00000036060	141.659	0.00633266	0.252639	-1.5049	L < M	-1.52039	L < H	-1.01029	M < H	RRAD
ENSSSCG00000015853	3170.45	0.00633825	0.252639	1.0919	L > M	1.17001	L > H	1.07153	M > H	HERC2
ENSSSCG00000010503	107.596	0.00636749	0.252639	-1.372	L < M	1.09563	L > H	1.50321	M > H	ZNF518A
ENSSSCG00000011121	550.923	0.00638381	0.252639	-1.14867	L < M	1.17454	L > H	1.34916	M > H	CELF2
ENSSSCG00000037582	668.068	0.00639645	0.252639	1.15317	L > M	1.2902	L > H	1.11883	M > H	F2RL2
ENSSSCG00000004463	57.6015	0.00640259	0.252639	1.12112	L > M	1.2957	L > H	1.15572	M > H
ENSSSCG00000006324	3929.97	0.0064396	0.252639	-1.06647	L < M	-1.11484	L < H	-1.04536	M < H	ALDH9A1
ENSSSCG00000011870	302.826	0.0064854	0.252639	-1.03028	L < M	-1.15816	L < H	-1.12413	M < H	PDIA5
ENSSSCG00000003491	1922.49	0.00649412	0.252639	1.02327	L > M	-1.22073	L < H	-1.24914	M < H	AKR7A2
ENSSSCG00000011720	814.842	0.00650126	0.252639	-1.16508	L < M	1.21542	L > H	1.41606	M > H	MBNL1
ENSSSCG00000010447	7507.57	0.00650458	0.252639	-1.14723	L < M	-1.34433	L < H	-1.1718	M < H	ACTA2
ENSSSCG00000017005	149.633	0.00650526	0.252639	-1.12233	L < M	-1.37325	L < H	-1.22357	M < H	KCNMB1
ENSSSCG00000037970	47.4303	0.00652152	0.252639	-1.21519	L < M	-1.33729	L < H	-1.10047	M < H	SOX8
ENSSSCG00000021828	560.988	0.00655012	0.252639	1.04763	L > M	1.21401	L > H	1.15881	M > H	TAPT1
ENSSSCG00000035057	782.109	0.00655871	0.252639	-1.02508	L < M	-1.12986	L < H	-1.10221	M < H	RUNDC1
ENSSSCG00000027465	96.1052	0.0067233	0.255493	-1.16835	L < M	-1.1758	L < H	-1.00638	M < H	NLGN3
ENSSSCG00000022309	57.0895	0.00673547	0.255493	-1.01552	L < M	1.24451	L > H	1.26383	M > H	GPR34
ENSSSCG00000011615	8687.37	0.00678345	0.255493	-1.0426	L < M	-1.09191	L < H	-1.0473	M < H	RAB7A
ENSSSCG00000011695	103.176	0.00678591	0.255493	1.35575	L > M	1.47992	L > H	1.09159	M > H	AGTR1
ENSSSCG00000035101	324.002	0.00680898	0.255493	-1.01611	L < M	1.69601	L > H	1.72332	M > H	KLF5
ENSSSCG00000034373	1214.74	0.00680918	0.255493	-1.01366	L < M	1.18094	L > H	1.19707	M > H	TNRC6C
ENSSSCG00000013902	390.925	0.00682788	0.255493	-1.02206	L < M	-1.21705	L < H	-1.19079	M < H	AC008397.1
ENSSSCG00000025486	9222.51	0.00683945	0.255493	-1.07575	L < M	-1.16164	L < H	-1.07985	M < H	MDH2
ENSSSCG00000005322	1378.41	0.00685193	0.255493	-1.1092	L < M	-1.12591	L < H	-1.01507	M < H	NPR2
ENSSSCG00000017806	407.073	0.00685275	0.255493	-1.14714	L < M	-1.04346	L < H	1.09937	M > H	MRM3
ENSSSCG00000007521	4863.22	0.00685322	0.255493	1.00742	L > M	-1.16931	L < H	-1.17799	M < H	NELFCD
ENSSSCG00000033381	128.448	0.00688211	0.255822	-1.22615	L < M	1.36021	L > H	1.66782	M > H	IRF4
ENSSSCG00000011038	214.766	0.00693732	0.257125	-1.04301	L < M	1.29131	L > H	1.34685	M > H	MRC1
ENSSSCG00000015243	115.023	0.00697956	0.257392	-1.00317	L < M	1.25887	L > H	1.26286	M > H	PRDM1
ENSSSCG00000028203	132.551	0.00698492	0.257392	-1.04076	L < M	-1.35542	L < H	-1.30233	M < H	TF
ENSSSCG00000032354	197.176	0.00706305	0.259521	-1.49804	L < M	-3.50628	L < H	-2.34057	M < H	KDM5D
ENSSSCG00000016656	1259.83	0.00709681	0.260013	-1.19484	L < M	-1.03154	L < H	1.1583	M > H	ELMO1
ENSSSCG00000038001	322.306	0.00715153	0.260678	1.09836	L > M	-1.00073	L < H	-1.09916	M < H	RBKS
ENSSSCG00000005300	17368.7	0.00715587	0.260678	1.00397	L > M	-1.0888	L < H	-1.09312	M < H	VCP
ENSSSCG00000038579	1106.04	0.00721679	0.262126	1.01107	L > M	-1.19417	L < H	-1.20738	M < H	DKKL1
ENSSSCG00000013273	1507.62	0.00723971	0.262126	-2.91973	L < M	-1.14051	L < H	2.56003	M > H	CHST1
ENSSSCG00000038872	754.948	0.00727268	0.262126	-1.02703	L < M	1.19129	L > H	1.22349	M > H	GMEB1
ENSSSCG00000015115	1230.51	0.00727784	0.262126	1.04168	L > M	1.41487	L > H	1.35826	M > H	CBL
ENSSSCG00000008943	1472.12	0.00729877	0.262139	1.05847	L > M	1.34721	L > H	1.27279	M > H	SLC4A4
ENSSSCG00000036322	1032.21	0.0073736	0.263411	-1.27379	L < M	-1.20207	L < H	1.05966	M > H	SPRY4
ENSSSCG00000039712	48.8869	0.00743217	0.263411	-1.15639	L < M	-1.35965	L < H	-1.17577	M < H	LCMT1
ENSSSCG00000011493	848.113	0.00745071	0.263411	1.01797	L > M	1.21814	L > H	1.19664	M > H	ATXN7
ENSSSCG00000039549	222.097	0.00747367	0.263411	-1.04012	L < M	1.31217	L > H	1.36482	M > H	PLEKHF2
ENSSSCG00000015056	1230.79	0.00748705	0.263411	-1.03161	L < M	-1.11886	L < H	-1.08457	M < H	REXO2
ENSSSCG00000002496	1630.78	0.00749793	0.263411	1.07432	L > M	-1.11959	L < H	-1.20279	M < H	GLRX5
ENSSSCG00000012669	79.9272	0.00750875	0.263411	-1.09622	L < M	-1.29751	L < H	-1.18362	M < H	ARHGAP36
ENSSSCG00000036620	827.76	0.00751972	0.263411	-1.0868	L < M	-1.1583	L < H	-1.06579	M < H	DPH2
ENSSSCG00000014014	2905.65	0.00756502	0.263411	-1.017	L < M	-1.11261	L < H	-1.09401	M < H	RNF130
ENSSSCG00000006836	195.462	0.00757521	0.263411	1.38027	L > M	2.02861	L > H	1.46971	M > H	KIAA1324
ENSSSCG00000013397	171.534	0.00757965	0.263411	1.09968	L > M	1.49641	L > H	1.36078	M > H	ARNTL
ENSSSCG00000009071	560.403	0.00758212	0.263411	-1.08738	L < M	1.09709	L > H	1.19294	M > H	JADE1
ENSSSCG00000006740	17332.1	0.00764779	0.263689	-1.06647	L < M	-1.14144	L < H	-1.07029	M < H	ATP1A1
ENSSSCG00000038732	721.179	0.00764789	0.263689	-1.16618	L < M	1.11529	L > H	1.30063	M > H	AGAP2
ENSSSCG00000029438	698.551	0.00765214	0.263689	1.12191	L > M	-1.10317	L < H	-1.23766	M < H	SESN2
ENSSSCG00000036914	106.251	0.00770104	0.263813	-1.01523	L < M	-1.21114	L < H	-1.19297	M < H	CUNH9orf116
ENSSSCG00000009285	138.54	0.00771875	0.263813	-1.50863	L < M	-1.54263	L < H	-1.02254	M < H	C1QTNF9B
ENSSSCG00000028567	294.334	0.00773963	0.263813	-1.55237	L < M	-1.18296	L < H	1.31227	M > H	BTNL9
ENSSSCG00000015363	72.7768	0.00774552	0.263813	1.59309	L > M	-1.02078	L < H	-1.6262	M < H	AGR2
ENSSSCG00000017301	398.082	0.00775919	0.263813	1.03468	L > M	1.19581	L > H	1.15573	M > H	TLK2
ENSSSCG00000036748	230.674	0.00781771	0.264887	1.22087	L > M	-1.02053	L < H	-1.24594	M < H	ENSSSCG00000036748
ENSSSCG00000034321	1089.3	0.00783233	0.264887	-1.06116	L < M	1.50078	L > H	1.59256	M > H	TP53INP1
ENSSSCG00000006013	116.004	0.00786809	0.265371	-1.40745	L < M	1.128	L > H	1.58759	M > H	AARD
ENSSSCG00000022618	357.392	0.00788989	0.265371	-1.0203	L < M	-1.1299	L < H	-1.10742	M < H	CMTM8
ENSSSCG00000008835	202.634	0.00793429	0.265371	-1.48835	L < M	-1.08356	L < H	1.37358	M > H	RASL11B
ENSSSCG00000027190	1695.61	0.00796686	0.265371	-1.0431	L < M	-1.10694	L < H	-1.0612	M < H	PEX26
ENSSSCG00000011218	223.598	0.00797649	0.265371	-1.03276	L < M	1.3421	L > H	1.38607	M > H	SLC4A7
ENSSSCG00000026947	4042.21	0.00798763	0.265371	1.00657	L > M	-1.15533	L < H	-1.16291	M < H	GMPR2
ENSSSCG00000036612	664.113	0.00799236	0.265371	-1.42857	L < M	-1.14869	L < H	1.24366	M > H	TNFAIP2
ENSSSCG00000001646	1142.76	0.00803117	0.265967	1.00024	L > M	1.10737	L > H	1.10711	M > H	BICRAL
ENSSSCG00000035570	97.4365	0.0081195	0.268074	-1.07437	L < M	1.10819	L > H	1.1906	M > H	HNRNPL
ENSSSCG00000015232	419.346	0.00816302	0.268074	-1.14724	L < M	1.04363	L > H	1.19729	M > H	ST3GAL4
ENSSSCG00000007539	713.102	0.00818188	0.268074	1.13615	L > M	-1.14304	L < H	-1.29867	M < H	RBBP8NL
ENSSSCG00000010885	200.69	0.00818717	0.268074	-1.22004	L < M	1.00793	L > H	1.22971	M > H	TLR5
ENSSSCG00000017522	47.7916	0.00825064	0.268074	1.67245	L > M	1.54259	L > H	-1.08419	M < H	SP6
ENSSSCG00000007679	1918.2	0.00828738	0.268074	1.20679	L > M	1.08743	L > H	-1.10976	M < H	IFT22
ENSSSCG00000023974	758.262	0.00829316	0.268074	1.0476	L > M	1.11958	L > H	1.06871	M > H	PHF21A
ENSSSCG00000005297	658.062	0.00830706	0.268074	-1.05533	L < M	-1.18366	L < H	-1.12159	M < H	DNAJB5
ENSSSCG00000038969	762.77	0.00831801	0.268074	-1.0384	L < M	-1.23667	L < H	-1.19093	M < H	DMPK
ENSSSCG00000039946	3806.85	0.0083307	0.268074	-1.13473	L < M	-1.24767	L < H	-1.09954	M < H	CD34
ENSSSCG00000024439	227.266	0.0083499	0.268074	-1.01406	L < M	1.44097	L > H	1.46123	M > H	PTGER4
ENSSSCG00000017397	2432.43	0.00837261	0.268074	-1.03412	L < M	-1.1245	L < H	-1.0874	M < H	MLX
ENSSSCG00000004082	760.446	0.00837747	0.268074	-1.00119	L < M	1.22295	L > H	1.2244	M > H	SYNE1
ENSSSCG00000009873	126.231	0.00840228	0.268074	-1.09259	L < M	-1.27884	L < H	-1.17046	M < H	DTX1
ENSSSCG00000009240	652.56	0.00841015	0.268074	1.0061	L > M	1.43054	L > H	1.42187	M > H	PLAC8
ENSSSCG00000012481	1452.58	0.00844148	0.268401	-1.06024	L < M	-1.12411	L < H	-1.06024	M < H	TSPAN6
ENSSSCG00000001219	2145.97	0.00849277	0.26936	-1.03958	L < M	-1.08243	L < H	-1.04121	M < H	TRIM27
ENSSSCG00000009293	2857.59	0.00854927	0.269839	-1.09855	L < M	1.17703	L > H	1.29303	M > H	SPATA13
ENSSSCG00000005660	4355.16	0.0085502	0.269839	1.01571	L > M	-1.1132	L < H	-1.13069	M < H	TBC1D13
ENSSSCG00000006500	2341.86	0.00859292	0.270518	-1.08893	L < M	-1.12479	L < H	-1.03293	M < H	UBQLN4
ENSSSCG00000009684	600.456	0.00864762	0.271438	-1.06704	L < M	-1.15802	L < H	-1.08527	M < H	MSRA
ENSSSCG00000024970	631.857	0.00866472	0.271438	1.04175	L > M	1.19802	L > H	1.15001	M > H	ETV3
ENSSSCG00000007754	630.62	0.00873352	0.272499	-1.20724	L < M	-1.21311	L < H	-1.00486	M < H	ITGAM
ENSSSCG00000040559	594.004	0.00874135	0.272499	-1.01824	L < M	-1.09184	L < H	-1.07228	M < H	ZNF691
ENSSSCG00000008141	98.4245	0.00877308	0.272822	-1.09003	L < M	-1.88136	L < H	-1.72597	M < H	ST6GAL2
ENSSSCG00000025561	173.576	0.00885592	0.274274	-1.17367	L < M	-1.34312	L < H	-1.14438	M < H	VASN
ENSSSCG00000008765	227.669	0.0088628	0.274274	1.22773	L > M	1.06497	L > H	-1.15283	M < H	PCDH7
ENSSSCG00000005981	621.433	0.00889314	0.274292	-1.0542	L < M	1.19918	L > H	1.26418	M > H	FBXO32
ENSSSCG00000003679	2046.66	0.00890641	0.274292	-1.01382	L < M	-1.09722	L < H	-1.08227	M < H	PPP4R1
ENSSSCG00000009773	1787.13	0.00915973	0.281031	1.01918	L > M	-1.1329	L < H	-1.15462	M < H	RILPL1
ENSSSCG00000023324	1171.94	0.00916932	0.281031	1.13391	L > M	1.25066	L > H	1.10297	M > H	KMT2A
ENSSSCG00000010298	123.331	0.0092003	0.281304	1.21824	L > M	1.03122	L > H	-1.18135	M < H	CFAP7
ENSSSCG00000037803	878.691	0.00926766	0.282133	-1.21161	L < M	1.18953	L > H	1.44124	M > H	MARCKS
ENSSSCG00000015250	301.512	0.0092848	0.282133	-1.25521	L < M	-1.29355	L < H	-1.03055	M < H	ADAMTS15
ENSSSCG00000003619	246.987	0.0093089	0.282133	1.09992	L > M	-1.17278	L < H	-1.28997	M < H	AZIN2
ENSSSCG00000011925	69.3751	0.00931592	0.282133	-1.00593	L < M	1.47139	L > H	1.48011	M > H	CD2R1
ENSSSCG00000013249	2140.9	0.00939099	0.282323	1.07576	L > M	1.21169	L > H	1.12636	M > H	CKAP5
ENSSSCG00000007932	494.9	0.00940043	0.282323	-1.09585	L < M	-1.23591	L < H	-1.12781	M < H	ROGDI
ENSSSCG00000039261	794.207	0.0094272	0.282323	-1.20964	L < M	-1.48485	L < H	-1.22751	M < H	WSCD2
ENSSSCG00000023376	75.9452	0.00942972	0.282323	-1.01156	L < M	1.29269	L > H	1.30763	M > H	PARD6G
ENSSSCG00000002926	2219.44	0.00943291	0.282323	-1.02464	L < M	-1.17442	L < H	-1.14618	M < H	TBCB
ENSSSCG00000006083	7255.22	0.00950465	0.282327	-1.08161	L < M	-1.18875	L < H	-1.09906	M < H	LAPTM4B
ENSSSCG00000009283	1909.81	0.00950804	0.282327	1.01544	L > M	-1.18569	L < H	-1.204	M < H	TNFRSF19
ENSSSCG00000035027	148.64	0.00952637	0.282327	-1.2292	L < M	1.12099	L > H	1.37793	M > H	ZDHHC14
ENSSSCG00000034347	499.512	0.00952791	0.282327	1.09351	L > M	1.16804	L > H	1.06816	M > H	TRIM56
ENSSSCG00000014432	245.829	0.00954377	0.282327	1.17179	L > M	1.11652	L > H	-1.0495	M < H	GRPEL2
ENSSSCG00000008334	435.914	0.00957121	0.282484	-1.01834	L < M	1.19304	L > H	1.21492	M > H	MXD1
ENSSSCG00000010893	1624.02	0.00959588	0.282558	1.25337	L > M	1.25753	L > H	1.00332	M > H	CFH
ENSSSCG00000004781	309.617	0.00966862	0.283447	1.10782	L > M	-1.08995	L < H	-1.20747	M < H	PAK6
ENSSSCG00000011430	2387.79	0.00967464	0.283447	-1.11198	L < M	-1.14252	L < H	-1.02746	M < H	DUSP7
ENSSSCG00000023533	408.054	0.00970826	0.283447	1.04648	L > M	1.19933	L > H	1.14606	M > H	ZNF236
ENSSSCG00000001478	655.363	0.00975125	0.283447	1.34377	L > M	1.11233	L > H	-1.20807	M < H	BMP5
ENSSSCG00000026547	531.707	0.00975828	0.283447	-1.31054	L < M	-1.02517	L < H	1.27837	M > H	SLC45A3
ENSSSCG00000003617	5179.79	0.00975947	0.283447	-1.09089	L < M	-1.08501	L < H	1.00541	M > H	TXLNA
ENSSSCG00000037793	1951.75	0.00987254	0.285697	1.00652	L > M	-1.10717	L < H	-1.11439	M < H	NIT1
ENSSSCG00000011186	115.828	0.00988175	0.285697	1.59838	L > M	1.35449	L > H	-1.18007	M < H	COL6A5
ENSSSCG00000017583	150.34	0.00990501	0.285721	-1.02743	L < M	-1.24666	L < H	-1.21337	M < H	SGCA
ENSSSCG00000039953	1026.73	0.0100651	0.289684	-1.04097	L < M	1.27552	L > H	1.32778	M > H	PNRC1
ENSSSCG00000017917	8552.43	0.0101171	0.29011	-1.03751	L < M	-1.18623	L < H	-1.14335	M < H	MINK1
ENSSSCG00000015784	5748.32	0.0101263	0.29011	1.19026	L > M	1.00942	L > H	-1.17914	M < H	ACSL1
ENSSSCG00000022919	45.9992	0.0101571	0.29011	1.07489	L > M	1.34328	L > H	1.24969	M > H	KIF5C
ENSSSCG00000033392	165.771	0.0101709	0.29011	-1.06577	L < M	1.52843	L > H	1.62896	M > H	SCML4
ENSSSCG00000027882	1425.98	0.0102416	0.290452	-1.0976	L < M	-1.27856	L < H	-1.16487	M < H	C10H1orf115
ENSSSCG00000036673	5143.86	0.010258	0.290452	1.05525	L > M	-1.04767	L < H	-1.10555	M < H	PPT1
ENSSSCG00000031317	44.7711	0.0102625	0.290452	-1.16085	L < M	1.4991	L > H	1.74022	M > H
ENSSSCG00000000025	357.031	0.0103173	0.290452	-1.25056	L < M	1.098	L > H	1.37311	M > H	PARVG
ENSSSCG00000015958	273.934	0.0103254	0.290452	-1.0938	L < M	1.20992	L > H	1.32341	M > H	PDK1
ENSSSCG00000036074	1061.94	0.01034	0.290452	1.27124	L > M	1.33814	L > H	1.05262	M > H	AP1S2
ENSSSCG00000029593	86.0137	0.0103741	0.290452	-1.15979	L < M	1.29365	L > H	1.50036	M > H	FOXN2
ENSSSCG00000007816	2945.43	0.010375	0.290452	1.0616	L > M	-1.19679	L < H	-1.27051	M < H	IL21R
ENSSSCG00000029096	136.545	0.0104277	0.290452	-1.16828	L < M	1.32825	L > H	1.55177	M > H	HRH2
ENSSSCG00000012787	216.54	0.010429	0.290452	-1.3643	L < M	-1.47778	L < H	-1.08318	M < H	L1CAM
ENSSSCG00000034357	5233.68	0.0104411	0.290452	-1.03372	L < M	-1.11803	L < H	-1.08156	M < H	DAG1
ENSSSCG00000000735	1747.95	0.0104563	0.290452	-1.08391	L < M	-1.15638	L < H	-1.06686	M < H	TSPAN9
ENSSSCG00000006095	85.743	0.0104832	0.290566	-1.19381	L < M	1.28734	L > H	1.53683	M > H	CCNE2
ENSSSCG00000015145	557.336	0.0105593	0.291456	-1.06355	L < M	-1.11772	L < H	-1.05093	M < H	ZNF22
ENSSSCG00000036049	889.254	0.0105899	0.291456	1.99318	L > M	1.4435	L > H	-1.38079	M < H	PEG1
ENSSSCG00000002504	90.9555	0.0106523	0.291456	1.37614	L > M	1.17811	L > H	-1.16809	M < H	AK7
ENSSSCG00000008119	239.481	0.0106659	0.291456	-1.38825	L < M	1.46986	L > H	2.04054	M > H	KCNIP3
ENSSSCG00000039652	360.591	0.0106732	0.291456	1.08566	L > M	1.13915	L > H	1.04927	M > H	OTUD3
ENSSSCG00000030567	3041.77	0.0106801	0.291456	-1.08586	L < M	-1.11548	L < H	-1.02727	M < H	SSR3
ENSSSCG00000013395	966.569	0.010736	0.291456	1.21307	L > M	1.14887	L > H	-1.05589	M < H	BTBD1
ENSSSCG00000015613	1146.1	0.0107928	0.291456	-1.09228	L < M	-1.13716	L < H	-1.04109	M < H	C9H1orf74
ENSSSCG00000008684	113.931	0.0108064	0.291456	-1.07381	L < M	1.39936	L > H	1.50265	M > H	POLN
ENSSSCG00000023788	463.648	0.0108227	0.291456	1.19008	L > M	1.04166	L > H	-1.14248	M < H	TBC1D3
ENSSSCG00000017728	1001.32	0.010825	0.291456	-1.05823	L < M	-1.16386	L < H	-1.09981	M < H	MYO1D
ENSSSCG00000017429	1274.72	0.0108382	0.291456	-1.02082	L < M	-1.19867	L < H	-1.17422	M < H	P3H4
ENSSSCG00000012134	432.964	0.0108449	0.291456	-1.19195	L < M	1.11522	L > H	1.32928	M > H	PIGA
ENSSSCG00000033765	86.1117	0.0108477	0.291456	-1.02914	L < M	-1.30362	L < H	-1.26671	M < H	PCDHGA3
ENSSSCG00000017462	69.1197	0.0108582	0.291456	-2.21858	L < M	-1.28854	L < H	1.72178	M > H	KRT27
ENSSSCG00000037144	943.288	0.0109455	0.292865	1.00385	L > M	1.20861	L > H	1.20397	M > H	CDKN1B
ENSSSCG00000011731	329.796	0.010971	0.292865	-1.26995	L < M	1.22637	L > H	1.55743	M > H	SMC4
ENSSSCG00000025565	4606.74	0.0109903	0.292865	-1.04698	L < M	-1.11486	L < H	-1.06484	M < H	NOMO3
ENSSSCG00000009125	44.9922	0.0110303	0.292865	-1.08671	L < M	1.23589	L > H	1.34305	M > H	ANK2
ENSSSCG00000008241	254.342	0.0110355	0.292865	-1.10884	L < M	-1.24123	L < H	-1.11939	M < H	TCF7L1
ENSSSCG00000001987	1540.72	0.0110485	0.292865	-1.0113	L < M	-1.10716	L < H	-1.09479	M < H	RIPK3
ENSSSCG00000008988	449.376	0.0110831	0.293174	-1.03258	L < M	1.33035	L > H	1.37369	M > H	CCNG2
ENSSSCG00000004279	187.252	0.0111837	0.293918	1.01567	L > M	1.24711	L > H	1.22786	M > H	OGFRL1
ENSSSCG00000009840	2076.55	0.0111889	0.293918	-1.03398	L < M	-1.09159	L < H	-1.05572	M < H	PRKAB1
ENSSSCG00000016067	306.387	0.0111995	0.293918	-1.26979	L < M	1.33364	L > H	1.69344	M > H	STK17B
ENSSSCG00000002734	298.848	0.0112164	0.293918	1.07395	L > M	-1.07608	L < H	-1.15566	M < H	MARVELD3
ENSSSCG00000033736	73.1308	0.0112396	0.293918	-1.49204	L < M	-1.20839	L < H	1.23474	M > H
ENSSSCG00000035446	9967.67	0.0112585	0.293918	-1.14957	L < M	-1.22253	L < H	-1.06347	M < H	CAVIN1
ENSSSCG00000015086	60.7633	0.0112726	0.293918	-1.32528	L < M	1.48295	L > H	1.96532	M > H	TMPRSS4
ENSSSCG00000009192	328.614	0.0113097	0.294031	-1.10127	L < M	1.14151	L > H	1.25712	M > H	PDLIM5
ENSSSCG00000015277	946.432	0.0113629	0.294031	-1.19491	L < M	1.03146	L > H	1.2325	M > H	SOX13
ENSSSCG00000013514	450.085	0.0113633	0.294031	-1.21459	L < M	-1.25478	L < H	-1.03309	M < H	LRG1
ENSSSCG00000001535	40.2631	0.0113877	0.294031	1.19697	L > M	1.41129	L > H	1.17905	M > H	TCP11
ENSSSCG00000014176	424.646	0.0113923	0.294031	1.01865	L > M	-1.15628	L < H	-1.17784	M < H	RGMB
ENSSSCG00000008913	23855.9	0.0114331	0.29449	-1.13935	L < M	-1.20573	L < H	-1.05826	M < H	IGFBP7
ENSSSCG00000024881	500.27	0.0114685	0.294804	1.01452	L > M	1.23611	L > H	1.21842	M > H	TCP11L2
ENSSSCG00000000907	124.073	0.0115707	0.296835	1.03266	L > M	1.34316	L > H	1.30067	M > H	PLXNC1
ENSSSCG00000034923	3525.78	0.0116068	0.297162	-1.03276	L < M	-1.12149	L < H	-1.08592	M < H	ABHD16A
ENSSSCG00000004010	1726.1	0.0116559	0.297569	-1.00861	L < M	1.19348	L > H	1.20375	M > H	ERMARD
ENSSSCG00000027371	2442.5	0.0116889	0.297569	-1.0823	L < M	-1.1384	L < H	-1.05183	M < H	PCDHGA4
ENSSSCG00000000734	2582.94	0.0116927	0.297569	1.08213	L > M	-1.20797	L < H	-1.30718	M < H	TSPAN11
ENSSSCG00000037634	50.733	0.0119031	0.302186	1.0029	L > M	1.35591	L > H	1.352	M > H	FOXA1
ENSSSCG00000011292	59.2013	0.0119215	0.302186	1.04749	L > M	1.398	L > H	1.33462	M > H	ZNF662
ENSSSCG00000014899	1602.93	0.0119686	0.302777	-1.12493	L < M	-1.14276	L < H	-1.01585	M < H	PRCP
ENSSSCG00000038287	725.534	0.0120204	0.303309	-1.18274	L < M	-1.31253	L < H	-1.10974	M < H	RDH13
ENSSSCG00000001821	3253.34	0.0120441	0.303309	-1.02777	L < M	-1.15546	L < H	-1.12424	M < H	UNC45A
ENSSSCG00000012136	190.198	0.0120828	0.303309	1.06787	L > M	-1.10915	L < H	-1.18443	M < H	PIR
ENSSSCG00000036722	1105.15	0.0120923	0.303309	-1.04197	L < M	-1.20886	L < H	-1.16017	M < H	MALSU1
ENSSSCG00000040713	595.755	0.0121219	0.303309	1.00057	L > M	1.12358	L > H	1.12294	M > H	TXLNG
ENSSSCG00000015298	4367.22	0.0121479	0.303309	1.02977	L > M	-1.12522	L < H	-1.15872	M < H	SRI
ENSSSCG00000002701	1354.91	0.0122115	0.303309	1.0013	L > M	1.06508	L > H	1.0637	M > H	MON1B
ENSSSCG00000013900	1441.61	0.0122167	0.303309	-1.07622	L < M	-1.1485	L < H	-1.06716	M < H	PIK3R2
ENSSSCG00000003928	357.072	0.0122269	0.303309	-1.25423	L < M	-1.07142	L < H	1.17063	M > H	PLK3
ENSSSCG00000006663	693.869	0.0122275	0.303309	1.09059	L > M	1.11141	L > H	1.01909	M > H	OTUD7B
ENSSSCG00000016487	59.3459	0.0122634	0.303592	1.16115	L > M	1.27662	L > H	1.09944	M > H	MGAM2
ENSSSCG00000031321	1045.78	0.0122865	0.303592	-1.61773	L < M	-1.17066	L < H	1.3819	M > H	NR4A1
ENSSSCG00000008753	1089.83	0.0123546	0.304461	1.04558	L > M	-1.10574	L < H	-1.15615	M < H	ADGRA3
ENSSSCG00000000853	147.969	0.0123695	0.304461	-1.05586	L < M	1.21646	L > H	1.28441	M > H	NT5DC3
ENSSSCG00000015213	3370.45	0.0124718	0.304685	-1.02188	L < M	-1.12753	L < H	-1.10339	M < H	EI24
ENSSSCG00000028905	760.957	0.0125013	0.304685	1.13596	L > M	1.2464	L > H	1.09722	M > H	TNIK
ENSSSCG00000032739	144.849	0.0125418	0.304685	-1.00056	L < M	1.15158	L > H	1.15222	M > H	RBMX2
ENSSSCG00000023760	2559.53	0.0125877	0.304685	-1.11754	L < M	-1.23907	L < H	-1.10875	M < H	CLEC14A
ENSSSCG00000017272	474.975	0.0126029	0.304685	1.07864	L > M	1.24208	L > H	1.15153	M > H	HELZ
ENSSSCG00000032474	253.485	0.0126141	0.304685	1.00498	L > M	1.41944	L > H	1.4124	M > H	CXCL1
ENSSSCG00000036402	2171.28	0.0126273	0.304685	-1.13079	L < M	-1.31642	L < H	-1.16416	M < H	MYL9
ENSSSCG00000010283	2127.62	0.0126323	0.304685	-1.13497	L < M	1.37391	L > H	1.55935	M > H	SPOCK2
ENSSSCG00000004150	1856.5	0.0126528	0.304685	1.06341	L > M	-1.11558	L < H	-1.18632	M < H	HEBP2
ENSSSCG00000016437	5101.03	0.0126735	0.304685	1.09647	L > M	-1.24862	L < H	-1.36907	M < H	WDR86
ENSSSCG00000021072	397.807	0.0126754	0.304685	-1.01133	L < M	1.22121	L > H	1.23504	M > H	EPG5
ENSSSCG00000001873	606.767	0.012766	0.304685	-1.24617	L < M	-1.32878	L < H	-1.06629	M < H	CSPG4
ENSSSCG00000010580	2326.32	0.0127784	0.304685	-1.0837	L < M	-1.13145	L < H	-1.04407	M < H	NFKB2
ENSSSCG00000007949	154.57	0.0127823	0.304685	-1.28639	L < M	-1.26599	L < H	1.01611	M > H	SRL
ENSSSCG00000016564	2262.31	0.0127881	0.304685	1.07352	L > M	1.15836	L > H	1.07903	M > H	UBE2H
ENSSSCG00000026939	3345.26	0.0128002	0.304685	-1.14473	L < M	-1.08045	L < H	1.05949	M > H	LMAN2L
ENSSSCG00000032157	240.511	0.0128167	0.304685	1.03448	L > M	1.19179	L > H	1.15206	M > H	GVQW3
ENSSSCG00000009215	536.601	0.0128305	0.304685	-1.12576	L < M	-1.24952	L < H	-1.10993	M < H	ABCG2
ENSSSCG00000018045	1444.49	0.0128326	0.304685	1.14125	L > M	-1.09533	L < H	-1.25004	M < H	ULK2
ENSSSCG00000007873	101.542	0.0128903	0.304765	-1.21632	L < M	-1.30969	L < H	-1.07676	M < H	ABCC6
ENSSSCG00000007140	1847.57	0.0129119	0.304765	-1.15547	L < M	1.33516	L > H	1.54274	M > H	SMOX
ENSSSCG00000033608	578.338	0.0129652	0.304765	-1.15184	L < M	-1.2618	L < H	-1.09546	M < H	LOXL2
ENSSSCG00000015310	346.509	0.0129707	0.304765	-1.26258	L < M	1.0387	L > H	1.31145	M > H	AKAP9
ENSSSCG00000008312	4197.35	0.0129735	0.304765	-1.1228	L < M	-1.29125	L < H	-1.15003	M < H	DYSF
ENSSSCG00000002815	3621.68	0.0129794	0.304765	-1.25165	L < M	-1.03102	L < H	1.214	M > H	ADGRG1
ENSSSCG00000034689	75.2138	0.0131144	0.305767	-1.16529	L < M	-1.72048	L < H	-1.47644	M < H	GPIHBP1
ENSSSCG00000000736	183.65	0.0131231	0.305767	-1.3636	L < M	-1.08533	L < H	1.25639	M > H	TEAD4
ENSSSCG00000029449	267.313	0.0131496	0.305767	1.09253	L > M	2.11433	L > H	1.93526	M > H	PRG4
ENSSSCG00000015324	3300.61	0.0131504	0.305767	-1.12688	L < M	-1.15929	L < H	-1.02876	M < H	GNG11
ENSSSCG00000012266	1166.31	0.013162	0.305767	1.13099	L > M	1.11744	L > H	-1.01213	M < H	SLC9A7
ENSSSCG00000027348	696.484	0.0131688	0.305767	1.09339	L > M	1.28072	L > H	1.17133	M > H	WIPF1
ENSSSCG00000015480	2049.36	0.0132185	0.305767	1.0589	L > M	1.21607	L > H	1.14842	M > H	PRRC2C
ENSSSCG00000017791	396.951	0.0132203	0.305767	1.05141	L > M	1.27213	L > H	1.20993	M > H	SSH2
ENSSSCG00000005607	530.802	0.0132391	0.305767	1.08679	L > M	-1.05369	L < H	-1.14514	M < H	RALGPS1
ENSSSCG00000025253	112.722	0.0132623	0.305767	-1.48376	L < M	-2.66482	L < H	-1.79599	M < H
ENSSSCG00000009347	1589.25	0.0132969	0.305767	1.19207	L > M	1.16535	L > H	-1.02292	M < H	KL
ENSSSCG00000036835	1446.02	0.0133099	0.305767	-1.00975	L < M	-1.11413	L < H	-1.10336	M < H	OSBPL2
ENSSSCG00000040913	94.2968	0.013378	0.305972	1.10702	L > M	-1.06048	L < H	-1.17396	M < H
ENSSSCG00000014364	1308.25	0.0133869	0.305972	1.03567	L > M	1.14299	L > H	1.10363	M > H	ANKHD1
ENSSSCG00000035891	68.1733	0.0133908	0.305972	-1.3034	L < M	1.1403	L > H	1.48627	M > H	ADGRB1
ENSSSCG00000008604	1093.12	0.013442	0.306589	1.17832	L > M	1.20176	L > H	1.01989	M > H	TTC32
ENSSSCG00000003226	159.158	0.0134659	0.306589	-1.20191	L < M	1.09429	L > H	1.31524	M > H
ENSSSCG00000007023	965.384	0.0134904	0.3066	1.06548	L > M	1.16823	L > H	1.09644	M > H	KAT6A
ENSSSCG00000036520	650.554	0.0135692	0.307417	1.10526	L > M	-1.07469	L < H	-1.18781	M < H	EFNA5
ENSSSCG00000026793	1134.5	0.0135746	0.307417	1.01979	L > M	-1.17272	L < H	-1.19593	M < H	B4GALT2
ENSSSCG00000029860	1192.83	0.0136113	0.307701	1.18739	L > M	1.00382	L > H	-1.18288	M < H	EPB41L4A
ENSSSCG00000034350	2753.76	0.0137546	0.308726	-1.02801	L < M	1.15756	L > H	1.18998	M > H	SERHL2
ENSSSCG00000003592	950.812	0.0137582	0.308726	-1.13729	L < M	-1.20863	L < H	-1.06273	M < H	SDC3
ENSSSCG00000009233	284.467	0.0137627	0.308726	-1.31756	L < M	-1.18063	L < H	1.11599	M > H	GPAT3
ENSSSCG00000000171	692.376	0.0138034	0.308726	-1.00804	L < M	-1.14822	L < H	-1.13907	M < H	CKAP4
ENSSSCG00000040162	2940.17	0.0138063	0.308726	1.49141	L > M	1.75365	L > H	1.17584	M > H	NUPR1
ENSSSCG00000017283	75.6106	0.0138134	0.308726	1.05361	L > M	1.52015	L > H	1.4428	M > H	CD79B
ENSSSCG00000009511	6374.56	0.0138459	0.308726	-1.07245	L < M	-1.09849	L < H	-1.02428	M < H	STK24
ENSSSCG00000003755	1482.5	0.0138567	0.308726	1.16698	L > M	1.3153	L > H	1.12711	M > H	MCOLN2
ENSSSCG00000022200	768.226	0.0138846	0.308726	-1.05842	L < M	-1.20944	L < H	-1.14268	M < H	SYT17
ENSSSCG00000038617	1162.88	0.013921	0.308726	1.06367	L > M	1.14194	L > H	1.07359	M > H	PCMTD2
ENSSSCG00000003828	345.026	0.0139472	0.308726	1.06352	L > M	-1.08504	L < H	-1.15395	M < H	FGGY
ENSSSCG00000035790	9328.64	0.0139777	0.308726	1.04498	L > M	1.1943	L > H	1.14289	M > H	BTG1
ENSSSCG00000035954	51.5785	0.0140612	0.308726	-1.35268	L < M	1.27007	L > H	1.71799	M > H	ATAD5
ENSSSCG00000004055	249.626	0.0140631	0.308726	-1.0085	L < M	-1.14997	L < H	-1.14028	M < H	RSPH3
ENSSSCG00000024174	591.313	0.0141022	0.308726	-1.12189	L < M	1.05498	L > H	1.18357	M > H	TGIF1
ENSSSCG00000006523	1365.65	0.0141555	0.308726	1.00327	L > M	-1.13662	L < H	-1.14034	M < H	MTX1
ENSSSCG00000013016	1788.01	0.0141808	0.308726	1.04043	L > M	-1.07863	L < H	-1.12224	M < H	PPP2R5B
ENSSSCG00000003897	778.319	0.014199	0.308726	1.03555	L > M	-1.12757	L < H	-1.16765	M < H	MOB3C
ENSSSCG00000032135	41.7315	0.0141994	0.308726	-1.15442	L < M	-2.54134	L < H	-2.20139	M < H	CSF2RA
ENSSSCG00000013861	1667.89	0.0142203	0.308726	-1.03541	L < M	-1.08267	L < H	-1.04564	M < H	SLC35E1
ENSSSCG00000008768	276.949	0.0142316	0.308726	1.00253	L > M	1.50941	L > H	1.5056	M > H	ARAP2
ENSSSCG00000025568	3231.71	0.0142667	0.308726	1.01039	L > M	-1.13705	L < H	-1.14886	M < H	TEAD2
ENSSSCG00000017116	837.19	0.0142882	0.308726	-1.1898	L < M	-1.14554	L < H	1.03863	M > H	LPCAT1
ENSSSCG00000020663	1675.26	0.0142991	0.308726	1.06373	L > M	1.23806	L > H	1.16389	M > H	KMT2C
ENSSSCG00000008772	125.999	0.0143147	0.308726	-1.00408	L < M	1.23908	L > H	1.24413	M > H	RELL1
ENSSSCG00000037334	2144.19	0.0143608	0.308726	1.00269	L > M	-1.16885	L < H	-1.17199	M < H	ADSS1
ENSSSCG00000029698	1931.44	0.0143878	0.308726	1.02868	L > M	-1.08322	L < H	-1.11429	M < H	LRRC42
ENSSSCG00000038994	1043.92	0.0143967	0.308726	-1.09479	L < M	1.24551	L > H	1.36357	M > H	CLIC4
ENSSSCG00000009885	1901.18	0.0144009	0.308726	1.08476	L > M	1.13269	L > H	1.04418	M > H	HECTD4
ENSSSCG00000009931	592.951	0.0144222	0.308726	-1.02145	L < M	-1.2519	L < H	-1.22561	M < H	MVK
ENSSSCG00000017578	1903.96	0.0144305	0.308726	1.03785	L > M	-1.11531	L < H	-1.15753	M < H	ITGA3
ENSSSCG00000005222	642.97	0.0144314	0.308726	-1.35425	L < M	-1.38624	L < H	-1.02363	M < H	SLC1A1
ENSSSCG00000010033	889.507	0.0144777	0.308861	-1.04458	L < M	1.0869	L > H	1.13535	M > H	PRR14L
ENSSSCG00000017133	1964.91	0.0144981	0.308861	-1.03032	L < M	-1.10849	L < H	-1.07586	M < H	RAB4B
ENSSSCG00000040481	453.124	0.0145104	0.308861	1.07746	L > M	-1.14747	L < H	-1.23635	M < H	DMRT3
ENSSSCG00000028759	1349.37	0.0145386	0.308874	-1.07996	L < M	1.15266	L > H	1.24483	M > H	ASAP1
ENSSSCG00000009464	1160.33	0.0145595	0.308874	-1.03079	L < M	1.16083	L > H	1.19658	M > H	COMMD6
ENSSSCG00000009682	299.067	0.0146131	0.309028	1.05577	L > M	1.23823	L > H	1.17282	M > H	HMBOX1
ENSSSCG00000016164	166.102	0.0146152	0.309028	-1.17624	L < M	1.36068	L > H	1.60049	M > H	IKZF2
ENSSSCG00000033213	67.1825	0.0146589	0.309216	1.01338	L > M	1.32472	L > H	1.30722	M > H	LYRM7
ENSSSCG00000010404	329.784	0.0146726	0.309216	-1.00315	L < M	1.30557	L > H	1.30968	M > H	ALOX5
ENSSSCG00000015524	2403.88	0.0148018	0.310978	1.08927	L > M	-1.1324	L < H	-1.23349	M < H	FAM2B
ENSSSCG00000002434	546.643	0.0148499	0.310978	-1.00864	L < M	1.0994	L > H	1.1089	M > H	NRDE2
ENSSSCG00000027157	1479.82	0.014855	0.310978	1.18225	L > M	1.21617	L > H	1.02869	M > H	SLC4A1
ENSSSCG00000000068	2530.97	0.0148826	0.310978	1.09762	L > M	1.14266	L > H	1.04103	M > H	EP3
ENSSSCG00000028529	274.809	0.0148876	0.310978	-1.2198	L < M	-1.28421	L < H	-1.0528	M < H	REM1
ENSSSCG00000022849	126.048	0.0149026	0.310978	1.07547	L > M	1.34329	L > H	1.24903	M > H	IL2RA
ENSSSCG00000024021	513.449	0.0149838	0.311704	-1.12226	L < M	-1.15868	L < H	-1.03246	M < H	ERVV-2
ENSSSCG00000012517	579.563	0.0149863	0.311704	1.21689	L > M	1.29064	L > H	1.06061	M > H	TMSB15B
ENSSSCG00000017340	1567.03	0.0150259	0.311758	1.00563	L > M	-1.2005	L < H	-1.20726	M < H	DCAKD
ENSSSCG00000035493	578.974	0.0150627	0.311758	1.08251	L > M	1.25552	L > H	1.15983	M > H	SACS
ENSSSCG00000000368	235.55	0.0150973	0.311758	1.00002	L > M	-1.1844	L < H	-1.18442	M < H	MMP19
ENSSSCG00000017367	669.02	0.0151245	0.311758	1.02389	L > M	-1.1891	L < H	-1.21751	M < H	MPP2
ENSSSCG00000016053	229.503	0.0151334	0.311758	-1.05833	L < M	1.15291	L > H	1.22016	M > H	NEMP2
ENSSSCG00000035403	288.712	0.0151558	0.311758	-1.05825	L < M	-1.20273	L < H	-1.13653	M < H	RFX2
ENSSSCG00000003478	386.616	0.0151628	0.311758	-1.01311	L < M	-1.29008	L < H	-1.27339	M < H	CROCC
ENSSSCG00000025248	1036.96	0.0151845	0.311758	-1.07382	L < M	-1.08265	L < H	-1.00822	M < H	PITPNA
ENSSSCG00000013082	1614.69	0.0152886	0.312631	-1.07433	L < M	-1.16008	L < H	-1.07982	M < H	SDHAF2
ENSSSCG00000039867	887.446	0.015331	0.312631	-1.13116	L < M	-1.06766	L < H	1.05948	M > H	UCK2
ENSSSCG00000034211	99.5538	0.0153399	0.312631	-1.13764	L < M	1.40327	L > H	1.59641	M > H	SPIB
ENSSSCG00000016009	228.224	0.0153461	0.312631	-1.32248	L < M	1.54127	L > H	2.0383	M > H	ITGA4
ENSSSCG00000035211	852.68	0.0153652	0.312631	-1.1305	L < M	-1.09862	L < H	1.02902	M > H	GCC1
ENSSSCG00000007642	227.834	0.0153741	0.312631	1.43942	L > M	1.13306	L > H	-1.27038	M < H	AZGP1
ENSSSCG00000029411	5052.88	0.0154361	0.313391	1.01178	L > M	-1.11165	L < H	-1.12475	M < H	CAPN2
ENSSSCG00000015079	1517.39	0.0154725	0.313632	1.0362	L > M	-1.08215	L < H	-1.12132	M < H	BACE1
ENSSSCG00000006395	11577.7	0.0155643	0.314833	-1.08729	L < M	-1.13823	L < H	-1.04685	M < H	TAGLN2
ENSSSCG00000000635	184.739	0.0156215	0.314833	-1.03786	L < M	1.16659	L > H	1.21075	M > H	MAGOHB
ENSSSCG00000007839	784.194	0.0156368	0.314833	-1.08624	L < M	-1.09714	L < H	-1.01003	M < H	EEF2K
ENSSSCG00000004531	58.5777	0.0156372	0.314833	-1.22518	L < M	1.27301	L > H	1.55966	M > H	C1H18orf54
ENSSSCG00000033358	263.315	0.0156552	0.314833	1.09497	L > M	-1.17803	L < H	-1.28991	M < H	VPS37D
ENSSSCG00000006979	65.7694	0.0157024	0.315022	1.04564	L > M	1.2779	L > H	1.22211	M > H	MSR1
ENSSSCG00000023596	63.1355	0.0157222	0.315022	-1.18066	L < M	1.12207	L > H	1.32478	M > H	Zfp788
ENSSSCG00000000078	361.404	0.0157388	0.315022	1.02054	L > M	1.22109	L > H	1.19652	M > H	TNRC6B
ENSSSCG00000035284	3663.67	0.015839	0.315252	-1.06883	L < M	1.23613	L > H	1.32121	M > H	BMF
ENSSSCG00000026665	292.915	0.0158438	0.315252	1.01904	L > M	1.1895	L > H	1.16728	M > H	PPM1D
ENSSSCG00000015879	1767.35	0.0158636	0.315252	-1.80218	L < M	-1.40137	L < H	1.28601	M > H	DAPL1
ENSSSCG00000007451	711.502	0.0158732	0.315252	1.02059	L > M	-1.13674	L < H	-1.16014	M < H	SLC2A1
ENSSSCG00000024999	385.915	0.0158739	0.315252	-1.0671	L < M	1.33172	L > H	1.42108	M > H	PPIP5K2
ENSSSCG00000012034	348.316	0.0159221	0.315283	-1.0267	L < M	1.45486	L > H	1.49371	M > H	TIAM1
ENSSSCG00000022506	14131.6	0.0159309	0.315283	-1.10171	L < M	-1.3087	L < H	-1.18788	M < H	COL6A1
ENSSSCG00000013883	2247.52	0.0159496	0.315283	-1.07273	L < M	-1.11682	L < H	-1.04111	M < H	COLGALT1
ENSSSCG00000011195	265.087	0.0159928	0.31545	1.01582	L > M	1.50795	L > H	1.48447	M > H	GALNT15
ENSSSCG00000037053	103.191	0.0160076	0.31545	-1.14046	L < M	1.22114	L > H	1.39265	M > H	AK6
ENSSSCG00000008937	79.3729	0.0160382	0.315495	1.0327	L > M	1.37151	L > H	1.32809	M > H	AMBN
ENSSSCG00000032637	2900.98	0.0161026	0.315495	-1.01192	L < M	-1.18685	L < H	-1.17287	M < H	EVC
ENSSSCG00000000003	1986.68	0.01613	0.315495	1.2684	L > M	1.20546	L > H	-1.05221	M < H	TTC38
ENSSSCG00000004332	130.344	0.0161395	0.315495	1.0102	L > M	1.46914	L > H	1.45431	M > H	BACH2
ENSSSCG00000035895	423.109	0.0161481	0.315495	-1.01772	L < M	-1.22107	L < H	-1.19981	M < H	JDP2
ENSSSCG00000003461	906.115	0.0161826	0.315495	1.10212	L > M	1.20959	L > H	1.09751	M > H	RSC1A1
ENSSSCG00000029545	100.422	0.0162127	0.315495	-1.28432	L < M	-1.3132	L < H	-1.02249	M < H	GPRC5D
ENSSSCG00000010128	1228.26	0.016219	0.315495	-1.02675	L < M	-1.1672	L < H	-1.13679	M < H	SEPTIN5
ENSSSCG00000017347	231.98	0.0162495	0.315495	-1.25897	L < M	-1.23146	L < H	1.02234	M > H	HIGD1B
ENSSSCG00000023445	677.669	0.016277	0.315495	1.07988	L > M	1.18682	L > H	1.09903	M > H	AVL9
ENSSSCG00000012411	1252.21	0.0163008	0.315495	1.08745	L > M	1.24547	L > H	1.14531	M > H	PHKA1
ENSSSCG00000017623	1004.16	0.0163254	0.315495	1.01946	L > M	1.16022	L > H	1.13808	M > H	VEZF1
ENSSSCG00000017640	1047.74	0.0163601	0.315495	1.1055	L > M	-1.08764	L < H	-1.20239	M < H	RNF43
ENSSSCG00000035901	1624.74	0.0163801	0.315495	-1.00209	L < M	1.1798	L > H	1.18227	M > H	SPIN1
ENSSSCG00000040509	153.495	0.0164786	0.315495	-1.06845	L < M	1.59213	L > H	1.70111	M > H	LIMD2
ENSSSCG00000017296	3026.11	0.0165003	0.315495	-1.09482	L < M	-1.27091	L < H	-1.16083	M < H	ACE
ENSSSCG00000039351	840.281	0.0165062	0.315495	-1.01003	L < M	-1.10683	L < H	-1.09584	M < H	PIGH
ENSSSCG00000013829	866.382	0.0165535	0.315495	-1.091	L < M	-1.17214	L < H	-1.07438	M < H	SYDE1
ENSSSCG00000013054	943.099	0.0165879	0.315495	1.0346	L > M	1.217	L > H	1.1763	M > H	ATL3
ENSSSCG00000005310	2073.39	0.0166033	0.315495	1.03106	L > M	-1.12191	L < H	-1.15676	M < H	TESK1
ENSSSCG00000006644	4791.63	0.0166342	0.315495	-1.01117	L < M	-1.09235	L < H	-1.08028	M < H	CERS2
ENSSSCG00000001008	1928.68	0.0166383	0.315495	-1.02208	L < M	-1.16024	L < H	-1.13517	M < H	BPHL
ENSSSCG00000023155	1657.84	0.0166513	0.315495	1.02177	L > M	-1.1288	L < H	-1.15337	M < H	CLN8
ENSSSCG00000011129	7500.77	0.0167171	0.315495	-1.08538	L < M	-1.23088	L < H	-1.13405	M < H	ITIH5
ENSSSCG00000028855	1120.61	0.0167336	0.315495	1.06242	L > M	-1.08272	L < H	-1.1503	M < H	GMPS
ENSSSCG00000007199	42.8727	0.0167631	0.315495	-1.44968	L < M	-1.24178	L < H	1.16742	M > H	SLC52A3
ENSSSCG00000039618	590.917	0.016765	0.315495	-1.09625	L < M	-1.14214	L < H	-1.04186	M < H	COX2
ENSSSCG00000005388	1088.74	0.0168066	0.315495	1.15102	L > M	1.06458	L > H	-1.0812	M < H	INVS
ENSSSCG00000001578	928.771	0.0168107	0.315495	1.16995	L > M	1.08966	L > H	-1.07369	M < H	CMTR1
ENSSSCG00000015774	653.987	0.0168134	0.315495	1.21137	L > M	1.03991	L > H	-1.16488	M < H	TENM3
ENSSSCG00000015334	635.14	0.0168142	0.315495	1.3411	L > M	1.92905	L > H	1.4384	M > H	PDK4
ENSSSCG00000034090	2353.86	0.016819	0.315495	-1.0704	L < M	-1.11877	L < H	-1.04519	M < H	CRTC3
ENSSSCG00000004401	43.6577	0.0168264	0.315495	1.39588	L > M	1.14228	L > H	-1.22201	M < H	DDO
ENSSSCG00000027657	325.555	0.0169128	0.316195	-1.03495	L < M	-1.10239	L < H	-1.06516	M < H	ZC4H2
ENSSSCG00000012386	420.941	0.0169133	0.316195	-1.08609	L < M	-1.1532	L < H	-1.0618	M < H	FAM155B
ENSSSCG00000033816	96.4224	0.0169539	0.316489	-1.09675	L < M	1.29551	L > H	1.42085	M > H	ENSSSCG00000033816
ENSSSCG00000033412	857.17	0.0170635	0.317635	1.09247	L > M	-1.16633	L < H	-1.27418	M < H	B4GALNT3
ENSSSCG00000011424	2659.78	0.017112	0.317635	1.02387	L > M	-1.13023	L < H	-1.1572	M < H	TEX264
ENSSSCG00000005301	819.622	0.0171156	0.317635	1.0191	L > M	-1.08074	L < H	-1.10138	M < H	FAM214B
ENSSSCG00000009593	1427.23	0.0171168	0.317635	-1.00237	L < M	-1.2336	L < H	-1.23068	M < H	ROR2
ENSSSCG00000026006	408.73	0.0171541	0.317635	-1.1105	L < M	1.14607	L > H	1.27271	M > H	KLF13
ENSSSCG00000034815	8880.68	0.0172494	0.317635	-1.04662	L < M	-1.11223	L < H	-1.06269	M < H	U2AF2
ENSSSCG00000001204	261.26	0.0172629	0.317635	-1.03594	L < M	-1.12588	L < H	-1.08682	M < H	ZKSCAN4
ENSSSCG00000010966	3334.82	0.0172669	0.317635	-1.29424	L < M	-1.01474	L < H	1.27544	M > H	CCL19
ENSSSCG00000016078	3044.76	0.0172796	0.317635	-1.12372	L < M	-1.00145	L < H	1.1221	M > H	HSPE1
ENSSSCG00000037509	211.371	0.0173655	0.317635	-1.64229	L < M	-2.95508	L < H	-1.79936	M < H	EIF1AY
ENSSSCG00000016826	185.626	0.0173667	0.317635	1.00836	L > M	1.21116	L > H	1.20113	M > H	RAD1
ENSSSCG00000017202	12509.6	0.0173865	0.317635	-1.14946	L < M	-1.0258	L < H	1.12055	M > H	H3F3B
ENSSSCG00000029388	970.039	0.0173885	0.317635	-1.17646	L < M	-1.2738	L < H	-1.08274	M < H	PDE2A
ENSSSCG00000033013	1257.96	0.0174003	0.317635	1.01954	L > M	-1.12808	L < H	-1.15013	M < H	MARCHF9
ENSSSCG00000001950	222.004	0.0174223	0.317635	-1.06336	L < M	1.19041	L > H	1.26584	M > H	PRORP
ENSSSCG00000038869	3743.48	0.0174371	0.317635	-1.13569	L < M	-1.35999	L < H	-1.1975	M < H	APLNR
ENSSSCG00000005024	5470.3	0.0174388	0.317635	1.00075	L > M	-1.0734	L < H	-1.0742	M < H	PYGL
ENSSSCG00000029474	399.461	0.0174638	0.317636	-1.06165	L < M	-1.13776	L < H	-1.0717	M < H	AVEN
ENSSSCG00000040062	103.322	0.0175927	0.318109	1.40817	L > M	1.04749	L > H	-1.34432	M < H	KRTCAP3
ENSSSCG00000006969	283.958	0.0176052	0.318109	1.25935	L > M	1.24183	L > H	-1.01411	M < H	TRMT9B
ENSSSCG00000038966	980.511	0.0176093	0.318109	-1.02142	L < M	-1.30244	L < H	-1.27513	M < H	KRT7
ENSSSCG00000005608	997.644	0.0176389	0.318109	-1.17796	L < M	-1.27162	L < H	-1.07951	M < H	ANGPTL2
ENSSSCG00000015782	674.81	0.0176696	0.318109	1.0957	L > M	1.16289	L > H	1.06132	M > H	IRF2
ENSSSCG00000035955	47.6183	0.017701	0.318109	-1.1693	L < M	1.36142	L > H	1.59191	M > H
ENSSSCG00000029697	1871.1	0.0177038	0.318109	-1.00436	L < M	1.07289	L > H	1.07757	M > H	FAM12B
ENSSSCG00000002495	1265.82	0.0177045	0.318109	-1.08952	L < M	1.18742	L > H	1.29372	M > H	SYNE3
ENSSSCG00000015549	250.835	0.0177185	0.318109	1.2168	L > M	1.12914	L > H	-1.07763	M < H	RNASEL
ENSSSCG00000013506	599.49	0.0177814	0.318109	1.08523	L > M	-1.13916	L < H	-1.23625	M < H	STAP2
ENSSSCG00000000456	96.4406	0.0177819	0.318109	-1.04429	L < M	1.37981	L > H	1.44093	M > H	SLC16A7
ENSSSCG00000008143	1654.99	0.0177891	0.318109	-1.10985	L < M	-1.13639	L < H	-1.02391	M < H	UXS1
ENSSSCG00000033528	800.479	0.0178849	0.318885	-1.00029	L < M	1.21066	L > H	1.21101	M > H	BPTF
ENSSSCG00000027528	891.193	0.017925	0.318885	1.06204	L > M	1.12578	L > H	1.06001	M > H	TMEM17
ENSSSCG00000032947	1453.7	0.0179386	0.318885	1.07742	L > M	1.15139	L > H	1.06865	M > H	SRRM1
ENSSSCG00000035376	1322.07	0.0179433	0.318885	-1.01327	L < M	-1.12296	L < H	-1.10826	M < H	VAMP3
ENSSSCG00000032752	298.995	0.0179761	0.318885	1.02205	L > M	1.15807	L > H	1.13309	M > H	ZBTB43
ENSSSCG00000007669	9555.91	0.0179826	0.318885	-1.0021	L < M	-1.13976	L < H	-1.13737	M < H	GNB2
ENSSSCG00000010834	1244.99	0.018066	0.319628	1.10301	L > M	1.09342	L > H	-1.00877	M < H	MIA3
ENSSSCG00000014141	228.126	0.0180746	0.319628	-1.1526	L < M	-1.26997	L < H	-1.10183	M < H	RFESD
ENSSSCG00000025455	4616.81	0.0181172	0.319936	-1.01236	L < M	-1.12992	L < H	-1.11613	M < H	RALB
ENSSSCG00000026689	244.191	0.0181874	0.320732	1.00832	L > M	1.37067	L > H	1.35937	M > H	CCDC114
ENSSSCG00000039166	175.538	0.0182798	0.320886	-1.16254	L < M	-1.24587	L < H	-1.07168	M < H	WTIP
ENSSSCG00000027070	1165.62	0.0182935	0.320886	-1.00479	L < M	-1.15239	L < H	-1.14689	M < H	ENTPD6
ENSSSCG00000023141	224.633	0.0183451	0.320886	1.05795	L > M	-1.09276	L < H	-1.15609	M < H	RNLS
ENSSSCG00000006488	3033.12	0.0183486	0.320886	1.02606	L > M	-1.10293	L < H	-1.13168	M < H	GLMP
ENSSSCG00000001715	465.447	0.0183675	0.320886	1.22227	L > M	1.19217	L > H	-1.02525	M < H	ENPP5
ENSSSCG00000009211	2086.08	0.0183692	0.320886	-1.10447	L < M	-1.18805	L < H	-1.07568	M < H	PIGY
ENSSSCG00000035238	2051.26	0.018397	0.320886	-1.1125	L < M	-1.13562	L < H	-1.02078	M < H	ELOVL1
ENSSSCG00000001661	1706.16	0.0184078	0.320886	-1.05951	L < M	-1.10561	L < H	-1.04351	M < H	SRF
ENSSSCG00000025711	279.365	0.0184226	0.320886	-1.07566	L < M	1.17188	L > H	1.26054	M > H	MEIOB
ENSSSCG00000010544	1210.1	0.018584	0.3217	1.07731	L > M	-1.05009	L < H	-1.13127	M < H	DNMBP
ENSSSCG00000029874	433	0.0186178	0.3217	1.01468	L > M	-1.11165	L < H	-1.12797	M < H	DUSP14
ENSSSCG00000007116	5480.16	0.0186247	0.3217	-1.226	L < M	-1.21115	L < H	1.01226	M > H	CD93
ENSSSCG00000032748	1353.19	0.0186269	0.3217	1.01128	L > M	-1.12677	L < H	-1.13948	M < H	SWI5
ENSSSCG00000038466	2505.18	0.0186879	0.3217	-1.0539	L < M	-1.06113	L < H	-1.00686	M < H	EIF4E2
ENSSSCG00000035887	210.947	0.0187041	0.3217	-1.01125	L < M	-1.22452	L < H	-1.2109	M < H	C4H8orf34
ENSSSCG00000014080	966.738	0.0187174	0.3217	1.17654	L > M	1.25709	L > H	1.06846	M > H	HMGCR
ENSSSCG00000030603	191.655	0.0187552	0.3217	-1.07135	L < M	1.09311	L > H	1.1711	M > H	TATDN1
ENSSSCG00000003161	692.071	0.0187578	0.3217	1.01304	L > M	-1.17989	L < H	-1.19528	M < H	PRRG2
ENSSSCG00000001702	2692.32	0.0187597	0.3217	1.0314	L > M	-1.10149	L < H	-1.13607	M < H	SLC35B2
ENSSSCG00000022794	204.297	0.018807	0.3217	1.04011	L > M	-1.26195	L < H	-1.31256	M < H	HHIPL1
ENSSSCG00000035909	113.635	0.0188239	0.3217	1.31159	L > M	1.31635	L > H	1.00363	M > H	ERICH2
ENSSSCG00000008881	1013.52	0.0188387	0.3217	1.02321	L > M	1.16494	L > H	1.13851	M > H	RAPGEF2
ENSSSCG00000013056	336.772	0.0188428	0.3217	1.12414	L > M	-1.10115	L < H	-1.23784	M < H	LGALS12
ENSSSCG00000040359	72.5358	0.0188634	0.3217	-1.26295	L < M	1.21482	L > H	1.53425	M > H	GOLGA7B
ENSSSCG00000003966	611.712	0.0188731	0.3217	-1.11153	L < M	-1.1349	L < H	-1.02102	M < H	PPCS
ENSSSCG00000010331	5744.43	0.0190001	0.322727	-1.05791	L < M	-1.10712	L < H	-1.04651	M < H	ANXA11
ENSSSCG00000016969	76.1889	0.0190123	0.322727	1.113	L > M	-1.10794	L < H	-1.23314	M < H	SERF1A
ENSSSCG00000026064	413.465	0.0190322	0.322727	-1.12302	L < M	1.13556	L > H	1.27526	M > H	LSM5
ENSSSCG00000017131	375.075	0.0190609	0.322727	1.0877	L > M	-1.20185	L < H	-1.30725	M < H	FN3K
ENSSSCG00000006480	3191.51	0.0190677	0.322727	1.0172	L > M	-1.11889	L < H	-1.13813	M < H	NAXE
ENSSSCG00000013304	1438.3	0.0190852	0.322727	-1.08353	L < M	-1.10214	L < H	-1.01718	M < H	NAT1
ENSSSCG00000010468	133.705	0.0191439	0.322827	1.15639	L > M	1.28499	L > H	1.11121	M > H	CPEB3
ENSSSCG00000036385	284.505	0.019154	0.322827	-1.06299	L < M	1.16489	L > H	1.23827	M > H	BET1
ENSSSCG00000001002	1823.18	0.0191671	0.322827	1.0013	L > M	1.16091	L > H	1.1594	M > H	PRPF4B
ENSSSCG00000017184	1383.35	0.0192321	0.3233	-1.03352	L < M	-1.14771	L < H	-1.11049	M < H	PRPSAP1
ENSSSCG00000004957	1111.37	0.0192516	0.3233	-1.04857	L < M	-1.16501	L < H	-1.11105	M < H	CLN6
ENSSSCG00000001849	750.624	0.0192712	0.3233	1.02327	L > M	1.32786	L > H	1.29767	M > H	ANPEP
ENSSSCG00000000492	448.562	0.0195339	0.327026	1.17071	L > M	1.59848	L > H	1.36539	M > H	LYZ
ENSSSCG00000010032	1068.8	0.0195544	0.327026	-1.07293	L < M	-1.08155	L < H	-1.00804	M < H	PISD
ENSSSCG00000008118	1289.3	0.0195781	0.327026	1.06163	L > M	-1.14259	L < H	-1.21301	M < H	PROM2
ENSSSCG00000012540	100.931	0.0196011	0.327026	1.15449	L > M	1.50642	L > H	1.30484	M > H	SLC25A53
ENSSSCG00000016423	383.951	0.019625	0.327026	1.36584	L > M	-1.03457	L < H	-1.41305	M < H	DPP6
ENSSSCG00000032467	14721.9	0.0196552	0.327026	1.02478	L > M	-1.12629	L < H	-1.1542	M < H	RAB5C
ENSSSCG00000012335	953.163	0.0196953	0.327026	1.01338	L > M	-1.14027	L < H	-1.15552	M < H	FGD1
ENSSSCG00000002309	273.974	0.0196985	0.327026	1.21523	L > M	1.2127	L > H	-1.00208	M < H	PLEKHD1
ENSSSCG00000011701	497.129	0.0197773	0.327907	-1.16612	L < M	-1.22592	L < H	-1.05127	M < H	TM4SF18
ENSSSCG00000017928	1804.52	0.0198304	0.327967	-1.00365	L < M	-1.13608	L < H	-1.13195	M < H	C12H17orf49
ENSSSCG00000005724	889.999	0.0198769	0.327967	1.01599	L > M	1.21897	L > H	1.19978	M > H	SETX
ENSSSCG00000001974	95.5989	0.019911	0.327967	-1.2263	L < M	1.26122	L > H	1.54663	M > H	G2E3
ENSSSCG00000005004	76.5977	0.0199451	0.327967	-1.03554	L < M	1.31371	L > H	1.36039	M > H	LRR1
ENSSSCG00000029279	2377.75	0.0199594	0.327967	-1.02531	L < M	-1.13661	L < H	-1.10855	M < H	GNA11
ENSSSCG00000003511	2584.27	0.0199761	0.327967	1.01581	L > M	1.13207	L > H	1.11444	M > H	HP1BP3
ENSSSCG00000017885	124.463	0.0199872	0.327967	-1.14838	L < M	-1.29908	L < H	-1.13123	M < H	SMTNL2
ENSSSCG00000006556	10731.5	0.0200072	0.327967	-1.06813	L < M	1.0281	L > H	1.09814	M > H	TPM3
ENSSSCG00000010493	1728.28	0.0200218	0.327967	-1.20558	L < M	-1.15811	L < H	1.04099	M > H	PDLIM1
ENSSSCG00000005449	487.992	0.0200381	0.327967	1.16116	L > M	1.04782	L > H	-1.10817	M < H	PTPN3
ENSSSCG00000012087	1164.16	0.0201566	0.329428	1.01239	L > M	-1.0946	L < H	-1.10816	M < H	SLC37A1
ENSSSCG00000032996	1894.66	0.0201922	0.329428	1.11281	L > M	-1.20576	L < H	-1.34179	M < H	SLC7A5
ENSSSCG00000016213	2038	0.0202129	0.329428	1.036	L > M	-1.07185	L < H	-1.11043	M < H	GLB1L
ENSSSCG00000029949	427.022	0.0202638	0.329428	-1.14169	L < M	-1.35768	L < H	-1.18918	M < H	CD248
ENSSSCG00000027801	92.5228	0.0202643	0.329428	-1.0852	L < M	-1.27063	L < H	-1.17087	M < H	VTN
ENSSSCG00000000252	22147.4	0.0202824	0.329428	1.07471	L > M	-1.11682	L < H	-1.20026	M < H	KRT8
ENSSSCG00000037274	11894.8	0.0203413	0.329563	-1.12212	L < M	1.11754	L > H	1.25402	M > H	PTMA
ENSSSCG00000017274	247.086	0.0203655	0.329563	-1.16038	L < M	1.34059	L > H	1.5556	M > H	NOL11
ENSSSCG00000039080	1593.16	0.0203851	0.329563	-1.18928	L < M	1.1212	L > H	1.33342	M > H	TRIB2
ENSSSCG00000013837	1623.14	0.0203941	0.329563	1.03691	L > M	1.13003	L > H	1.08981	M > H	AKAP8
ENSSSCG00000033366	338.888	0.0204665	0.330283	-1.10572	L < M	-1.05931	L < H	1.04381	M > H	PCGF1
ENSSSCG00000009831	122.436	0.0204905	0.330283	1.3159	L > M	1.15042	L > H	-1.14384	M < H	CUX2
ENSSSCG00000024065	128.701	0.0205719	0.330419	-1.0561	L < M	1.13342	L > H	1.19701	M > H	TMTC2
ENSSSCG00000023304	23273.7	0.0205917	0.330419	1.01495	L > M	1.08477	L > H	1.06879	M > H	SRRM2
ENSSSCG00000016395	113.528	0.0206281	0.330419	-1.32058	L < M	1.08794	L > H	1.43672	M > H	RIF1
ENSSSCG00000015885	6790.91	0.0206556	0.330419	1.06859	L > M	1.21521	L > H	1.1372	M > H	PLA2R1
ENSSSCG00000003353	1788.03	0.0206776	0.330419	1.0485	L > M	-1.05454	L < H	-1.10569	M < H	SLC35E2B
ENSSSCG00000011075	3220.44	0.0206788	0.330419	1.14654	L > M	1.14082	L > H	-1.00501	M < H	KIAA1217
ENSSSCG00000030378	601.063	0.0206847	0.330419	1.01089	L > M	-1.16075	L < H	-1.17339	M < H	LIMK1
ENSSSCG00000006251	317.663	0.0207063	0.330419	-1.12056	L < M	1.12981	L > H	1.26602	M > H	TGS1
ENSSSCG00000001038	3627.01	0.0207425	0.330583	-1.06388	L < M	-1.11777	L < H	-1.05066	M < H	TMEM14C
ENSSSCG00000017134	781.141	0.0207878	0.330891	1.04904	L > M	-1.14541	L < H	-1.20157	M < H	FN3KRP
ENSSSCG00000038852	1568.06	0.0209446	0.332972	-1.07378	L < M	-1.10403	L < H	-1.02817	M < H	ZNF764
ENSSSCG00000034219	204.04	0.0210202	0.333493	-1.19901	L < M	1.53672	L > H	1.84255	M > H	TRBV30
ENSSSCG00000040663	4514.48	0.0210306	0.333493	-1.19223	L < M	-1.04772	L < H	1.13793	M > H	HERPUD1
ENSSSCG00000034308	125.518	0.02108	0.333493	1.3713	L > M	-1.07291	L < H	-1.47129	M < H	LRMDA
ENSSSCG00000000774	547.467	0.021082	0.333493	1.17	L > M	1.447	L > H	1.23675	M > H	USP18
ENSSSCG00000040648	40.057	0.0211711	0.333823	-1.10436	L < M	1.27304	L > H	1.40589	M > H	CCL8
ENSSSCG00000000253	10764.8	0.0212103	0.333823	1.03309	L > M	-1.14099	L < H	-1.17874	M < H	KRT18
ENSSSCG00000031141	224.965	0.0212364	0.333823	1.40981	L > M	1.19583	L > H	-1.17894	M < H	ABCA13
ENSSSCG00000007745	582.298	0.0212918	0.333823	-1.00275	L < M	-1.13579	L < H	-1.13267	M < H	SUMF2
ENSSSCG00000007046	340.313	0.0213008	0.333823	-1.04327	L < M	1.13577	L > H	1.18492	M > H	TRMT6
ENSSSCG00000007768	973.946	0.021302	0.333823	1.00153	L > M	-1.09588	L < H	-1.09755	M < H	STX4
ENSSSCG00000039060	1322.47	0.0213322	0.333823	-1.17511	L < M	1.03859	L > H	1.22045	M > H	RASSF3
ENSSSCG00000007115	878.551	0.0213795	0.333823	-1.33938	L < M	1.0066	L > H	1.34823	M > H	THBD
ENSSSCG00000035199	189.882	0.0213985	0.333823	-1.07177	L < M	-1.17262	L < H	-1.09409	M < H	PTGES3L
ENSSSCG00000024693	3082.69	0.0214063	0.333823	1.00475	L > M	-1.10669	L < H	-1.11195	M < H	MRPL17
ENSSSCG00000030325	2520.97	0.0214136	0.333823	1.00901	L > M	-1.22037	L < H	-1.23136	M < H	C1QTNF6
ENSSSCG00000017357	1291.31	0.0214459	0.333823	1.08085	L > M	1.1296	L > H	1.04511	M > H	GPATCH8
ENSSSCG00000038304	2634.56	0.0214603	0.333823	-1.04042	L < M	-1.06598	L < H	-1.02456	M < H	RBM4B
ENSSSCG00000022575	1400.92	0.0214694	0.333823	1.00635	L > M	-1.11331	L < H	-1.12038	M < H	PRMT2
ENSSSCG00000031083	3760.64	0.0215648	0.333884	-1.07972	L < M	-1.07846	L < H	1.00117	M > H	SZRD1
ENSSSCG00000013086	1146.17	0.0215908	0.333884	-1.14885	L < M	-1.12549	L < H	1.02076	M > H	CYB561A3
ENSSSCG00000023522	2556.85	0.0216185	0.333884	-1.26265	L < M	-1.11611	L < H	1.13129	M > H	TGM2
ENSSSCG00000033532	99.8655	0.0216219	0.333884	1.44646	L > M	1.2287	L > H	-1.17723	M < H	SBK2
ENSSSCG00000004136	1723.74	0.0216293	0.333884	1.00571	L > M	-1.10932	L < H	-1.11565	M < H	AIG1
ENSSSCG00000033727	2901.66	0.0216519	0.333884	-1.18965	L < M	-1.45558	L < H	-1.22353	M < H	GPX1
ENSSSCG00000034502	1741.39	0.0216838	0.333884	-1.06387	L < M	1.11594	L > H	1.18722	M > H	H6PD
ENSSSCG00000004490	115.977	0.0216938	0.333884	1.11212	L > M	1.23351	L > H	1.10915	M > H	SETBP1
ENSSSCG00000008079	4048.21	0.021734	0.333884	1.07098	L > M	1.12688	L > H	1.05219	M > H	FAM12A
ENSSSCG00000014044	1223.83	0.0217464	0.333884	1.0365	L > M	1.17919	L > H	1.13767	M > H	NSD1
ENSSSCG00000000383	2083.17	0.0218166	0.333884	-1.01834	L < M	-1.08949	L < H	-1.06987	M < H	RNF41
ENSSSCG00000029343	1764.18	0.0218316	0.333884	-1.03827	L < M	-1.10332	L < H	-1.06265	M < H	MFSD11
ENSSSCG00000003979	91.7611	0.0218449	0.333884	-1.01705	L < M	1.14966	L > H	1.16926	M > H	ZNF684
ENSSSCG00000030767	1128.66	0.0218644	0.333884	1.09549	L > M	-1.41726	L < H	-1.55259	M < H	SLA-5
ENSSSCG00000006689	1694.89	0.0218662	0.333884	1.02364	L > M	-1.08173	L < H	-1.1073	M < H	PIAS3
ENSSSCG00000039311	1515.3	0.021941	0.334069	1.02902	L > M	-1.12229	L < H	-1.15485	M < H	NCS1
ENSSSCG00000003654	2573.8	0.0219765	0.334069	1.08896	L > M	1.19848	L > H	1.10057	M > H	MACF1
ENSSSCG00000023014	634.444	0.0219966	0.334069	-1.10378	L < M	-1.34972	L < H	-1.22281	M < H	CD3LG
ENSSSCG00000007146	161.679	0.0220343	0.334069	1.26031	L > M	1.27337	L > H	1.01036	M > H	SIGLEC1
ENSSSCG00000020665	679.17	0.0220842	0.334069	1.00912	L > M	-1.14199	L < H	-1.1524	M < H	TAF6L
ENSSSCG00000013258	120.924	0.0220965	0.334069	1.13295	L > M	1.09075	L > H	-1.03869	M < H	HARBI1
ENSSSCG00000007853	437.857	0.0221034	0.334069	1.00224	L > M	-1.08978	L < H	-1.09222	M < H	LYRM1
ENSSSCG00000020970	167.848	0.0221254	0.334069	-1.15288	L < M	1.16378	L > H	1.3417	M > H	IL6
ENSSSCG00000016708	777.01	0.0221807	0.334069	1.22334	L > M	1.08985	L > H	-1.12249	M < H	SKAP2
ENSSSCG00000016853	223.189	0.0221989	0.334069	-1.16503	L < M	1.22601	L > H	1.42834	M > H	RICTOR
ENSSSCG00000006917	425.687	0.0222771	0.334069	-1.01706	L < M	1.19949	L > H	1.21996	M > H	LRRC8C
ENSSSCG00000033256	591.219	0.0223037	0.334069	1.02079	L > M	-1.2127	L < H	-1.23791	M < H	ENSSSCG00000033256
ENSSSCG00000020823	2833.12	0.0223479	0.334069	1.04983	L > M	-1.10287	L < H	-1.15782	M < H	BSCL2
ENSSSCG00000034440	557.048	0.0223873	0.334069	-1.09493	L < M	-1.30176	L < H	-1.1889	M < H	MMP28
ENSSSCG00000037890	855.944	0.0223876	0.334069	1.07358	L > M	-1.10486	L < H	-1.18616	M < H	ZNF853
ENSSSCG00000025638	4953.49	0.0224081	0.334069	-1.02689	L < M	-1.08007	L < H	-1.05179	M < H	UBE2Z
ENSSSCG00000013940	200.535	0.0224348	0.334069	-1.11376	L < M	1.31463	L > H	1.46418	M > H	NLRP3
ENSSSCG00000006866	430.176	0.0224525	0.334069	-1.02019	L < M	1.13853	L > H	1.16152	M > H	DBT
ENSSSCG00000003253	3572.61	0.0224636	0.334069	-1.14883	L < M	-1.17026	L < H	-1.01865	M < H	MYADM
ENSSSCG00000010186	509.211	0.0224651	0.334069	-1.11498	L < M	1.00966	L > H	1.12575	M > H	URB2
ENSSSCG00000038094	431.382	0.02248	0.334069	1.04924	L > M	-1.09184	L < H	-1.1456	M < H	GPX7
ENSSSCG00000011603	2439.41	0.0224862	0.334069	-1.0262	L < M	-1.07156	L < H	-1.04421	M < H	TMEM43
ENSSSCG00000028322	4127.37	0.0224915	0.334069	-1.01322	L < M	1.48482	L > H	1.50445	M > H	BTG2
ENSSSCG00000016768	192.32	0.0225071	0.334069	-1.0528	L < M	1.15737	L > H	1.21847	M > H	MPLKIP
ENSSSCG00000013246	913.293	0.0226033	0.334776	-1.05985	L < M	-1.20361	L < H	-1.13565	M < H	C2H11orf49
ENSSSCG00000002385	1144.32	0.0226072	0.334776	1.06151	L > M	-1.12982	L < H	-1.19932	M < H	TGFB3
ENSSSCG00000033918	275.04	0.0226736	0.335318	-1.09762	L < M	1.31227	L > H	1.44038	M > H	CD3A
ENSSSCG00000027723	658.346	0.0226964	0.335318	-1.05979	L < M	-1.09427	L < H	-1.03253	M < H	UBE2F
ENSSSCG00000011882	435.753	0.0227336	0.335479	-1.12516	L < M	1.06729	L > H	1.20088	M > H	GOLGB1
ENSSSCG00000035969	4396.66	0.0228118	0.336166	-1.0067	L < M	-1.15647	L < H	-1.14877	M < H	THRA
ENSSSCG00000014577	6653.44	0.0228329	0.336166	-1.02675	L < M	-1.11551	L < H	-1.08645	M < H	ASCL3
ENSSSCG00000006564	1076.64	0.0228925	0.33619	1.07111	L > M	-1.05219	L < H	-1.12701	M < H	RAB13
ENSSSCG00000031212	150.206	0.0229073	0.33619	-1.14476	L < M	1.11043	L > H	1.27118	M > H	CHML
ENSSSCG00000032381	1147.76	0.0229149	0.33619	-1.19382	L < M	-1.02065	L < H	1.16967	M > H	LITAF
ENSSSCG00000029070	1112.69	0.0229401	0.33619	-1.00103	L < M	-1.13911	L < H	-1.13793	M < H	PAFAH1B3
ENSSSCG00000009699	124.776	0.0229936	0.336304	1.16292	L > M	1.2961	L > H	1.11452	M > H	HPGD
ENSSSCG00000017177	1699.33	0.023015	0.336304	-1.19755	L < M	-1.08497	L < H	1.10375	M > H	ST6GALNAC2
ENSSSCG00000009963	424.786	0.0230927	0.336304	-1.14567	L < M	-1.10974	L < H	1.03238	M > H	TPST2
ENSSSCG00000009238	1003.38	0.0231118	0.336304	-1.1282	L < M	-1.10656	L < H	1.01955	M > H	COQ2
ENSSSCG00000010577	207.988	0.0231122	0.336304	-1.50404	L < M	1.30342	L > H	1.9604	M > H	ELOVL3
ENSSSCG00000037681	233.225	0.0231304	0.336304	1.1733	L > M	1.21141	L > H	1.03248	M > H	KL
ENSSSCG00000017204	970.45	0.0231324	0.336304	-1.2079	L < M	-1.23442	L < H	-1.02196	M < H	ITGB4
ENSSSCG00000017504	954.141	0.0232179	0.337161	1.03158	L > M	1.16469	L > H	1.12904	M > H	CDK12
ENSSSCG00000021354	520.4	0.0232801	0.33768	1.0931	L > M	1.11574	L > H	1.02071	M > H	CNOT4
ENSSSCG00000014819	790.166	0.0233305	0.338027	-1.00443	L < M	-1.16857	L < H	-1.16341	M < H	ATG16L2
ENSSSCG00000015755	762.833	0.0233766	0.338074	1.04112	L > M	1.26449	L > H	1.21454	M > H	AGPAT5
ENSSSCG00000035209	530.514	0.0234079	0.338074	-1.07595	L < M	1.26749	L > H	1.36376	M > H	ANP32E
ENSSSCG00000016217	3494.04	0.0234133	0.338074	-1.09087	L < M	-1.15743	L < H	-1.06102	M < H	DNAJB2
ENSSSCG00000015558	2565.07	0.0235195	0.339187	1.00203	L > M	1.08537	L > H	1.08317	M > H	SMG7
ENSSSCG00000007248	2912.72	0.023556	0.339187	-1.08718	L < M	1.10802	L > H	1.20463	M > H	ASXL1
ENSSSCG00000022224	1796.85	0.0235989	0.339187	-1.03526	L < M	1.05835	L > H	1.09567	M > H	TAF8
ENSSSCG00000012152	262.168	0.0236206	0.339187	-1.04203	L < M	1.28546	L > H	1.33949	M > H	SCML1
ENSSSCG00000011322	151.499	0.0236407	0.339187	-1.153	L < M	1.08071	L > H	1.24606	M > H	CCR1
ENSSSCG00000007334	2030.89	0.0236685	0.339187	-1.00081	L < M	-1.12767	L < H	-1.12675	M < H	SRC
ENSSSCG00000008305	1384.25	0.0236995	0.339187	-1.0421	L < M	-1.13962	L < H	-1.09358	M < H	NOTO
ENSSSCG00000017915	193.77	0.0237112	0.339187	-1.01418	L < M	-1.6633	L < H	-1.64004	M < H	VMO1
ENSSSCG00000000021	1375.89	0.0237298	0.339187	1.05667	L > M	-1.13119	L < H	-1.1953	M < H	ARHGAP8
ENSSSCG00000003722	313.241	0.0238958	0.339982	1.32651	L > M	1.18832	L > H	-1.11628	M < H	CDH2
ENSSSCG00000038254	1041.43	0.0239021	0.339982	1.05045	L > M	-1.11039	L < H	-1.16641	M < H	PRKRA
ENSSSCG00000009434	1843.65	0.0240112	0.339982	-1.13811	L < M	1.31486	L > H	1.49646	M > H	RGCC
ENSSSCG00000002957	169.484	0.0240287	0.339982	-1.10415	L < M	-1.24826	L < H	-1.13052	M < H	GGN
ENSSSCG00000013074	854.014	0.0240337	0.339982	1.0231	L > M	-1.2656	L < H	-1.29484	M < H	RAB3IL1
ENSSSCG00000023351	146.869	0.0240493	0.339982	1.55264	L > M	1.13114	L > H	-1.37262	M < H	PLA2G4A
ENSSSCG00000006619	1181.78	0.0240657	0.339982	1.07197	L > M	1.13624	L > H	1.05995	M > H	SNX27
ENSSSCG00000036973	1500.67	0.0241391	0.339982	-1.00654	L < M	-1.16496	L < H	-1.15739	M < H	RAC3
ENSSSCG00000038151	1592.88	0.0241424	0.339982	-1.11697	L < M	-1.09532	L < H	1.01977	M > H	CMTM3
ENSSSCG00000005217	415.754	0.0241441	0.339982	-1.10539	L < M	1.03668	L > H	1.14593	M > H	RCL1
ENSSSCG00000017592	435.862	0.0241446	0.339982	-1.01886	L < M	1.22544	L > H	1.24856	M > H	MBTD1
ENSSSCG00000000773	77.3351	0.0241719	0.339982	-1.04338	L < M	1.11269	L > H	1.16096	M > H	TUBA8
ENSSSCG00000039882	1197.2	0.0241793	0.339982	-1.00826	L < M	-1.07743	L < H	-1.0686	M < H	HTRA2
ENSSSCG00000009611	2868.46	0.02418	0.339982	1.13238	L > M	1.0751	L > H	-1.05327	M < H	XPO7
ENSSSCG00000024399	392.015	0.0241854	0.339982	-1.00297	L < M	-1.13572	L < H	-1.13236	M < H	EVC2
ENSSSCG00000010289	2455.95	0.0242309	0.340032	-1.02662	L < M	-1.092	L < H	-1.06369	M < H	MICU1
ENSSSCG00000000958	780.656	0.0242423	0.340032	-1.05456	L < M	1.19043	L > H	1.25538	M > H	DYRK2
ENSSSCG00000006014	1404.56	0.0243283	0.340325	1.02541	L > M	1.24804	L > H	1.2171	M > H	RAD21
ENSSSCG00000009784	339.134	0.0243529	0.340325	-1.06054	L < M	-1.2076	L < H	-1.13867	M < H	ABCB9
ENSSSCG00000006453	454.888	0.0243823	0.340325	-1.24506	L < M	-1.07155	L < H	1.16192	M > H	KIRREL1
ENSSSCG00000031874	59.8782	0.0243859	0.340325	-1.14871	L < M	-1.166	L < H	-1.01505	M < H	REM2
ENSSSCG00000033457	48.7917	0.0244398	0.340325	-1.24293	L < M	1.09834	L > H	1.36515	M > H	CCL23
ENSSSCG00000016323	2153.03	0.0244405	0.340325	-1.08727	L < M	-1.02552	L < H	1.06021	M > H	COPS8
ENSSSCG00000006561	2693.08	0.0245006	0.340325	-1.00825	L < M	-1.11938	L < H	-1.11023	M < H	SLC39A1
ENSSSCG00000038543	270.686	0.0245108	0.340325	-1.18864	L < M	1.38614	L > H	1.64762	M > H	CENPA
ENSSSCG00000032170	2036.03	0.02452	0.340325	-1.04238	L < M	-1.14048	L < H	-1.09411	M < H	DAPK3
ENSSSCG00000029626	218.841	0.0245716	0.340325	1.0267	L > M	-1.12189	L < H	-1.15185	M < H	NECAB3
ENSSSCG00000003541	144.001	0.0245945	0.340325	1.10606	L > M	-1.09668	L < H	-1.21299	M < H	STPG1
ENSSSCG00000005636	605.983	0.0246265	0.340325	-1.23465	L < M	-1.10539	L < H	1.11693	M > H	SLC25A25
ENSSSCG00000017382	997.591	0.0246458	0.340325	1.01904	L > M	1.09267	L > H	1.07226	M > H	EZH1
ENSSSCG00000013915	328.844	0.0246631	0.340325	-1.02665	L < M	-1.13473	L < H	-1.10528	M < H	CRTC1
ENSSSCG00000015692	926.963	0.0246821	0.340325	1.04208	L > M	1.1583	L > H	1.11153	M > H	R3HDM1
ENSSSCG00000022208	1473.97	0.0246903	0.340325	-1.18357	L < M	-1.04445	L < H	1.1332	M > H	TNFRSF1B
ENSSSCG00000033116	2281.88	0.024723	0.340408	-1.0379	L < M	-1.14133	L < H	-1.09966	M < H	YBEY
ENSSSCG00000029201	531.644	0.0247625	0.340585	-1.08821	L < M	-1.17896	L < H	-1.0834	M < H	AJUBA
ENSSSCG00000013369	87.2031	0.0248425	0.340614	-1.55448	L < M	1.33853	L > H	2.08071	M > H	SAA1
ENSSSCG00000034817	71.9195	0.024843	0.340614	-1.23599	L < M	1.03375	L > H	1.2777	M > H
ENSSSCG00000029163	210.372	0.0248483	0.340614	-1.13365	L < M	1.34961	L > H	1.52999	M > H	BCAT1
ENSSSCG00000039408	625.284	0.0249159	0.340614	-1.20523	L < M	1.15976	L > H	1.39777	M > H	ADCY7
ENSSSCG00000010280	342.302	0.024935	0.340614	-1.20575	L < M	-1.02252	L < H	1.1792	M > H	VSIR
ENSSSCG00000010281	47657.3	0.0249598	0.340614	-1.06658	L < M	-1.13121	L < H	-1.0606	M < H	PSAP
ENSSSCG00000012434	261.043	0.0249618	0.340614	-1.2105	L < M	1.16493	L > H	1.41015	M > H	ATRX
ENSSSCG00000001819	5834.57	0.0250108	0.340614	1.00999	L > M	-1.10249	L < H	-1.11351	M < H	MAN2A2
ENSSSCG00000029352	1233.27	0.0250418	0.340614	-1.06201	L < M	1.17508	L > H	1.24795	M > H	CCNL1
ENSSSCG00000003763	806.686	0.0250465	0.340614	1.32589	L > M	1.31927	L > H	-1.00502	M < H	IFI44
ENSSSCG00000035472	594.108	0.0250585	0.340614	-1.00462	L < M	1.15213	L > H	1.15745	M > H	TTC9C
ENSSSCG00000017727	4488.31	0.0251196	0.34084	1.0884	L > M	-1.0884	L < H	-1.18461	M < H	TMEM98
ENSSSCG00000024696	1515.27	0.0251359	0.34084	-1.20508	L < M	-1.16276	L < H	1.0364	M > H	CCNYL1
ENSSSCG00000009649	162.015	0.0251626	0.34084	-1.15474	L < M	1.42925	L > H	1.65042	M > H	NEFL
ENSSSCG00000002041	1750.32	0.025182	0.34084	-1.01991	L < M	-1.2312	L < H	-1.20717	M < H	SLC7A7
ENSSSCG00000010566	995.888	0.025328	0.342452	-1.05468	L < M	-1.13576	L < H	-1.07688	M < H	FBXW4
ENSSSCG00000034893	4391.16	0.0253744	0.342716	1.00881	L > M	-1.09776	L < H	-1.10743	M < H	COPS6
ENSSSCG00000033424	905.205	0.0254459	0.343318	-1.03938	L < M	-1.10449	L < H	-1.06264	M < H	PARL
ENSSSCG00000040251	109.168	0.0255015	0.343704	-1.1789	L < M	1.79026	L > H	2.11054	M > H
ENSSSCG00000027652	182.157	0.025586	0.343889	-1.06693	L < M	1.22964	L > H	1.31194	M > H	KLHL15
ENSSSCG00000016052	724.014	0.0255959	0.343889	1.08246	L > M	1.15325	L > H	1.06539	M > H	MFSD6
ENSSSCG00000031590	45.9784	0.0255961	0.343889	1.08624	L > M	1.68023	L > H	1.54683	M > H	SYT13
ENSSSCG00000013775	2698.6	0.0256352	0.343956	-1.1214	L < M	-1.09309	L < H	1.0259	M > H	ADGRE5
ENSSSCG00000028239	239.732	0.0256551	0.343956	-1.09442	L < M	-1.207	L < H	-1.10286	M < H	FBXL7
ENSSSCG00000017246	773.399	0.0257655	0.345073	-1.10175	L < M	-1.1328	L < H	-1.02818	M < H	C12H17orf80
ENSSSCG00000009613	1412.2	0.0258483	0.345617	1.01517	L > M	-1.14139	L < H	-1.1587	M < H	DMTN
ENSSSCG00000016851	605.503	0.0258708	0.345617	-1.16097	L < M	1.09327	L > H	1.26925	M > H	OSMR
ENSSSCG00000035103	366.665	0.0258874	0.345617	1.0357	L > M	-1.11214	L < H	-1.15185	M < H	PIGL
ENSSSCG00000010560	2046.65	0.0259687	0.346339	-1.03394	L < M	-1.10354	L < H	-1.06732	M < H	MRPL43
ENSSSCG00000001683	572.023	0.0260269	0.346753	-1.10234	L < M	1.09712	L > H	1.2094	M > H	POLH
ENSSSCG00000027660	863.178	0.0260871	0.347192	1.16642	L > M	1.3045	L > H	1.11838	M > H	IFI44L
ENSSSCG00000017152	508.718	0.0261195	0.347261	1.03386	L > M	-1.13794	L < H	-1.17647	M < H	SGSH
ENSSSCG00000005672	10584.9	0.026172	0.347597	1.02582	L > M	-1.15874	L < H	-1.18866	M < H	PTPA
ENSSSCG00000032527	1187.26	0.0263666	0.348587	-1.24239	L < M	1.0756	L > H	1.33632	M > H	FOSL2
ENSSSCG00000025252	1992.98	0.0263698	0.348587	-1.01795	L < M	-1.11227	L < H	-1.09265	M < H	PEX5
ENSSSCG00000012915	91.0042	0.0263846	0.348587	1.10482	L > M	-1.12976	L < H	-1.24818	M < H	CLCF1
ENSSSCG00000025500	68.2663	0.0264133	0.348587	-1.13996	L < M	1.08043	L > H	1.23165	M > H	HTR1D
ENSSSCG00000040265	3538.52	0.0264201	0.348587	-1.07458	L < M	-1.10083	L < H	-1.02443	M < H	UBFD1
ENSSSCG00000003157	329.232	0.0264343	0.348587	1.06053	L > M	-1.1907	L < H	-1.26277	M < H	LIN7B
ENSSSCG00000028287	1714.77	0.0264734	0.348587	-1.05974	L < M	1.0807	L > H	1.14526	M > H	C3H2orf68
ENSSSCG00000006496	6731.54	0.0265336	0.348587	-1.14331	L < M	-1.23154	L < H	-1.07717	M < H	LMNA
ENSSSCG00000007895	977.921	0.0265755	0.348587	1.0024	L > M	1.15882	L > H	1.15605	M > H	ZC3H7A
ENSSSCG00000003136	2452.12	0.0266552	0.348587	-1.04983	L < M	-1.1284	L < H	-1.07484	M < H	CYTH2
ENSSSCG00000032648	1473.07	0.0267541	0.348587	1.06826	L > M	1.2096	L > H	1.13231	M > H	RBL2
ENSSSCG00000031461	1134.28	0.0267754	0.348587	1.06451	L > M	1.18286	L > H	1.11117	M > H	ZKSCAN1
ENSSSCG00000017219	1406.63	0.0267802	0.348587	-1.07346	L < M	-1.19287	L < H	-1.11124	M < H	HID1
ENSSSCG00000005221	87.3392	0.0268048	0.348587	1.13015	L > M	1.14654	L > H	1.0145	M > H	SPATA6L
ENSSSCG00000039522	130.013	0.0268222	0.348587	-1.06572	L < M	-1.35106	L < H	-1.26774	M < H	SHISAL1
ENSSSCG00000016725	84899	0.0268238	0.348587	1.0137	L > M	-1.14513	L < H	-1.16082	M < H	TNS3
ENSSSCG00000011193	4084.52	0.0268297	0.348587	1.10939	L > M	1.03409	L > H	-1.07281	M < H	BTD
ENSSSCG00000010238	1395.73	0.0268857	0.348587	-1.04251	L < M	1.14557	L > H	1.19427	M > H	HNRNPH3
ENSSSCG00000011347	972.7	0.0269042	0.348587	-1.1498	L < M	-1.13302	L < H	1.01481	M > H	NME6
ENSSSCG00000008227	251.211	0.0269045	0.348587	-1.13279	L < M	1.16288	L > H	1.31729	M > H	ST3GAL5
ENSSSCG00000000741	163.182	0.0269252	0.348587	-1.08114	L < M	-1.29279	L < H	-1.19577	M < H	NRIP2
ENSSSCG00000033099	90.6119	0.0269625	0.348587	-1.01177	L < M	1.2593	L > H	1.27412	M > H	ASPRV1
ENSSSCG00000023920	6260.98	0.0269681	0.348587	-1.0394	L < M	-1.15092	L < H	-1.10729	M < H	P3H1
ENSSSCG00000010316	532.421	0.0269845	0.348587	1.03601	L > M	1.1599	L > H	1.11959	M > H	KAT6B
ENSSSCG00000023478	598.504	0.0269919	0.348587	1.09509	L > M	-1.12146	L < H	-1.2281	M < H	SLC46A1
ENSSSCG00000038514	2055.93	0.0270233	0.348587	1.0203	L > M	-1.16758	L < H	-1.19128	M < H	DDAH2
ENSSSCG00000021519	422.051	0.027029	0.348587	-1.19676	L < M	-1.10536	L < H	1.08269	M > H	CPNE2
ENSSSCG00000012287	2484.29	0.0271822	0.348587	-1.01838	L < M	-1.10784	L < H	-1.08785	M < H	TFE3
ENSSSCG00000032397	1077.65	0.0271878	0.348587	-1.11372	L < M	1.42779	L > H	1.59016	M > H	LBR
ENSSSCG00000028920	4401.67	0.0271988	0.348587	-1.00604	L < M	-1.10309	L < H	-1.09647	M < H	POLDIP2
ENSSSCG00000006688	109.157	0.0272309	0.348587	1.02502	L > M	1.20761	L > H	1.17813	M > H	ANKRD35
ENSSSCG00000007089	342.479	0.0272518	0.348587	-1.09857	L < M	1.0844	L > H	1.19129	M > H	MGME1
ENSSSCG00000003940	1206.78	0.0272948	0.348587	-1.0905	L < M	-1.21103	L < H	-1.11052	M < H	HYI
ENSSSCG00000031893	1285.98	0.02731	0.348587	-1.02147	L < M	-1.1003	L < H	-1.07717	M < H	ARF2
ENSSSCG00000016328	1576.89	0.0273303	0.348587	1.20858	L > M	-1.08902	L < H	-1.31617	M < H	RAB17
ENSSSCG00000035434	1198.75	0.0273481	0.348587	-1.10794	L < M	1.0149	L > H	1.12445	M > H	SEC61G
ENSSSCG00000039963	50.3509	0.0273963	0.348587	-1.17828	L < M	1.02533	L > H	1.20813	M > H	RF00334
ENSSSCG00000012172	453.37	0.0274151	0.348587	-1.08808	L < M	-1.10586	L < H	-1.01634	M < H	ACOT9
ENSSSCG00000012229	98.7718	0.0274362	0.348587	1.01544	L > M	1.2205	L > H	1.20194	M > H	GP91-PHOX
ENSSSCG00000002965	9987.52	0.027455	0.348587	-1.02337	L < M	-1.1379	L < H	-1.11192	M < H	ACTN4
ENSSSCG00000004164	87.5986	0.027469	0.348587	-1.16755	L < M	1.42871	L > H	1.6681	M > H	MTFR2
ENSSSCG00000025588	267.762	0.027479	0.348587	1.08921	L > M	-1.30357	L < H	-1.41986	M < H	FJX1
ENSSSCG00000017232	15045.4	0.0274979	0.348587	1.01815	L > M	-1.15868	L < H	-1.17971	M < H	SLC9A3R1
ENSSSCG00000006381	308.738	0.0275028	0.348587	-1.10216	L < M	1.5475	L > H	1.70559	M > H	CD84
ENSSSCG00000030831	598.578	0.0275188	0.348587	-1.1327	L < M	-1.10702	L < H	1.02319	M > H	DENND3
ENSSSCG00000027847	90.1674	0.027538	0.348587	-1.29005	L < M	-1.38632	L < H	-1.07463	M < H	CSKMT
ENSSSCG00000010484	116.923	0.0275488	0.348587	-1.19565	L < M	1.04396	L > H	1.24822	M > H	NOC3L
ENSSSCG00000003844	963.831	0.0275927	0.348587	-1.02224	L < M	-1.08434	L < H	-1.06075	M < H	TTC4
ENSSSCG00000032693	1972.59	0.0276047	0.348587	1.00632	L > M	-1.16252	L < H	-1.16986	M < H	MAPK12
ENSSSCG00000034879	195.044	0.0276306	0.348587	1.18477	L > M	1.18862	L > H	1.00325	M > H	MAML2
ENSSSCG00000038181	1552.64	0.0277167	0.348587	1.02055	L > M	1.17601	L > H	1.15233	M > H	CCNT1
ENSSSCG00000013569	211.625	0.0277292	0.348587	1.12538	L > M	-1.11404	L < H	-1.25372	M < H	PEX11G
ENSSSCG00000017690	1439.19	0.0277629	0.348587	-1.09525	L < M	-1.16812	L < H	-1.06654	M < H	DHRS11
ENSSSCG00000032661	106.497	0.0278052	0.348587	-1.2163	L < M	-2.51554	L < H	-2.06819	M < H	OFD1
ENSSSCG00000003035	3442.87	0.0278279	0.348587	-1.05246	L < M	-1.084	L < H	-1.02997	M < H	GSK3A
ENSSSCG00000009060	1045.64	0.0278445	0.348587	1.13456	L > M	-1.02244	L < H	-1.16003	M < H	MAML3
ENSSSCG00000006173	70.5937	0.0278714	0.348587	1.2094	L > M	1.19026	L > H	-1.01608	M < H	GDAP1
ENSSSCG00000010056	659.045	0.0279329	0.348587	-1.00829	L < M	1.25916	L > H	1.2696	M > H	GGT1
ENSSSCG00000015135	4025.88	0.0279516	0.348587	1.0248	L > M	1.30656	L > H	1.27494	M > H	SORL1
ENSSSCG00000009502	127.556	0.0280063	0.348587	-1.37423	L < M	-1.08735	L < H	1.26384	M > H	UGGT2
ENSSSCG00000025900	3533.96	0.0280104	0.348587	-1.11834	L < M	-1.14089	L < H	-1.02016	M < H	SH3BP5L
ENSSSCG00000003787	844.523	0.028049	0.348587	-1.14379	L < M	1.17991	L > H	1.34957	M > H	ZRANB2
ENSSSCG00000010052	6296.59	0.0280524	0.348587	1.00812	L > M	-1.13935	L < H	-1.1486	M < H	BCR
ENSSSCG00000032241	567.637	0.0280594	0.348587	-1.12392	L < M	1.43049	L > H	1.60776	M > H	GPNMB
ENSSSCG00000003505	8470.34	0.0280758	0.348587	1.01424	L > M	-1.09269	L < H	-1.10824	M < H	DDOST
ENSSSCG00000002507	65.1571	0.0281088	0.348587	1.00865	L > M	1.73357	L > H	1.7187	M > H	BCL11B
ENSSSCG00000037885	3328.76	0.0281395	0.348587	-1.05262	L < M	1.59416	L > H	1.67804	M > H	Trbv1
ENSSSCG00000008051	1013.02	0.0281398	0.348587	1.01875	L > M	-1.15446	L < H	-1.17611	M < H	ABCA3
ENSSSCG00000006287	250.133	0.0281612	0.348587	-1.06167	L < M	1.33906	L > H	1.42164	M > H	SELL
ENSSSCG00000008496	485.685	0.0282106	0.348587	1.09288	L > M	1.35673	L > H	1.24143	M > H	EIF2AK2
ENSSSCG00000026506	2341.45	0.0282263	0.348587	1.08438	L > M	-1.0488	L < H	-1.1373	M < H	RALGAPA2
ENSSSCG00000038763	2075.15	0.0282277	0.348587	-1.12738	L < M	-1.11903	L < H	1.00747	M > H	CERK
ENSSSCG00000012126	286.257	0.0282566	0.348587	-1.01658	L < M	1.24487	L > H	1.26551	M > H	GPM6B
ENSSSCG00000039555	2111.19	0.0282832	0.348587	-1.06546	L < M	-1.06202	L < H	1.00324	M > H	JOSD1
ENSSSCG00000008842	675.133	0.0283554	0.348587	-1.26319	L < M	-1.02054	L < H	1.23777	M > H	KIT
ENSSSCG00000022128	431.287	0.0283713	0.348587	1.10272	L > M	1.19432	L > H	1.08307	M > H	MXI1
ENSSSCG00000004384	50.8991	0.0283718	0.348587	1.35415	L > M	1.63731	L > H	1.2091	M > H	NR2E1
ENSSSCG00000004063	355.045	0.0283791	0.348587	1.05809	L > M	1.15961	L > H	1.09595	M > H	TMEM242
ENSSSCG00000004263	146.383	0.0284388	0.348958	-1.07764	L < M	1.12885	L > H	1.2165	M > H	ZUP1
ENSSSCG00000014074	224.887	0.028464	0.348958	-1.08778	L < M	1.12577	L > H	1.22459	M > H	GFM2
ENSSSCG00000015247	703.706	0.0285174	0.348958	-1.0401	L < M	1.20145	L > H	1.24963	M > H	ZBTB44
ENSSSCG00000024750	993.882	0.0285188	0.348958	-1.01376	L < M	-1.14484	L < H	-1.1293	M < H	GFOD2
ENSSSCG00000022739	318.679	0.0287263	0.350882	1.16598	L > M	1.18576	L > H	1.01697	M > H	DSG2
ENSSSCG00000001458	66.0315	0.0287311	0.350882	-1.2825	L < M	1.14572	L > H	1.46938	M > H	H2-Eb1
ENSSSCG00000028720	1941.17	0.0287957	0.351335	-1.09519	L < M	-1.1935	L < H	-1.08976	M < H	NXN
ENSSSCG00000015345	385.168	0.0288442	0.35159	-1.05922	L < M	1.63511	L > H	1.73194	M > H	GLCCI1
ENSSSCG00000021534	552.585	0.0288816	0.351695	-1.09082	L < M	-1.34837	L < H	-1.23611	M < H	SLC3A3
ENSSSCG00000006146	105.619	0.0289459	0.351695	-1.29587	L < M	1.06626	L > H	1.38174	M > H	LRRCC1
ENSSSCG00000022212	603.601	0.0289563	0.351695	-1.05274	L < M	1.02708	L > H	1.08125	M > H	SNRNP35
ENSSSCG00000005701	3130.78	0.0289631	0.351695	-1.02324	L < M	-1.28122	L < H	-1.25212	M < H	ASS1
ENSSSCG00000032918	808.392	0.0289961	0.35176	1.03412	L > M	-1.09386	L < H	-1.13118	M < H
ENSSSCG00000031713	672.244	0.0290407	0.351967	1.01835	L > M	-1.1211	L < H	-1.14168	M < H	MACROH2A2
ENSSSCG00000012583	521.822	0.0291419	0.352844	-1.00829	L < M	1.22326	L > H	1.2334	M > H	ACSL4
ENSSSCG00000001611	742.158	0.0291796	0.352844	-1.01296	L < M	1.14753	L > H	1.1624	M > H	NFYA
ENSSSCG00000015111	934.563	0.0292006	0.352844	-1.00257	L < M	-1.11757	L < H	-1.11471	M < H	C2CD2L
ENSSSCG00000036028	669.323	0.0292387	0.352844	1.04376	L > M	1.15914	L > H	1.11054	M > H	TMED8
ENSSSCG00000017310	1168.88	0.0292755	0.352844	1.04774	L > M	1.1596	L > H	1.10676	M > H	KANSL1
ENSSSCG00000004064	1031.55	0.0292917	0.352844	1.07369	L > M	1.09503	L > H	1.01987	M > H	ARID1B
ENSSSCG00000006481	297.356	0.0293068	0.352844	-1.02176	L < M	1.17244	L > H	1.19796	M > H	GPATCH4
ENSSSCG00000039186	1948.84	0.0293765	0.353109	1.02993	L > M	-1.13338	L < H	-1.16731	M < H	RAB25
ENSSSCG00000000359	1611.73	0.0294319	0.353109	-1.088	L < M	-1.20597	L < H	-1.10843	M < H	BLOC1S1
ENSSSCG00000021911	978.967	0.0295205	0.353109	-1.05993	L < M	1.36815	L > H	1.45014	M > H	NDRG4
ENSSSCG00000011699	567.128	0.0296296	0.353109	1.08406	L > M	1.17087	L > H	1.08008	M > H	HPS3
ENSSSCG00000008008	4471.79	0.0297067	0.353109	-1.0148	L < M	-1.14512	L < H	-1.12842	M < H	STUB1
ENSSSCG00000029760	1459.19	0.029715	0.353109	-1.01064	L < M	1.06823	L > H	1.0796	M > H	CIPC
ENSSSCG00000025210	238.749	0.0297278	0.353109	1.05756	L > M	1.09508	L > H	1.03547	M > H	ATG1
ENSSSCG00000027941	674.924	0.0297351	0.353109	-1.0834	L < M	1.55319	L > H	1.68273	M > H	LSAMP
ENSSSCG00000000295	1469.79	0.0297467	0.353109	-1.15918	L < M	1.31943	L > H	1.52945	M > H	NCKAP1L
ENSSSCG00000006482	4542.21	0.0297512	0.353109	-1.1309	L < M	-1.05936	L < H	1.06753	M > H	MEF2D
ENSSSCG00000035696	843.742	0.0298027	0.353109	1.06961	L > M	-1.04994	L < H	-1.12302	M < H	MCEE
ENSSSCG00000007291	1454.49	0.0298269	0.353109	-1.00585	L < M	-1.0875	L < H	-1.08117	M < H	EDEM2
ENSSSCG00000004996	193.367	0.0299837	0.353109	-1.12667	L < M	1.26078	L > H	1.42048	M > H	KLHL28
ENSSSCG00000004782	170.028	0.0300012	0.353109	-1.18519	L < M	1.40643	L > H	1.66688	M > H	BUB1B
ENSSSCG00000032831	464.594	0.0300291	0.353109	-1.02898	L < M	1.17538	L > H	1.20944	M > H	BRI3BP
ENSSSCG00000027665	63.1963	0.0301039	0.353109	-1.23144	L < M	-1.2159	L < H	1.01279	M > H	SIRPG
ENSSSCG00000002532	727.209	0.0301041	0.353109	-1.06485	L < M	-1.15998	L < H	-1.08933	M < H	ZNF839
ENSSSCG00000016738	2537.46	0.0301311	0.353109	-1.0044	L < M	1.18558	L > H	1.19079	M > H	H2AZ2
ENSSSCG00000036114	1044.83	0.0301505	0.353109	-1.1463	L < M	1.01171	L > H	1.15972	M > H	RPL22L1
ENSSSCG00000008867	76.5934	0.0301656	0.353109	1.00644	L > M	1.42176	L > H	1.41267	M > H	CTSO
ENSSSCG00000033367	1519.14	0.0301848	0.353109	-1.06682	L < M	1.16052	L > H	1.23807	M > H	PLEKHA2
ENSSSCG00000005127	176.9	0.0302144	0.353109	1.05136	L > M	1.19997	L > H	1.14134	M > H	CAAP1
ENSSSCG00000028609	1826.76	0.0302725	0.353109	-1.1213	L < M	-1.12461	L < H	-1.00295	M < H	SLC12A4
ENSSSCG00000040835	1214.67	0.0302881	0.353109	1.05309	L > M	-1.09066	L < H	-1.14856	M < H	MANSC1
ENSSSCG00000003600	2624.06	0.0303202	0.353109	-1.21614	L < M	-1.27837	L < H	-1.05117	M < H	TINAGL1
ENSSSCG00000004328	628.9	0.0303346	0.353109	1.08251	L > M	1.20822	L > H	1.11613	M > H	MDN1
ENSSSCG00000017349	43.6468	0.0303507	0.353109	1.00768	L > M	-1.1946	L < H	-1.20377	M < H	ADAM11
ENSSSCG00000002749	179.1	0.0304011	0.353109	-1.49569	L < M	-1.01019	L < H	1.48061	M > H	HP
ENSSSCG00000007027	359.949	0.0304022	0.353109	1.03936	L > M	-1.13664	L < H	-1.18137	M < H	SLC2A2
ENSSSCG00000036169	143.931	0.0304051	0.353109	1.02979	L > M	1.37652	L > H	1.3367	M > H	UMAD1
ENSSSCG00000017494	773.387	0.0304296	0.353109	-1.04444	L < M	1.62463	L > H	1.69682	M > H	IKZF3
ENSSSCG00000006037	389.455	0.0304443	0.353109	-1.05388	L < M	1.18383	L > H	1.24762	M > H	OXR1
ENSSSCG00000040154	588.651	0.0304641	0.353109	-1.04449	L < M	-1.13135	L < H	-1.08315	M < H	MRPL36
ENSSSCG00000010943	2853.79	0.0305002	0.353109	-1.13383	L < M	-1.1431	L < H	-1.00817	M < H	AOPEP
ENSSSCG00000001100	975.783	0.0305096	0.353109	1.13075	L > M	1.20669	L > H	1.06717	M > H	CARMIL1
ENSSSCG00000015566	629.688	0.0305592	0.353109	-1.04085	L < M	1.18412	L > H	1.23249	M > H	EDEM3
ENSSSCG00000025689	1090.73	0.0305905	0.353109	-1.00935	L < M	-1.11169	L < H	-1.1014	M < H	DVL2
ENSSSCG00000026752	1446.91	0.0305916	0.353109	-1.0335	L < M	-1.13469	L < H	-1.09791	M < H	BYSL
ENSSSCG00000007909	377.566	0.0306	0.353109	1.09328	L > M	1.21434	L > H	1.11073	M > H	ABAT
ENSSSCG00000002893	176.129	0.0306109	0.353109	-1.06353	L < M	1.30231	L > H	1.38504	M > H	CD22
ENSSSCG00000001840	1561.23	0.0306523	0.353109	1.01564	L > M	-1.12979	L < H	-1.14747	M < H	KIF7
ENSSSCG00000035544	704.246	0.0307418	0.353109	-1.05941	L < M	1.2501	L > H	1.32436	M > H	NUSAP1
ENSSSCG00000038861	786.547	0.0308821	0.353109	1.0353	L > M	1.16607	L > H	1.12631	M > H	TM2D1
ENSSSCG00000033259	75.4544	0.030893	0.353109	1.11177	L > M	-1.1064	L < H	-1.23007	M < H	ARMH1
ENSSSCG00000015498	461.166	0.0309225	0.353109	-1.01262	L < M	1.19244	L > H	1.20749	M > H	RC3H1
ENSSSCG00000011550	731.89	0.0310941	0.353109	1.0244	L > M	-1.12904	L < H	-1.15659	M < H	CAMK1
ENSSSCG00000002712	2514.4	0.0311497	0.353109	1.10121	L > M	-1.13978	L < H	-1.25514	M < H	LDHD
ENSSSCG00000015353	239.372	0.031179	0.353109	1.51402	L > M	1.16831	L > H	-1.2959	M < H	SCIN
ENSSSCG00000033606	99.8839	0.031195	0.353109	-1.3274	L < M	-1.15915	L < H	1.14515	M > H	HIST1H2AC
ENSSSCG00000012153	125.055	0.0312592	0.353109	1.18094	L > M	-1.06796	L < H	-1.2612	M < H	RAI2
ENSSSCG00000036745	70.3736	0.0312608	0.353109	-1.31496	L < M	1.33416	L > H	1.75437	M > H
ENSSSCG00000031037	77.1245	0.0312764	0.353109	-1.52895	L < M	1.27484	L > H	1.94916	M > H	IGLV8-61
ENSSSCG00000016848	378.197	0.0313108	0.353109	-1.28115	L < M	-1.20638	L < H	1.06198	M > H	EGFLAM
ENSSSCG00000029813	436.026	0.0313609	0.353109	-1.08152	L < M	-1.17903	L < H	-1.09016	M < H	TSPAN5
ENSSSCG00000037104	43.7114	0.031409	0.353109	-1.10101	L < M	1.64411	L > H	1.81018	M > H	RF01877
ENSSSCG00000032251	7717.49	0.0314237	0.353109	1.14404	L > M	-1.15655	L < H	-1.32315	M < H	MAFB
ENSSSCG00000010521	1109.72	0.0314256	0.353109	1.0997	L > M	-1.15748	L < H	-1.27288	M < H	UBTD1
ENSSSCG00000010825	436.239	0.0314488	0.353109	1.08897	L > M	-1.00425	L < H	-1.0936	M < H	MARK1
ENSSSCG00000039514	3387.95	0.0314488	0.353109	-1.19233	L < M	1.00588	L > H	1.19934	M > H	ID3
ENSSSCG00000033945	77.4649	0.0314549	0.353109	-1.16935	L < M	1.29526	L > H	1.5146	M > H	RGS18
ENSSSCG00000030578	1449.33	0.031484	0.353109	-1.02083	L < M	-1.0957	L < H	-1.07334	M < H	MRPL15
ENSSSCG00000005102	814.583	0.0314946	0.353109	-1.00623	L < M	-1.10475	L < H	-1.09791	M < H	AEN
ENSSSCG00000031981	479.498	0.031562	0.353109	1.00073	L > M	-1.21517	L < H	-1.21605	M < H	SHISA4
ENSSSCG00000013869	265.997	0.0316278	0.353109	-1.24744	L < M	1.45592	L > H	1.81617	M > H	CPAMD8
ENSSSCG00000007786	4715.05	0.0316398	0.353109	-1.04399	L < M	-1.10736	L < H	-1.0607	M < H	RNF4
ENSSSCG00000039581	1145.82	0.0316408	0.353109	1.05867	L > M	1.79703	L > H	1.69744	M > H
ENSSSCG00000025592	62.2053	0.0316411	0.353109	-1.07573	L < M	1.74384	L > H	1.87589	M > H	TP63
ENSSSCG00000011329	1208.46	0.0316945	0.353109	1.03316	L > M	1.08947	L > H	1.0545	M > H	CCDC12
ENSSSCG00000002852	531.553	0.0317247	0.353109	-1.22328	L < M	-1.26457	L < H	-1.03375	M < H	PLEKHF1
ENSSSCG00000007970	1716.49	0.0317361	0.353109	-1.01669	L < M	-1.10829	L < H	-1.0901	M < H	POLR3K
ENSSSCG00000033806	299.699	0.0317422	0.353109	-1.13029	L < M	-1.47549	L < H	-1.30541	M < H	CCKBR
ENSSSCG00000023909	55.696	0.0317444	0.353109	1.00933	L > M	-1.20686	L < H	-1.21813	M < H	THPO
ENSSSCG00000023680	6224.39	0.0317487	0.353109	-1.04008	L < M	-1.09573	L < H	-1.0535	M < H	MEPCE
ENSSSCG00000032122	74.4312	0.0317557	0.353109	1.15182	L > M	-1.11979	L < H	-1.2898	M < H	C9orf50
ENSSSCG00000003554	2464.42	0.0318143	0.353109	-1.00208	L < M	-1.13866	L < H	-1.1363	M < H	SELENON
ENSSSCG00000027098	1306.58	0.0318865	0.353109	1.12382	L > M	1.01117	L > H	-1.1114	M < H	TBC1D24
ENSSSCG00000011028	819.127	0.0319879	0.353109	1.00537	L > M	1.14586	L > H	1.13974	M > H	EPC1
ENSSSCG00000032488	1536	0.0320174	0.353109	-1.01158	L < M	-1.07724	L < H	-1.0649	M < H	ZADH2
ENSSSCG00000023331	6176.26	0.032023	0.353109	-1.05588	L < M	-1.13421	L < H	-1.07419	M < H	UBL5
ENSSSCG00000009327	4800.48	0.032075	0.353109	-1.06309	L < M	1.26152	L > H	1.3411	M > H	HMGB1
ENSSSCG00000032959	436.954	0.0321126	0.353109	-1.0138	L < M	-1.17039	L < H	-1.15446	M < H	LAGE3
ENSSSCG00000026989	873.995	0.0322146	0.353109	-1.02153	L < M	-1.10912	L < H	-1.08574	M < H	RAD51D
ENSSSCG00000011949	128.678	0.0322389	0.353109	-1.05425	L < M	1.20727	L > H	1.27277	M > H	CEP97
ENSSSCG00000004109	51.689	0.0322521	0.353109	-1.0665	L < M	1.39974	L > H	1.49281	M > H	ZC3H12D
ENSSSCG00000003729	271.399	0.0322591	0.353109	-1.06052	L < M	1.2655	L > H	1.34209	M > H	RNF125
ENSSSCG00000011594	911.367	0.0322636	0.353109	1.02542	L > M	1.17668	L > H	1.14751	M > H	NR2C2
ENSSSCG00000007143	7083.22	0.0322898	0.353109	-1.00914	L < M	-1.15975	L < H	-1.14925	M < H	MAVS
ENSSSCG00000004561	1259.24	0.0323114	0.353109	-1.00238	L < M	1.17285	L > H	1.17564	M > H	HERC1
ENSSSCG00000022107	5028.06	0.0323837	0.353109	-1.01112	L < M	1.05515	L > H	1.06689	M > H	CHTOP
ENSSSCG00000025120	204.133	0.0323997	0.353109	-1.00772	L < M	1.3238	L > H	1.33401	M > H	BORA
ENSSSCG00000010931	5306.56	0.0324185	0.353109	-1.01485	L < M	-1.07692	L < H	-1.06117	M < H	ADIPOR1
ENSSSCG00000034990	482.009	0.032438	0.353109	1.13375	L > M	1.33208	L > H	1.17494	M > H
ENSSSCG00000039983	851.703	0.0324591	0.353109	-1.32794	L < M	-1.12427	L < H	1.18116	M > H	GJA4
ENSSSCG00000012318	6158.98	0.0324624	0.353109	1.00582	L > M	-1.12056	L < H	-1.12709	M < H	MAGED1
ENSSSCG00000006800	1606.2	0.0325778	0.353109	-1.14742	L < M	1.25478	L > H	1.43977	M > H	CD53
ENSSSCG00000025151	3428.53	0.0325855	0.353109	-1.01673	L < M	-1.09612	L < H	-1.07808	M < H	VPS4A
ENSSSCG00000001636	898.146	0.0325863	0.353109	1.06788	L > M	-1.14153	L < H	-1.21902	M < H	GUCA1A
ENSSSCG00000001475	5247.71	0.0325884	0.353109	-1.00768	L < M	-1.10184	L < H	-1.09344	M < H	SLC39A7
ENSSSCG00000024614	533.659	0.0326056	0.353109	1.13639	L > M	1.01555	L > H	-1.119	M < H	ITSN1
ENSSSCG00000014239	308.232	0.0326435	0.353109	-1.02659	L < M	1.19833	L > H	1.2302	M > H	CEP12
ENSSSCG00000037958	5948.56	0.032659	0.353109	1.09942	L > M	-1.03067	L < H	-1.13314	M < H	TOB2
ENSSSCG00000003470	718.397	0.0326868	0.353109	1.02023	L > M	-1.22018	L < H	-1.24486	M < H	FAM131C
ENSSSCG00000020870	66.8909	0.0326974	0.353109	-1.16848	L < M	1.26347	L > H	1.47634	M > H	DBF4
ENSSSCG00000005614	4304.74	0.0327408	0.353109	1.02299	L > M	-1.15401	L < H	-1.18054	M < H	NIBAN2
ENSSSCG00000005232	2563.48	0.0327478	0.353109	1.1645	L > M	1.09802	L > H	-1.06054	M < H	SMARCA2
ENSSSCG00000012591	690.248	0.0327823	0.353109	1.14845	L > M	1.12601	L > H	-1.01993	M < H	AMOT
ENSSSCG00000023437	6751.54	0.0328025	0.353109	1.15733	L > M	1.25039	L > H	1.08041	M > H	ITPR1
ENSSSCG00000037431	1582.62	0.0328282	0.353109	-1.01449	L < M	-1.14106	L < H	-1.12477	M < H	TIMM17A
ENSSSCG00000039468	12126.3	0.0328421	0.353109	-1.08578	L < M	-1.22714	L < H	-1.13019	M < H	SERPINH1
ENSSSCG00000033113	2657.01	0.0329146	0.353109	-1.00992	L < M	-1.089	L < H	-1.07831	M < H	CHMP7
ENSSSCG00000001804	45.8304	0.0329232	0.353109	-1.00827	L < M	-1.16386	L < H	-1.15431	M < H	HOMER2
ENSSSCG00000010706	2333.49	0.0329268	0.353109	-1.01973	L < M	-1.11208	L < H	-1.09056	M < H	SAMD4B
ENSSSCG00000032369	1027.28	0.0329368	0.353109	-1.01483	L < M	-1.13887	L < H	-1.12223	M < H	HSD3B7
ENSSSCG00000010452	588.976	0.0329468	0.353109	1.25477	L > M	1.30305	L > H	1.03847	M > H	IFIT1
ENSSSCG00000021443	46269.5	0.033152	0.353109	1.18738	L > M	-1.12821	L < H	-1.33961	M < H	SGK1
ENSSSCG00000031541	842.723	0.033161	0.353109	-1.08957	L < M	1.32756	L > H	1.44647	M > H	ARL5A
ENSSSCG00000026571	687.371	0.0331633	0.353109	-1.05397	L < M	1.27054	L > H	1.33911	M > H	RAB8B
ENSSSCG00000017262	84.8517	0.0331706	0.353109	-1.18194	L < M	1.66056	L > H	1.96269	M > H	SLC16A6
ENSSSCG00000013411	354.733	0.033214	0.353109	-1.12895	L < M	1.27678	L > H	1.44142	M > H	WEE1
ENSSSCG00000036451	68.4943	0.0332433	0.353109	1.17743	L > M	1.14432	L > H	-1.02894	M < H
ENSSSCG00000009748	633.183	0.0332596	0.353109	1.08949	L > M	-1.06935	L < H	-1.16505	M < H	RIMBP2
ENSSSCG00000035775	713.93	0.0332625	0.353109	-1.06156	L < M	-1.14434	L < H	-1.07799	M < H	BCS1L
ENSSSCG00000023231	2335.68	0.0332785	0.353109	-1.05871	L < M	-1.05778	L < H	1.00088	M > H	RBM22
ENSSSCG00000004548	66.1025	0.0332848	0.353109	-1.07102	L < M	1.44677	L > H	1.54953	M > H	PIF1
ENSSSCG00000017337	544.496	0.0332942	0.353109	1.05803	L > M	-1.07275	L < H	-1.135	M < H	ACBD4
ENSSSCG00000011859	2658.95	0.0333233	0.353109	-1.14595	L < M	1.0174	L > H	1.16588	M > H	HEG1
ENSSSCG00000014578	5122.31	0.0334252	0.353109	-1.05573	L < M	-1.11574	L < H	-1.05685	M < H	DENND5A
ENSSSCG00000003697	54.653	0.0334721	0.353109	-1.21322	L < M	1.33483	L > H	1.61944	M > H	NDC8
ENSSSCG00000002445	209.746	0.0334928	0.353109	-1.20661	L < M	1.03516	L > H	1.24904	M > H	TRIP11
ENSSSCG00000038452	89.7049	0.0335259	0.353109	1.11943	L > M	1.26252	L > H	1.12782	M > H	ADAMTS17
ENSSSCG00000014956	298.379	0.0336119	0.353109	1.04845	L > M	1.12363	L > H	1.07171	M > H	ANKRD49
ENSSSCG00000000092	51.9572	0.0336139	0.353109	-1.19043	L < M	-1.23774	L < H	-1.03974	M < H	NPTXR
ENSSSCG00000001930	25424.4	0.0336889	0.353109	-1.05373	L < M	-1.1146	L < H	-1.05776	M < H	PKM
ENSSSCG00000011250	2473.71	0.0336964	0.353109	1.00123	L > M	-1.13549	L < H	-1.13688	M < H	ACAA1
ENSSSCG00000008168	4328.2	0.0337108	0.353109	-1.19941	L < M	-1.11822	L < H	1.0726	M > H	RNF149
ENSSSCG00000025953	777.47	0.0337124	0.353109	1.03686	L > M	1.10802	L > H	1.06863	M > H	OGFOD1
ENSSSCG00000011810	730.288	0.0337282	0.353109	1.01554	L > M	1.27354	L > H	1.25405	M > H	BCL6
ENSSSCG00000010741	404.569	0.0337514	0.353109	1.00554	L > M	1.12838	L > H	1.12216	M > H	EDRF1
ENSSSCG00000012650	1426.74	0.0337764	0.353109	1.07907	L > M	-1.06198	L < H	-1.14595	M < H	OCRL
ENSSSCG00000007795	2090.1	0.0337913	0.353109	-1.05928	L < M	-1.08287	L < H	-1.02227	M < H	DCTPP1
ENSSSCG00000039885	1675.17	0.0338098	0.353109	-1.08147	L < M	1.16055	L > H	1.2551	M > H	PTP4A2
ENSSSCG00000033516	1612.31	0.0338107	0.353109	1.01565	L > M	-1.09708	L < H	-1.11426	M < H	DHDDS
ENSSSCG00000007956	383.329	0.0338135	0.353109	-1.08815	L < M	1.63319	L > H	1.77715	M > H	NLRC3
ENSSSCG00000007952	3032.46	0.0338705	0.353109	1.00463	L > M	-1.12373	L < H	-1.12894	M < H	TRAP1
ENSSSCG00000031876	417.958	0.033894	0.353109	1.12077	L > M	-1.03975	L < H	-1.16532	M < H	TMEM159
ENSSSCG00000025943	854.252	0.0338943	0.353109	-1.03158	L < M	-1.10724	L < H	-1.07335	M < H	C7H6orf136
ENSSSCG00000037647	1287.15	0.0339611	0.353109	-1.0386	L < M	1.37054	L > H	1.42344	M > H	TFDP2
ENSSSCG00000005135	227.398	0.0339675	0.353109	-1.00024	L < M	1.22697	L > H	1.22726	M > H	MTAP
ENSSSCG00000016830	358.283	0.0340615	0.353109	1.19323	L > M	1.30568	L > H	1.09424	M > H	PRLR
ENSSSCG00000021515	84.3973	0.0341254	0.353109	-1.15973	L < M	-1.29963	L < H	-1.12063	M < H	HS3ST1
ENSSSCG00000033909	555.792	0.0341333	0.353109	1.04992	L > M	1.23285	L > H	1.17424	M > H	GIMAP1
ENSSSCG00000004090	249.499	0.0341526	0.353109	-1.08226	L < M	1.16674	L > H	1.26271	M > H	ZBTB2
ENSSSCG00000027489	392.508	0.0341582	0.353109	1.0595	L > M	-1.09177	L < H	-1.15673	M < H	TMCO4
ENSSSCG00000010430	1555.96	0.0342425	0.353109	-1.03931	L < M	1.2525	L > H	1.30174	M > H	CSTF2T
ENSSSCG00000010826	534.717	0.0342699	0.353109	1.0471	L > M	-1.09267	L < H	-1.14414	M < H	MTARC2
ENSSSCG00000007855	507.038	0.0343007	0.353109	-1.03231	L < M	1.23794	L > H	1.27794	M > H	REXO5
ENSSSCG00000027417	856.022	0.0343184	0.353109	-1.05661	L < M	1.17494	L > H	1.24146	M > H	LDLRAD4
ENSSSCG00000026097	57.633	0.0343442	0.353109	-1.15018	L < M	1.45806	L > H	1.67704	M > H	LAMP3
ENSSSCG00000036488	661.719	0.0343485	0.353109	1.00893	L > M	1.1477	L > H	1.13754	M > H	KLF3
ENSSSCG00000015828	624.327	0.0343634	0.353109	-1.11287	L < M	-1.21286	L < H	-1.08985	M < H	ZNF73
ENSSSCG00000037595	645.261	0.0344206	0.353109	-1.05002	L < M	1.21721	L > H	1.27809	M > H	AP3S1
ENSSSCG00000009720	117.572	0.0344712	0.353109	1.50491	L > M	1.44925	L > H	-1.03841	M < H	DDX6
ENSSSCG00000008274	12452.3	0.0344794	0.353109	1.00839	L > M	-1.09318	L < H	-1.10235	M < H	DCTN1
ENSSSCG00000001203	247.609	0.0344903	0.353109	-1.06996	L < M	-1.16564	L < H	-1.08942	M < H	ZSCAN9
ENSSSCG00000004666	518.079	0.0345062	0.353109	-1.19657	L < M	-1.03301	L < H	1.15833	M > H	SQOR
ENSSSCG00000006082	799.317	0.0345747	0.353109	1.01949	L > M	-1.16262	L < H	-1.18529	M < H	MATN2
ENSSSCG00000031734	38.7672	0.0345886	0.353109	-1.22602	L < M	1.2028	L > H	1.47465	M > H
ENSSSCG00000005229	2413.52	0.0346026	0.353109	1.14606	L > M	1.13125	L > H	-1.01309	M < H	VLDLR
ENSSSCG00000002372	1278.07	0.0346099	0.353109	1.06668	L > M	1.129	L > H	1.05842	M > H	YLPM1
ENSSSCG00000004549	273.174	0.0346409	0.353109	-1.04812	L < M	-1.17705	L < H	-1.12301	M < H	RBPMS2
ENSSSCG00000015721	2185.84	0.0346881	0.353109	-1.13798	L < M	-1.07403	L < H	1.05954	M > H	ERCC3
ENSSSCG00000002723	6222.51	0.0346892	0.353109	-1.01162	L < M	-1.08412	L < H	-1.07167	M < H	AARS1
ENSSSCG00000017068	145724	0.0347123	0.353109	-1.07078	L < M	-1.20242	L < H	-1.12295	M < H	FAXDC2
ENSSSCG00000004795	336.54	0.0347436	0.353109	1.11517	L > M	-1.07874	L < H	-1.20298	M < H	MEIS2
ENSSSCG00000033880	82.3868	0.0347456	0.353109	1.00103	L > M	1.47748	L > H	1.47597	M > H	TSPAN32
ENSSSCG00000027777	233.627	0.034839	0.353109	1.24356	L > M	1.06627	L > H	-1.16628	M < H	PRRG1
ENSSSCG00000012625	6656.97	0.0348815	0.353109	-1.04993	L < M	-1.09722	L < H	-1.04504	M < H	PGRMC1
ENSSSCG00000023028	869.613	0.0349078	0.353109	-1.12316	L < M	-1.14786	L < H	-1.02199	M < H	JAM2
ENSSSCG00000010620	2642.21	0.0349562	0.353109	-1.04058	L < M	-1.08046	L < H	-1.03832	M < H	XPNPEP1
ENSSSCG00000005654	27987.5	0.0349591	0.353109	1.00237	L > M	-1.09573	L < H	-1.09833	M < H	SPTAN1
ENSSSCG00000006418	484.82	0.0350019	0.353109	-1.02085	L < M	1.16639	L > H	1.19072	M > H	Ifi202b
ENSSSCG00000016512	863.146	0.0350892	0.353109	1.07923	L > M	1.17746	L > H	1.09102	M > H	ZC3HAV1
ENSSSCG00000005593	2832.78	0.035091	0.353109	-1.17335	L < M	-1.25342	L < H	-1.06825	M < H	OLFML2A
ENSSSCG00000007552	73.0542	0.0350915	0.353109	-1.48703	L < M	1.10178	L > H	1.63837	M > H	C130050O18Rik
ENSSSCG00000007188	6587.53	0.0350965	0.353109	-1.08535	L < M	-1.07711	L < H	1.00765	M > H	FKBP1A
ENSSSCG00000001877	2023.33	0.0351261	0.353109	-1.03404	L < M	-1.10455	L < H	-1.06819	M < H	SNUPN
ENSSSCG00000036830	106.811	0.0351531	0.353109	-1.06078	L < M	-1.22367	L < H	-1.15356	M < H
ENSSSCG00000011708	271.712	0.0351692	0.353109	1.11158	L > M	1.15255	L > H	1.03686	M > H	TSC22D2
ENSSSCG00000027089	592.37	0.0351882	0.353109	-1.00457	L < M	1.20852	L > H	1.21404	M > H	DONSON
ENSSSCG00000006897	44.8597	0.0351894	0.353109	-1.04826	L < M	1.29101	L > H	1.35331	M > H	CCDC18
ENSSSCG00000024048	1451.75	0.035222	0.353109	-1.43022	L < M	-1.61566	L < H	-1.12965	M < H	MMRN2
ENSSSCG00000037209	735.688	0.0352515	0.353109	-1.15881	L < M	-1.08735	L < H	1.06572	M > H	TLNRD1
ENSSSCG00000012076	897.494	0.0352574	0.353109	1.16898	L > M	1.42731	L > H	1.221	M > H	MX2
ENSSSCG00000032834	240.761	0.0352827	0.353109	1.00804	L > M	1.13666	L > H	1.12759	M > H	ZNF169
ENSSSCG00000038494	4175.64	0.0353028	0.353109	-1.10534	L < M	-1.04398	L < H	1.05877	M > H	LPIN2
ENSSSCG00000039909	1935.34	0.0353555	0.353109	-1.13448	L < M	1.17896	L > H	1.33751	M > H	ERN1
ENSSSCG00000012693	125.677	0.035358	0.353109	-1.06035	L < M	-1.23893	L < H	-1.16842	M < H	CT55
ENSSSCG00000029954	3245.82	0.0353689	0.353109	1.06131	L > M	1.16211	L > H	1.09498	M > H	THRAP3
ENSSSCG00000028076	336.114	0.0354147	0.353109	1.32785	L > M	-1.01536	L < H	-1.34825	M < H	ZBTB7C
ENSSSCG00000001752	87.5013	0.0354763	0.353109	-1.04059	L < M	1.63576	L > H	1.70216	M > H	CHRNA3
ENSSSCG00000003591	1600.88	0.0354908	0.353109	1.1023	L > M	1.13324	L > H	1.02807	M > H	PUM1
ENSSSCG00000030998	111.868	0.0355318	0.353109	1.3558	L > M	1.45769	L > H	1.07515	M > H	WIF1
ENSSSCG00000002769	2139.07	0.0356669	0.353109	1.0018	L > M	-1.0941	L < H	-1.09607	M < H	THAP11
ENSSSCG00000016420	481.105	0.0356978	0.353109	-1.19346	L < M	1.10389	L > H	1.31745	M > H	INSIG1
ENSSSCG00000023539	3689.59	0.0357034	0.353109	1.31834	L > M	1.32238	L > H	1.00307	M > H	MBOAT2
ENSSSCG00000037740	506.278	0.0357048	0.353109	1.08598	L > M	-1.11009	L < H	-1.20554	M < H	RF02160
ENSSSCG00000005250	97.6352	0.0357424	0.353109	-1.05575	L < M	-1.15556	L < H	-1.09454	M < H	APBA1
ENSSSCG00000013432	1640.04	0.0358109	0.353109	-1.14215	L < M	1.0201	L > H	1.16511	M > H	MIDN
ENSSSCG00000026731	1513.07	0.0358139	0.353109	-1.01758	L < M	1.17436	L > H	1.19501	M > H	CEP85
ENSSSCG00000030131	491.999	0.0358177	0.353109	-1.03132	L < M	-1.08868	L < H	-1.05562	M < H	C7H15orf40
ENSSSCG00000003212	93.5274	0.0358379	0.353109	-1.04666	L < M	-1.19427	L < H	-1.14103	M < H	NAPSA
ENSSSCG00000010108	1235.76	0.035853	0.353109	1.03944	L > M	-1.11539	L < H	-1.15937	M < H	KLHL22
ENSSSCG00000005663	614.475	0.0358577	0.353109	1.24138	L > M	-1.00924	L < H	-1.25285	M < H	KYAT1
ENSSSCG00000024672	1182.98	0.0359144	0.353109	-1.04899	L < M	-1.12852	L < H	-1.07582	M < H	KLF16
ENSSSCG00000012059	1659.47	0.0359414	0.353109	1.10631	L > M	1.04275	L > H	-1.06095	M < H	HLCS
ENSSSCG00000013523	1235.88	0.0359501	0.353109	1.06983	L > M	1.12465	L > H	1.05125	M > H	SAFB2
ENSSSCG00000003178	2878.61	0.0359624	0.353109	1.01543	L > M	-1.11139	L < H	-1.12854	M < H	IRF3
ENSSSCG00000012325	2562.8	0.0359684	0.353109	1.01473	L > M	1.15763	L > H	1.14083	M > H	SMC1A
ENSSSCG00000029305	208.218	0.0359779	0.353109	-1.16054	L < M	-1.24826	L < H	-1.07559	M < H	FNDC4
ENSSSCG00000003146	80.7439	0.0359805	0.353109	1.00113	L > M	-1.20897	L < H	-1.21034	M < H	NTN5
ENSSSCG00000009002	159.718	0.0360307	0.353109	1.00088	L > M	1.18128	L > H	1.18025	M > H	TLR2
ENSSSCG00000017642	2061.02	0.0360356	0.353109	-1.09645	L < M	1.00563	L > H	1.10262	M > H	MTMR4
ENSSSCG00000023739	69.2063	0.0360592	0.353109	-1.12783	L < M	1.01645	L > H	1.14638	M > H	RF00055
ENSSSCG00000030065	3007.91	0.0360609	0.353109	1.00758	L > M	-1.13036	L < H	-1.13893	M < H	ZBTB47
ENSSSCG00000022390	613.917	0.0360651	0.353109	-1.00521	L < M	-1.1803	L < H	-1.17418	M < H	RGN
ENSSSCG00000012104	519.308	0.0360678	0.353109	1.07461	L > M	-1.15438	L < H	-1.2405	M < H	SHROOM2
ENSSSCG00000034660	73.2887	0.0360742	0.353109	-1.17266	L < M	1.58907	L > H	1.86345	M > H	CCR4
ENSSSCG00000009440	1938.11	0.0360777	0.353109	1.0129	L > M	1.22403	L > H	1.20844	M > H	ELF1
ENSSSCG00000007092	1778.19	0.0360993	0.353109	-1.0619	L < M	-1.03307	L < H	1.02791	M > H	KAT14
ENSSSCG00000024253	1617.17	0.0361691	0.353109	-1.00216	L < M	1.20195	L > H	1.20455	M > H	CTCF
ENSSSCG00000037807	117.55	0.0363481	0.353109	-1.08223	L < M	1.15789	L > H	1.2531	M > H
ENSSSCG00000037309	176.629	0.0363564	0.353109	1.13772	L > M	1.16424	L > H	1.0233	M > H	TIGD7
ENSSSCG00000038992	915.071	0.0363975	0.353109	-1.0733	L < M	-1.25251	L < H	-1.16697	M < H	TUBB6
ENSSSCG00000003089	1566.38	0.0364056	0.353109	-1.02403	L < M	-1.12314	L < H	-1.09678	M < H	TOMM4
ENSSSCG00000040071	92.4218	0.0364486	0.353109	-1.04838	L < M	1.21755	L > H	1.27646	M > H
ENSSSCG00000012956	2161.46	0.0364955	0.353109	-1.04887	L < M	-1.10678	L < H	-1.05521	M < H	PACS1
ENSSSCG00000011238	375.265	0.0365257	0.353109	-1.04923	L < M	1.76328	L > H	1.8501	M > H	ARPP21
ENSSSCG00000013585	2017.27	0.0365844	0.353109	1.02439	L > M	-1.13417	L < H	-1.16183	M < H	EVI5L
ENSSSCG00000035176	330.94	0.0365899	0.353109	-1.11715	L < M	-1.20586	L < H	-1.07941	M < H	SEMA6B
ENSSSCG00000014955	174.927	0.036593	0.353109	-1.08978	L < M	1.16345	L > H	1.26791	M > H	MRE11
ENSSSCG00000001511	2350.5	0.036594	0.353109	1.01622	L > M	-1.11859	L < H	-1.13673	M < H	PHF1
ENSSSCG00000021250	6781.01	0.0366014	0.353109	-1.04126	L < M	-1.10297	L < H	-1.05926	M < H	FKBP9
ENSSSCG00000011230	398.039	0.0366072	0.353109	-1.13128	L < M	-1.1479	L < H	-1.0147	M < H	OSBPL1
ENSSSCG00000017904	258.91	0.0366142	0.353109	-1.18539	L < M	-1.0128	L < H	1.17041	M > H	ENO3
ENSSSCG00000000664	59.1328	0.0366243	0.353109	-1.19302	L < M	1.19274	L > H	1.42297	M > H	A2ML1
ENSSSCG00000040208	293.003	0.0366631	0.353109	1.06248	L > M	1.41622	L > H	1.33294	M > H	PAG1
ENSSSCG00000006642	2382.6	0.0366646	0.353109	1.03342	L > M	-1.09158	L < H	-1.12806	M < H	MINDY1
ENSSSCG00000002374	5267.49	0.0367237	0.353109	-1.03187	L < M	-1.09617	L < H	-1.06231	M < H	DLST
ENSSSCG00000040721	155.147	0.0367264	0.353109	-1.07315	L < M	-1.18774	L < H	-1.10678	M < H	ZNF581
ENSSSCG00000011918	120.363	0.0367316	0.353109	1.00337	L > M	1.21404	L > H	1.20997	M > H	USF3
ENSSSCG00000020710	816.955	0.0367409	0.353109	1.03358	L > M	1.1101	L > H	1.07403	M > H	PRDM2
ENSSSCG00000015175	444.596	0.0367726	0.353109	1.1161	L > M	-1.05678	L < H	-1.17947	M < H	VWA5A
ENSSSCG00000011978	1091.61	0.0367826	0.353109	1.01917	L > M	1.20353	L > H	1.18089	M > H	CPOX
ENSSSCG00000013634	2453.28	0.0368085	0.353109	1.01284	L > M	-1.1008	L < H	-1.11493	M < H	YIPF2
ENSSSCG00000017062	52.6842	0.0368218	0.353109	1.25092	L > M	1.60327	L > H	1.28168	M > H	TIMD4
ENSSSCG00000027667	971.929	0.0368316	0.353109	-1.02395	L < M	-1.10467	L < H	-1.07883	M < H	EML1
ENSSSCG00000000842	1960.49	0.0368411	0.353109	-1.03594	L < M	1.02973	L > H	1.06674	M > H	KANSL2
ENSSSCG00000006987	241.399	0.0368812	0.353109	-1.3473	L < M	-1.03243	L < H	1.30498	M > H	SLC7A2
ENSSSCG00000014395	1419.23	0.0368927	0.353109	-1.16146	L < M	-1.28036	L < H	-1.10237	M < H	PCDH12
ENSSSCG00000016453	1886.09	0.0369049	0.353109	1.09654	L > M	-1.002	L < H	-1.09873	M < H	TCAF1
ENSSSCG00000031769	5228.85	0.0369214	0.353109	-1.01509	L < M	-1.14269	L < H	-1.12571	M < H	CTTN
ENSSSCG00000014277	1236.45	0.03695	0.353109	-1.12073	L < M	1.05006	L > H	1.17684	M > H	IRF1
ENSSSCG00000014818	1509.99	0.0369573	0.353109	1.02615	L > M	-1.14431	L < H	-1.17424	M < H	STARD1
ENSSSCG00000003754	118.001	0.0369818	0.353109	1.39045	L > M	2.14246	L > H	1.54083	M > H	Cyp4a14
ENSSSCG00000033919	294.887	0.0369837	0.353109	-1.11037	L < M	1.17382	L > H	1.30338	M > H	DCLK1
ENSSSCG00000032536	64.63	0.0370282	0.353109	-1.03392	L < M	-1.32924	L < H	-1.28563	M < H	B3GNT8
ENSSSCG00000030088	147.583	0.0370764	0.353109	-1.15606	L < M	1.16176	L > H	1.34306	M > H	CSF2RA
ENSSSCG00000026746	87.8171	0.0371184	0.353109	-1.11903	L < M	1.20096	L > H	1.34391	M > H	CEP7
ENSSSCG00000029756	5950.64	0.0371837	0.353109	1.16024	L > M	1.03554	L > H	-1.12042	M < H	ADGRG2
ENSSSCG00000000509	509.865	0.0372114	0.353109	-1.21108	L < M	1.06831	L > H	1.29381	M > H	ZFC3H1
ENSSSCG00000038374	411.723	0.0372228	0.353109	-1.16812	L < M	-1.06649	L < H	1.0953	M > H	CIART
ENSSSCG00000014329	86.5241	0.0372259	0.353109	-1.11993	L < M	1.19972	L > H	1.3436	M > H	CDC25C
ENSSSCG00000008192	1430.75	0.0372287	0.353109	1.06509	L > M	1.13987	L > H	1.07021	M > H	TMEM131
ENSSSCG00000037865	422.936	0.0372342	0.353109	-1.34662	L < M	-1.05268	L < H	1.27922	M > H	SOX18
ENSSSCG00000005971	179.099	0.0372431	0.353109	1.05872	L > M	1.14814	L > H	1.08446	M > H	ZNF572
ENSSSCG00000003015	395.731	0.0372831	0.353109	-1.11544	L < M	1.04602	L > H	1.16676	M > H	EXOSC5
ENSSSCG00000025224	77.0281	0.0372986	0.353109	1.18362	L > M	1.10309	L > H	-1.07301	M < H	ACYP2
ENSSSCG00000034632	259.951	0.0373027	0.353109	-1.04683	L < M	1.36818	L > H	1.43225	M > H	PDXP
ENSSSCG00000035061	1624.71	0.0373287	0.353109	1.05507	L > M	-1.11544	L < H	-1.17686	M < H	WBP1
ENSSSCG00000010797	826.874	0.0374175	0.353109	-1.13535	L < M	-1.10437	L < H	1.02805	M > H	EARS2
ENSSSCG00000029741	1432.82	0.0374741	0.353109	-1.08718	L < M	1.00357	L > H	1.09106	M > H	RALA
ENSSSCG00000035520	69.3311	0.0374935	0.353109	-1.13906	L < M	1.1232	L > H	1.27939	M > H
ENSSSCG00000012739	952.065	0.0375028	0.353109	-1.04647	L < M	-1.11367	L < H	-1.06422	M < H	TMEM185A
ENSSSCG00000039336	715.159	0.0375108	0.353109	-1.01788	L < M	1.2682	L > H	1.29088	M > H	GNA13
ENSSSCG00000026583	83.6774	0.0375701	0.353109	1.11258	L > M	1.18579	L > H	1.0658	M > H	TLR1
ENSSSCG00000006793	154.93	0.0375811	0.353109	1.29644	L > M	1.19325	L > H	-1.08648	M < H
ENSSSCG00000009951	91.6732	0.0376004	0.353109	-1.48804	L < M	-1.54256	L < H	-1.03664	M < H	SGSM1
ENSSSCG00000004241	421.571	0.037638	0.353109	1.0523	L > M	1.31061	L > H	1.24547	M > H	GJA1
ENSSSCG00000027378	703.835	0.0376402	0.353109	-1.13695	L < M	-1.10817	L < H	1.02597	M > H	SH3PXD2B
ENSSSCG00000009962	1839.87	0.0376475	0.353109	-1.03648	L < M	-1.07498	L < H	-1.03714	M < H	TFIP11
ENSSSCG00000038366	400.983	0.0376633	0.353109	-1.19096	L < M	-1.06523	L < H	1.11803	M > H	RAP2B
ENSSSCG00000012727	358.755	0.0377011	0.353109	-1.03923	L < M	1.22132	L > H	1.26923	M > H	FMR1
ENSSSCG00000037019	753.187	0.037727	0.353109	-1.11956	L < M	1.64063	L > H	1.83679	M > H	CAMK4
ENSSSCG00000005286	200.368	0.037751	0.353109	1.06889	L > M	1.29988	L > H	1.2161	M > H	CEP78
ENSSSCG00000034192	205.429	0.0377587	0.353109	-1.11223	L < M	1.1201	L > H	1.24581	M > H	GNAO1
ENSSSCG00000004466	96.4773	0.0377715	0.353109	-1.17042	L < M	1.32432	L > H	1.55001	M > H	TTK
ENSSSCG00000015107	2927.14	0.0377803	0.353109	1.01379	L > M	-1.07285	L < H	-1.08764	M < H	VPS11
ENSSSCG00000037723	99.8012	0.0377862	0.353109	1.05775	L > M	-1.10017	L < H	-1.16371	M < H	CFAP299
ENSSSCG00000017906	4776.31	0.0378195	0.353109	-1.01544	L < M	-1.11211	L < H	-1.0952	M < H	RNF167
ENSSSCG00000012486	574.894	0.0378689	0.353109	-1.02674	L < M	1.06984	L > H	1.09844	M > H	CSTF2
ENSSSCG00000015136	467.976	0.037902	0.353109	-1.11349	L < M	1.48587	L > H	1.65451	M > H	UBASH3B
ENSSSCG00000004324	269.796	0.0379065	0.353109	1.18836	L > M	1.18894	L > H	1.00049	M > H	LYRM2
ENSSSCG00000005649	3463.8	0.0379489	0.353109	-1.00244	L < M	-1.11103	L < H	-1.10833	M < H	URM1
ENSSSCG00000008058	485.107	0.0379728	0.353109	-1.0267	L < M	-1.1084	L < H	-1.07958	M < H	KCTD5
ENSSSCG00000004387	1828.82	0.0379759	0.353109	1.05092	L > M	1.17249	L > H	1.11567	M > H	FOXO3
ENSSSCG00000004242	98.3144	0.0379975	0.353109	-1.11067	L < M	1.17132	L > H	1.30094	M > H	TBC1D32
ENSSSCG00000025374	2908.86	0.0380269	0.353109	-1.02869	L < M	-1.12677	L < H	-1.09535	M < H	DVL3
ENSSSCG00000007039	6475.99	0.0380273	0.353109	1.11313	L > M	1.21133	L > H	1.08821	M > H	PRNP
ENSSSCG00000013023	734.666	0.0380361	0.353109	-1.13669	L < M	1.24717	L > H	1.41764	M > H	RASGRP2
ENSSSCG00000016189	4095.6	0.0380567	0.353109	-1.00157	L < M	-1.10847	L < H	-1.10673	M < H	AAMP
ENSSSCG00000017181	700.352	0.038078	0.353109	-1.1191	L < M	-1.25218	L < H	-1.11892	M < H	CYGB
ENSSSCG00000004873	175.138	0.038106	0.353109	1.0186	L > M	-1.11814	L < H	-1.13894	M < H	FBXO15
ENSSSCG00000007463	2239.7	0.0381362	0.353109	-1.17565	L < M	-1.23733	L < H	-1.05247	M < H	PTGIS
ENSSSCG00000008578	822.997	0.0381362	0.353109	-1.10115	L < M	-1.12249	L < H	-1.01938	M < H	ADCY3
ENSSSCG00000037614	489.402	0.038173	0.353109	-1.04309	L < M	1.21797	L > H	1.27045	M > H	RF01957
ENSSSCG00000001903	1473.18	0.0381857	0.353109	-1.08711	L < M	-1.05725	L < H	1.02824	M > H	EDC3
ENSSSCG00000004087	210.851	0.0381878	0.353109	1.13541	L > M	1.02604	L > H	-1.10659	M < H	CCDC17
ENSSSCG00000005343	771.982	0.0382709	0.353109	1.11778	L > M	1.22576	L > H	1.0966	M > H	RNF38
ENSSSCG00000027621	487.705	0.0382932	0.353109	-1.16469	L < M	-1.23145	L < H	-1.05732	M < H	NDUFA4L2
ENSSSCG00000031421	952.247	0.0383159	0.353109	1.17151	L > M	1.17601	L > H	1.00384	M > H	DYNLRB2
ENSSSCG00000008635	286.959	0.0383287	0.353109	-1.07635	L < M	1.06624	L > H	1.14765	M > H	NOL1
ENSSSCG00000012655	554.415	0.0384003	0.353109	1.05983	L > M	-1.08304	L < H	-1.14785	M < H	BCORL1
ENSSSCG00000001201	542.243	0.0384134	0.353109	-1.02451	L < M	1.16556	L > H	1.19413	M > H	ZKSCAN8
ENSSSCG00000028078	1041.09	0.0384162	0.353109	-1.06277	L < M	-1.09627	L < H	-1.03152	M < H	DPH1
ENSSSCG00000039523	2403.78	0.0384174	0.353109	1.00047	L > M	-1.11899	L < H	-1.11952	M < H	FAHD2A
ENSSSCG00000009916	2521.4	0.0384217	0.353109	1.03518	L > M	-1.09688	L < H	-1.13547	M < H	ACADS
ENSSSCG00000013745	2512.1	0.0384308	0.353109	-1.04725	L < M	-1.13067	L < H	-1.07966	M < H	FARSA
ENSSSCG00000035983	1640.28	0.0384322	0.353109	-1.10098	L < M	-1.18517	L < H	-1.07646	M < H	TPPP3
ENSSSCG00000013642	1866.27	0.0384751	0.353109	1.01701	L > M	-1.12498	L < H	-1.14412	M < H	PDE4A
ENSSSCG00000009653	63.5561	0.0385204	0.353109	-1.08394	L < M	1.41604	L > H	1.5349	M > H	CDCA2
ENSSSCG00000033332	5597.65	0.0385739	0.353109	-1.02501	L < M	-1.12898	L < H	-1.10144	M < H	PSMA7
ENSSSCG00000016062	161.807	0.0385815	0.353109	-1.09676	L < M	1.20215	L > H	1.31847	M > H	NABP1
ENSSSCG00000000657	744.579	0.0386153	0.353109	-1.15116	L < M	1.06318	L > H	1.22389	M > H	CLEC2D
ENSSSCG00000030502	233.863	0.0386259	0.353109	-1.03789	L < M	1.25552	L > H	1.30309	M > H	CEP17
ENSSSCG00000027119	95.559	0.0386321	0.353109	-1.11844	L < M	1.13106	L > H	1.26503	M > H	SELRC1
ENSSSCG00000027053	840.384	0.0386343	0.353109	1.17512	L > M	1.01234	L > H	-1.1608	M < H	PACSIN1
ENSSSCG00000016448	651.816	0.0387378	0.353471	1.03773	L > M	-1.2185	L < H	-1.26447	M < H	KCNH2
ENSSSCG00000003895	2280.08	0.038747	0.353471	1.08046	L > M	1.11143	L > H	1.02866	M > H	EFCAB14
ENSSSCG00000013072	1293.48	0.0387996	0.353471	-1.06483	L < M	1.13397	L > H	1.20749	M > H	FADS2
ENSSSCG00000023374	1817.92	0.0388156	0.353471	-1.32577	L < M	1.01846	L > H	1.35024	M > H	SRGN
ENSSSCG00000004753	588.261	0.0388456	0.353471	1.02256	L > M	1.13519	L > H	1.11014	M > H	INO8
ENSSSCG00000035537	445.206	0.038889	0.353471	-1.04281	L < M	1.21036	L > H	1.26218	M > H	RUNX1
ENSSSCG00000015116	3006.92	0.0389079	0.353471	-1.18538	L < M	-1.18759	L < H	-1.00187	M < H	MCAM
ENSSSCG00000039146	45.6766	0.0389299	0.353471	-1.63372	L < M	1.17208	L > H	1.91484	M > H	IGKV1OR2-108
ENSSSCG00000034418	1211.24	0.038989	0.353471	1.11671	L > M	1.19205	L > H	1.06746	M > H	CREBL2
ENSSSCG00000011385	2738.77	0.0389945	0.353471	1.04223	L > M	-1.07673	L < H	-1.1222	M < H	APEH
ENSSSCG00000032477	821.516	0.0390066	0.353471	-1.04071	L < M	1.11163	L > H	1.1569	M > H	NRAS
ENSSSCG00000000712	16698.4	0.0390453	0.353471	-1.15734	L < M	-1.25065	L < H	-1.08062	M < H	ANO2
ENSSSCG00000014139	374.949	0.0390844	0.353471	1.11308	L > M	-1.06987	L < H	-1.19086	M < H	ARSK
ENSSSCG00000003429	1542.81	0.0391108	0.353471	1.04469	L > M	1.15359	L > H	1.10424	M > H	CLCN6
ENSSSCG00000030637	1899.86	0.0391424	0.353471	1.01017	L > M	-1.08941	L < H	-1.10049	M < H	IRGQ
ENSSSCG00000031736	816.048	0.0392008	0.353471	1.01718	L > M	-1.12792	L < H	-1.1473	M < H	MGST2
ENSSSCG00000029145	4701.12	0.0392521	0.353471	1.00797	L > M	-1.10495	L < H	-1.11375	M < H	POMGNT1
ENSSSCG00000014255	118.775	0.0392531	0.353471	-1.07928	L < M	1.23845	L > H	1.33664	M > H	SLC12A2
ENSSSCG00000016092	52.3331	0.0392928	0.353471	-1.35296	L < M	1.09583	L > H	1.48262	M > H	SGO2
ENSSSCG00000021309	77.6209	0.0393094	0.353471	-1.06194	L < M	1.13258	L > H	1.20273	M > H	TRDMT1
ENSSSCG00000036275	3831.71	0.0393139	0.353471	1.04613	L > M	-1.09421	L < H	-1.14469	M < H	NSMCE1
ENSSSCG00000017787	2334.06	0.0393355	0.353471	-1.03137	L < M	-1.12826	L < H	-1.09395	M < H	GIT1
ENSSSCG00000012984	2619.46	0.0394376	0.353471	-1.01202	L < M	-1.11605	L < H	-1.1028	M < H	SCYL1
ENSSSCG00000003569	2298.08	0.0394688	0.353471	-1.02493	L < M	-1.12419	L < H	-1.09685	M < H	SLC9A1
ENSSSCG00000039894	4196.82	0.0394908	0.353471	-1.09219	L < M	-1.16496	L < H	-1.06663	M < H	CD99
ENSSSCG00000026585	171.621	0.0394932	0.353471	-1.2057	L < M	-1.08173	L < H	1.1146	M > H	PROCR
ENSSSCG00000000521	294.109	0.0396074	0.353471	-1.52099	L < M	-1.25445	L < H	1.21247	M > H	PHLDA1
ENSSSCG00000017416	437.164	0.0396761	0.353471	1.39765	L > M	1.30264	L > H	-1.07294	M < H	DHX58
ENSSSCG00000015040	858.184	0.0396838	0.353471	1.09737	L > M	1.22306	L > H	1.11454	M > H	PTS
ENSSSCG00000012757	2439.69	0.0397075	0.353471	-1.04865	L < M	-1.07876	L < H	-1.02871	M < H	CETN2
ENSSSCG00000027135	4011.69	0.0397393	0.353471	-1.04943	L < M	-1.09035	L < H	-1.03899	M < H	PPM1G
ENSSSCG00000000807	224.947	0.0397395	0.353471	-1.03399	L < M	1.26886	L > H	1.31199	M > H	SLC38A1
ENSSSCG00000032674	165.625	0.0397633	0.353471	1.18915	L > M	-1.03635	L < H	-1.23238	M < H	TCEA3
ENSSSCG00000003465	1259.05	0.0398123	0.353471	-1.00502	L < M	1.10833	L > H	1.11389	M > H	FBLIM1
ENSSSCG00000033015	71.6566	0.039816	0.353471	1.07362	L > M	-1.222	L < H	-1.31196	M < H	B3GNT7
ENSSSCG00000021067	891.626	0.0398262	0.353471	1.05718	L > M	-1.14604	L < H	-1.21158	M < H	BLVRB
ENSSSCG00000001433	909.522	0.0398395	0.353471	1.01422	L > M	-1.07482	L < H	-1.0901	M < H	PPT2
ENSSSCG00000007112	2447.07	0.0398569	0.353471	1.182	L > M	-1.05154	L < H	-1.24292	M < H	PAX1
ENSSSCG00000015386	158.295	0.0398572	0.353471	-1.00514	L < M	1.22512	L > H	1.23141	M > H	FAM126A
ENSSSCG00000000563	216.062	0.0399194	0.353471	-1.12922	L < M	1.41045	L > H	1.59271	M > H	LRMP
ENSSSCG00000005288	1371.05	0.039945	0.353471	-1.0016	L < M	1.13232	L > H	1.13413	M > H	TLE4
ENSSSCG00000022906	662.082	0.0399643	0.353471	-1.00201	L < M	-1.12431	L < H	-1.12205	M < H	SIGLEC10
ENSSSCG00000022557	45.7917	0.0399866	0.353471	1.00631	L > M	-1.24582	L < H	-1.25367	M < H	SUN3
ENSSSCG00000000837	242.6	0.0399909	0.353471	-1.19569	L < M	1.23812	L > H	1.48041	M > H	CHST11
ENSSSCG00000007344	237.733	0.0400694	0.353471	-1.15142	L < M	-1.24045	L < H	-1.07731	M < H	KIAA1755
ENSSSCG00000038062	70.7702	0.0400868	0.353471	-1.03738	L < M	1.56396	L > H	1.62242	M > H	SAMSN1
ENSSSCG00000015435	299.933	0.040092	0.353471	1.12557	L > M	1.23052	L > H	1.09324	M > H	NAMPT
ENSSSCG00000030225	2760.72	0.0401125	0.353471	-1.07467	L < M	1.1006	L > H	1.18278	M > H	TRA2B
ENSSSCG00000017333	1199.96	0.0401416	0.353471	-1.09175	L < M	1.21945	L > H	1.33134	M > H	FMNL1
ENSSSCG00000036396	362.403	0.0401495	0.353471	-1.05815	L < M	1.21017	L > H	1.28054	M > H	RF01956
ENSSSCG00000023857	2371.2	0.0401684	0.353471	1.06704	L > M	-1.09805	L < H	-1.17166	M < H	ARHGEF40
ENSSSCG00000004541	1690.35	0.0401688	0.353471	1.03964	L > M	-1.03495	L < H	-1.07597	M < H	FECH
ENSSSCG00000003747	113.933	0.0401705	0.353471	1.15037	L > M	1.08698	L > H	-1.05831	M < H	KIAA1328
ENSSSCG00000005183	578.594	0.0402044	0.353471	-1.11396	L < M	1.19527	L > H	1.33148	M > H	PSIP1
ENSSSCG00000030291	1349.27	0.0402229	0.353471	1.05508	L > M	1.10146	L > H	1.04396	M > H	RPRD2
ENSSSCG00000012315	231.777	0.0402525	0.353471	-1.09528	L < M	-1.19711	L < H	-1.09297	M < H	SYNJ2
ENSSSCG00000035414	1022.27	0.0402541	0.353471	1.03986	L > M	-1.07472	L < H	-1.11756	M < H	XXYLT1
ENSSSCG00000023380	5892.75	0.0403123	0.353738	-1.00201	L < M	-1.10657	L < H	-1.10435	M < H	ISCU
ENSSSCG00000010079	1738.2	0.0403819	0.353753	-1.04901	L < M	-1.11789	L < H	-1.06566	M < H	PPM1F
ENSSSCG00000005211	52.4205	0.0403978	0.353753	1.00839	L > M	1.43303	L > H	1.42111	M > H	CD274
ENSSSCG00000016706	292.711	0.0404242	0.353753	-1.00205	L < M	-1.15077	L < H	-1.14842	M < H	HOXA2
ENSSSCG00000033107	1009.68	0.0404249	0.353753	-1.04224	L < M	-1.10519	L < H	-1.0604	M < H	DYNLT1
ENSSSCG00000006873	866.005	0.0405512	0.353982	1.1209	L > M	1.00853	L > H	-1.11141	M < H	FRRS1
ENSSSCG00000010533	459.798	0.0405659	0.353982	-1.01928	L < M	-1.14419	L < H	-1.12255	M < H	PYROXD2
ENSSSCG00000005533	590.209	0.0405849	0.353982	-1.05751	L < M	-1.18115	L < H	-1.11692	M < H	PTGS1
ENSSSCG00000004600	1371.23	0.0405972	0.353982	1.0005	L > M	1.27398	L > H	1.27334	M > H	TCF12
ENSSSCG00000009745	519.915	0.040626	0.353982	1.14893	L > M	1.65752	L > H	1.44266	M > H	ADGRD1
ENSSSCG00000001978	207.264	0.0406472	0.353982	-1.01553	L < M	1.44303	L > H	1.46544	M > H	GZMB
ENSSSCG00000028522	281.128	0.0406962	0.353982	-1.03777	L < M	1.14035	L > H	1.18342	M > H	KRT1
ENSSSCG00000009786	1235.44	0.0406964	0.353982	1.01833	L > M	-1.1444	L < H	-1.16537	M < H	HIP1R
ENSSSCG00000016646	644.483	0.040701	0.353982	1.04742	L > M	1.15646	L > H	1.1041	M > H	IFRD1
ENSSSCG00000027161	128.792	0.0409287	0.355653	1.19382	L > M	1.2653	L > H	1.05988	M > H	PIP5K1B
ENSSSCG00000011046	175.646	0.040949	0.355653	-1.05907	L < M	1.23038	L > H	1.30306	M > H	ITGA8
ENSSSCG00000028443	129.761	0.0409825	0.355702	-1.08646	L < M	-1.20604	L < H	-1.11006	M < H	CMA1
ENSSSCG00000026454	123.632	0.0410349	0.355915	-1.18415	L < M	1.17015	L > H	1.38563	M > H	PMAIP1
ENSSSCG00000000690	6977	0.0412475	0.357359	-1.03896	L < M	-1.13766	L < H	-1.095	M < H	MLF2
ENSSSCG00000006106	46.7993	0.0412575	0.357359	1.01835	L > M	1.28434	L > H	1.2612	M > H	CDH17
ENSSSCG00000040944	2220.91	0.041312	0.357588	-1.10506	L < M	-1.11238	L < H	-1.00663	M < H	SKI
ENSSSCG00000000403	3953.83	0.0413793	0.357928	1.05004	L > M	1.10494	L > H	1.05229	M > H	BAZ2A
ENSSSCG00000011079	966.318	0.0414131	0.357978	-1.09559	L < M	1.25644	L > H	1.37654	M > H	PIP4K2A
ENSSSCG00000004617	684.431	0.0415825	0.358551	-1.04984	L < M	1.18815	L > H	1.24737	M > H	FAM214A
ENSSSCG00000027165	2069.83	0.0415995	0.358551	1.01138	L > M	-1.13278	L < H	-1.14567	M < H	UBE2G2
ENSSSCG00000017868	601.187	0.0416057	0.358551	-1.09523	L < M	1.50365	L > H	1.64684	M > H	P2RX5
ENSSSCG00000012270	14647.3	0.0416187	0.358551	-1.02641	L < M	-1.10701	L < H	-1.07852	M < H	UBA1
ENSSSCG00000007026	3465.32	0.04162	0.358551	-1.01415	L < M	-1.08538	L < H	-1.07024	M < H	VDAC3
ENSSSCG00000039224	459.995	0.0416845	0.358864	1.15997	L > M	-1.09327	L < H	-1.26816	M < H	CSPG5
ENSSSCG00000006452	3669.4	0.0417422	0.359105	-1.17449	L < M	1.55947	L > H	1.83158	M > H	CD1D
ENSSSCG00000029196	756.613	0.0417689	0.359105	1.08058	L > M	1.16334	L > H	1.07659	M > H	DIP2B
ENSSSCG00000001917	2141.72	0.0418477	0.359385	-1.01311	L < M	-1.14915	L < H	-1.13428	M < H	CD276
ENSSSCG00000013105	736.541	0.0418578	0.359385	-1.05775	L < M	-1.14539	L < H	-1.08285	M < H	CCDC86
ENSSSCG00000003682	289.768	0.0419667	0.359776	-1.19322	L < M	1.11528	L > H	1.33078	M > H	ANKRD12
ENSSSCG00000023667	4240.37	0.0419798	0.359776	-1.02994	L < M	-1.09604	L < H	-1.06419	M < H	KEAP1
ENSSSCG00000017528	6613.52	0.0419915	0.359776	-1.01864	L < M	-1.16596	L < H	-1.14462	M < H	SNX11
ENSSSCG00000009007	1394.64	0.0420162	0.359776	1.00299	L > M	1.26338	L > H	1.25961	M > H	TMEM131L
ENSSSCG00000033568	669.478	0.0421769	0.360541	-1.0253	L < M	-1.07206	L < H	-1.04561	M < H	ZC3H1
ENSSSCG00000004612	451.673	0.042177	0.360541	-1.01141	L < M	1.19253	L > H	1.20614	M > H	RAB27A
ENSSSCG00000025564	728.253	0.042292	0.360541	1.0051	L > M	-1.1967	L < H	-1.2028	M < H	GAS2L1
ENSSSCG00000023929	686.26	0.0423057	0.360541	1.0134	L > M	-1.05947	L < H	-1.07367	M < H	TXNRD3
ENSSSCG00000001654	3473.69	0.0423307	0.360541	-1.05588	L < M	-1.10426	L < H	-1.04582	M < H	PPP2R5D
ENSSSCG00000021059	9412.11	0.0423316	0.360541	-1.18635	L < M	-1.33474	L < H	-1.12508	M < H	ADORA1
ENSSSCG00000017104	2698.86	0.0423538	0.360541	-1.04729	L < M	-1.07228	L < H	-1.02387	M < H	NSUN2
ENSSSCG00000006360	2386.17	0.0424156	0.360541	-1.00196	L < M	-1.09217	L < H	-1.09004	M < H	B4GALT3
ENSSSCG00000016435	1461.92	0.0424583	0.360541	-1.03666	L < M	-1.17773	L < H	-1.13609	M < H	SMARCD3
ENSSSCG00000016056	524.325	0.0424592	0.360541	-1.16841	L < M	1.11039	L > H	1.29739	M > H	GLS
ENSSSCG00000029257	559.587	0.0425227	0.360541	-1.31329	L < M	-1.02807	L < H	1.27743	M > H	ENSSSCG00000029257
ENSSSCG00000013508	3471.17	0.0425757	0.360541	-1.02333	L < M	-1.12192	L < H	-1.09634	M < H	SH3GL1
ENSSSCG00000034442	619.97	0.0425942	0.360541	1.08081	L > M	1.1465	L > H	1.06078	M > H
ENSSSCG00000015965	145.622	0.0426008	0.360541	-1.05289	L < M	1.28423	L > H	1.35214	M > H	GPR155
ENSSSCG00000028397	5565.56	0.042614	0.360541	1.0105	L > M	-1.08688	L < H	-1.09829	M < H	TMEM16C
ENSSSCG00000006879	198.067	0.0426231	0.360541	-1.05109	L < M	1.2125	L > H	1.27445	M > H	PTBP2
ENSSSCG00000034427	623.785	0.0426398	0.360541	1.05968	L > M	1.20769	L > H	1.13968	M > H	MEX3C
ENSSSCG00000032561	111.577	0.0426401	0.360541	1.06888	L > M	1.38721	L > H	1.29781	M > H	PDCD1LG2
ENSSSCG00000017472	2715.41	0.0426611	0.360541	-1.16718	L < M	-1.16353	L < H	1.00314	M > H	IGFBP4
ENSSSCG00000009765	229.494	0.0426711	0.360541	1.04532	L > M	1.20855	L > H	1.15616	M > H	DNAH1
ENSSSCG00000021843	1022.23	0.0427112	0.360569	-1.06559	L < M	-1.18923	L < H	-1.11603	M < H	SYT5
ENSSSCG00000024145	125.957	0.042731	0.360569	-1.10434	L < M	1.33025	L > H	1.46905	M > H	PRR11
ENSSSCG00000007560	1278.72	0.0427718	0.360672	1.07269	L > M	-1.15221	L < H	-1.23596	M < H	TMEM184A
ENSSSCG00000034012	187.213	0.0428101	0.360672	-1.0982	L < M	1.15336	L > H	1.26662	M > H	CASP3
ENSSSCG00000011474	469.674	0.0428425	0.360672	1.05689	L > M	1.13906	L > H	1.07775	M > H	PXK
ENSSSCG00000013595	1643.46	0.0428563	0.360672	-1.09595	L < M	-1.15482	L < H	-1.05372	M < H	CERS4
ENSSSCG00000004554	215.278	0.0428921	0.360735	-1.19172	L < M	1.43914	L > H	1.71504	M > H	PCLAF
ENSSSCG00000036466	455.183	0.0429412	0.36091	1.00886	L > M	-1.08014	L < H	-1.08971	M < H	METTL21A
ENSSSCG00000022655	1144.13	0.0429907	0.361088	1.0078	L > M	-1.16978	L < H	-1.17891	M < H	PTGES2
ENSSSCG00000024592	1659.46	0.0430853	0.361102	1.05365	L > M	1.14003	L > H	1.08198	M > H	ANKRD17
ENSSSCG00000004584	50.8591	0.0430957	0.361102	1.36231	L > M	1.03803	L > H	-1.31239	M < H	GCNT3
ENSSSCG00000017038	221.046	0.0431276	0.361102	-1.02799	L < M	1.1445	L > H	1.17653	M > H	PWWP2A
ENSSSCG00000012110	78.2996	0.0431361	0.361102	-1.05354	L < M	1.2056	L > H	1.27015	M > H	MID1
ENSSSCG00000017230	813.164	0.0431521	0.361102	-1.04036	L < M	-1.17279	L < H	-1.1273	M < H	TMEM14
ENSSSCG00000006063	7341.71	0.0431623	0.361102	-1.00105	L < M	1.12155	L > H	1.12272	M > H	PABPC1
ENSSSCG00000024149	693.614	0.0432586	0.361206	-1.11983	L < M	1.08979	L > H	1.22038	M > H	ELOVL5
ENSSSCG00000021821	5435.4	0.0432826	0.361206	-1.05117	L < M	-1.15102	L < H	-1.09499	M < H	MYO1C
ENSSSCG00000009927	283.607	0.043288	0.361206	1.05962	L > M	-1.20792	L < H	-1.27993	M < H	FAM222A
ENSSSCG00000022741	4185.27	0.0432893	0.361206	-1.10366	L < M	-1.24129	L < H	-1.1247	M < H	PDGFRB
ENSSSCG00000017524	1653.75	0.0433164	0.361206	1.08102	L > M	-1.05678	L < H	-1.1424	M < H	CDK5RAP3
ENSSSCG00000038471	256.324	0.0434474	0.361837	-1.21571	L < M	1.06199	L > H	1.29107	M > H	NUAK2
ENSSSCG00000036047	403.308	0.0434922	0.361837	-1.00316	L < M	1.10855	L > H	1.11206	M > H	THG1L
ENSSSCG00000009338	2145.4	0.0434983	0.361837	1.13235	L > M	1.1698	L > H	1.03308	M > H	FRY
ENSSSCG00000029129	215.511	0.0435055	0.361837	1.11923	L > M	1.11467	L > H	-1.0041	M < H	RWDD2A
ENSSSCG00000014967	159.37	0.0436165	0.362195	-1.1275	L < M	1.20587	L > H	1.35962	M > H	FAM76B
ENSSSCG00000039862	118.86	0.0436456	0.362195	1.0556	L > M	1.13303	L > H	1.07335	M > H	TRIB3
ENSSSCG00000025969	427.185	0.043654	0.362195	1.21234	L > M	-1.00955	L < H	-1.22392	M < H	PTPRR
ENSSSCG00000014624	3324.27	0.0436832	0.362195	1.00877	L > M	-1.12649	L < H	-1.13637	M < H	ARFIP2
ENSSSCG00000038540	221.919	0.0437176	0.362195	-1.10673	L < M	-1.26068	L < H	-1.13911	M < H	OLFML1
ENSSSCG00000016214	1706.15	0.0437205	0.362195	-1.00037	L < M	-1.10346	L < H	-1.10306	M < H	STK16
ENSSSCG00000036083	198.225	0.0437649	0.362195	-1.07895	L < M	1.28669	L > H	1.38827	M > H	PCGF5
ENSSSCG00000008600	1233.6	0.0438066	0.362195	-1.0333	L < M	1.18115	L > H	1.22048	M > H	PUM2
ENSSSCG00000007715	2655.98	0.043817	0.362195	1.01327	L > M	-1.1451	L < H	-1.16029	M < H	ABHD11
ENSSSCG00000026960	179.488	0.0438553	0.362195	-1.23738	L < M	1.1096	L > H	1.373	M > H	ZNF28D
ENSSSCG00000004145	268.342	0.0438912	0.362195	-1.16717	L < M	1.28692	L > H	1.50205	M > H	ABRACL
ENSSSCG00000007748	95.4266	0.0439175	0.362195	1.04341	L > M	-1.08995	L < H	-1.13727	M < H	PSPH
ENSSSCG00000027486	1844.19	0.0439179	0.362195	-1.00401	L < M	-1.17952	L < H	-1.17481	M < H	TRIP6
ENSSSCG00000004589	759.459	0.0440042	0.362448	1.08798	L > M	1.16079	L > H	1.06692	M > H	RNF111
ENSSSCG00000004928	496.883	0.0440276	0.362448	-1.00657	L < M	1.49053	L > H	1.50032	M > H	CILP
ENSSSCG00000000707	59.2259	0.0440339	0.362448	-1.15672	L < M	-1.00227	L < H	1.1541	M > H	SCNN1A
ENSSSCG00000004999	99.8251	0.0441656	0.363112	-1.35307	L < M	1.05726	L > H	1.43055	M > H	MIS18BP1
ENSSSCG00000015560	3320.59	0.0441715	0.363112	-1.09063	L < M	1.05986	L > H	1.15592	M > H	ARPC5
ENSSSCG00000012264	315.69	0.0442087	0.363138	1.01665	L > M	1.15071	L > H	1.13186	M > H	ZNF674
ENSSSCG00000023272	7860.05	0.0442478	0.363138	1.01179	L > M	-1.10034	L < H	-1.11331	M < H	ILK
ENSSSCG00000037002	711.722	0.0442742	0.363138	1.05754	L > M	1.16014	L > H	1.09702	M > H	SERTAD2
ENSSSCG00000010391	245.635	0.0443205	0.363138	-1.01138	L < M	1.10408	L > H	1.11664	M > H	ERCC6
ENSSSCG00000006450	1396.35	0.0443757	0.363138	-1.27699	L < M	1.55001	L > H	1.97934	M > H	CD1E
ENSSSCG00000038701	258.241	0.0443974	0.363138	-1.12413	L < M	1.30667	L > H	1.46887	M > H	EFNA2
ENSSSCG00000002412	335.237	0.0444038	0.363138	1.11899	L > M	-1.03582	L < H	-1.15907	M < H	STON2
ENSSSCG00000023294	741.966	0.0444145	0.363138	1.16969	L > M	1.10994	L > H	-1.05383	M < H	KRCC1
ENSSSCG00000016577	2375.3	0.0444909	0.363138	1.01328	L > M	-1.10971	L < H	-1.12445	M < H	ATP6V1F
ENSSSCG00000014817	3100.09	0.0445305	0.363138	-1.02838	L < M	-1.13621	L < H	-1.10485	M < H	ARAP1
ENSSSCG00000011410	772.879	0.0445496	0.363138	1.00551	L > M	-1.11669	L < H	-1.12284	M < H	CYB561D2
ENSSSCG00000025822	2160.34	0.044558	0.363138	1.25676	L > M	1.07463	L > H	-1.16948	M < H	SFRP1
ENSSSCG00000016208	1522.86	0.0445904	0.363138	-1.05941	L < M	-1.09808	L < H	-1.0365	M < H	ZFAND2B
ENSSSCG00000029430	1968.43	0.0446383	0.363138	-1.01535	L < M	-1.1189	L < H	-1.10198	M < H	IPO13
ENSSSCG00000033949	2513.92	0.0446457	0.363138	1.01317	L > M	-1.13069	L < H	-1.14558	M < H	GNG7
ENSSSCG00000001696	1347.35	0.0446619	0.363138	-1.02673	L < M	-1.14135	L < H	-1.11164	M < H	MRPL14
ENSSSCG00000007496	1498.83	0.0446859	0.363138	-1.02002	L < M	-1.10844	L < H	-1.08668	M < H	RTF2
ENSSSCG00000010759	2581.12	0.0446877	0.363138	-1.03439	L < M	-1.09696	L < H	-1.06049	M < H	GLRX3
ENSSSCG00000035827	398.861	0.0447158	0.363138	-1.05254	L < M	1.20562	L > H	1.26897	M > H	CTDSPL2
ENSSSCG00000024222	1077.49	0.0447551	0.363219	1.00977	L > M	-1.07467	L < H	-1.08517	M < H	MLH1
ENSSSCG00000016291	1157.6	0.0447827	0.363219	1.14811	L > M	1.14708	L > H	-1.0009	M < H	GIGYF2
ENSSSCG00000007246	5384.81	0.0448367	0.363254	-1.03252	L < M	-1.08754	L < H	-1.05328	M < H	TM9SF4
ENSSSCG00000001762	557.158	0.044844	0.363254	1.15894	L > M	-1.14899	L < H	-1.3316	M < H	CIB2
ENSSSCG00000015996	168.739	0.0449067	0.363276	1.03898	L > M	1.13681	L > H	1.09416	M > H	RBM45
ENSSSCG00000017514	2987.65	0.0449633	0.363276	1.05146	L > M	1.13937	L > H	1.08361	M > H	KPNB1
ENSSSCG00000000232	1635.81	0.0449814	0.363276	-1.14065	L < M	-1.20673	L < H	-1.05793	M < H	ACVRL1
ENSSSCG00000015022	1246.27	0.0450625	0.363276	-1.16025	L < M	-1.22727	L < H	-1.05776	M < H	LAYN
ENSSSCG00000039619	3944.72	0.0450908	0.363276	-1.00978	L < M	-1.14796	L < H	-1.13684	M < H	PIN1
ENSSSCG00000016578	267.745	0.0451259	0.363276	-1.29754	L < M	-1.32865	L < H	-1.02398	M < H	FLNC
ENSSSCG00000033196	1255.9	0.0451927	0.363276	1.0061	L > M	-1.15946	L < H	-1.16654	M < H	MYORG
ENSSSCG00000005935	270.256	0.0451992	0.363276	-1.02107	L < M	1.14568	L > H	1.16982	M > H	AGO2
ENSSSCG00000027718	168.883	0.0452051	0.363276	-1.08104	L < M	1.2116	L > H	1.30979	M > H	HAUS3
ENSSSCG00000016613	216.972	0.0452342	0.363276	-1.07482	L < M	1.09932	L > H	1.18158	M > H	AASS
ENSSSCG00000004674	205.384	0.0452883	0.363276	-1.08232	L < M	-1.14902	L < H	-1.06163	M < H	SHF
ENSSSCG00000010900	965.257	0.0453086	0.363276	1.11747	L > M	1.14892	L > H	1.02814	M > H	DENND1B
ENSSSCG00000028947	365.681	0.0453188	0.363276	-1.01866	L < M	1.20947	L > H	1.23204	M > H	PELI1
ENSSSCG00000022953	177.127	0.0454025	0.363276	-1.04005	L < M	-1.31391	L < H	-1.26332	M < H	PTER
ENSSSCG00000011641	3477.19	0.0454041	0.363276	-1.18218	L < M	-1.2003	L < H	-1.01532	M < H	SLCO2A1
ENSSSCG00000008268	3297.62	0.0454077	0.363276	-1.05294	L < M	-1.10139	L < H	-1.04601	M < H	AUP1
ENSSSCG00000010132	6116.45	0.045426	0.363276	-1.00502	L < M	-1.10669	L < H	-1.10116	M < H	COMT
ENSSSCG00000004582	236.178	0.0454312	0.363276	-1.07859	L < M	1.15386	L > H	1.24454	M > H	BNIP2
ENSSSCG00000010799	2387.24	0.0454792	0.363276	-1.01465	L < M	-1.14609	L < H	-1.12954	M < H	COG7
ENSSSCG00000030921	10998.2	0.0455115	0.363276	-1.10918	L < M	-1.24985	L < H	-1.12682	M < H	APOA1
ENSSSCG00000040617	360.696	0.0455128	0.363276	1.00726	L > M	1.29899	L > H	1.28963	M > H	TNFAIP8
ENSSSCG00000022163	883.517	0.0456024	0.363276	1.16993	L > M	1.05031	L > H	-1.11389	M < H	GNAL
ENSSSCG00000026706	3092.95	0.0456228	0.363276	1.05108	L > M	-1.05698	L < H	-1.11097	M < H	PIGS
ENSSSCG00000032062	978.302	0.0456271	0.363276	-1.02038	L < M	-1.10278	L < H	-1.08076	M < H	WDR55
ENSSSCG00000021802	188.756	0.0457236	0.363276	1.03255	L > M	1.22693	L > H	1.18825	M > H	ABHD17B
ENSSSCG00000017414	1323.79	0.0457687	0.363276	-1.08353	L < M	-1.12405	L < H	-1.03739	M < H	KAT2A
ENSSSCG00000002283	3129.74	0.0457728	0.363276	1.05647	L > M	1.17393	L > H	1.11119	M > H	FUT8
ENSSSCG00000017605	179.108	0.0457741	0.363276	-1.01222	L < M	1.30706	L > H	1.32303	M > H	MMD
ENSSSCG00000004969	151.449	0.0458284	0.363276	-1.08061	L < M	1.32127	L > H	1.42778	M > H	KIF23
ENSSSCG00000020711	206.413	0.0458332	0.363276	1.10918	L > M	1.27318	L > H	1.14785	M > H	RAB33B
ENSSSCG00000028066	564.407	0.0458599	0.363276	-1.01474	L < M	-1.08716	L < H	-1.07136	M < H	SPRYD4
ENSSSCG00000033827	357.263	0.0458667	0.363276	-1.0439	L < M	-1.15979	L < H	-1.11102	M < H
ENSSSCG00000012382	3285.71	0.0458774	0.363276	1.00034	L > M	-1.06844	L < H	-1.0688	M < H	IGBP1
ENSSSCG00000008617	152.718	0.0458874	0.363276	-1.0416	L < M	1.19456	L > H	1.24425	M > H	CYRIA
ENSSSCG00000005480	694.41	0.045895	0.363276	-1.17753	L < M	-1.02735	L < H	1.14619	M > H	RGS3
ENSSSCG00000034835	628.856	0.0459065	0.363276	-1.03953	L < M	1.08954	L > H	1.1326	M > H	SLC7A6
ENSSSCG00000004024	2645.5	0.0459358	0.363276	-1.08302	L < M	-1.13172	L < H	-1.04496	M < H	RNASET2
ENSSSCG00000001372	2832.95	0.0459653	0.363276	1.01403	L > M	-1.09807	L < H	-1.11348	M < H	GNL1
ENSSSCG00000040183	128.276	0.0459842	0.363276	-1.20192	L < M	1.13847	L > H	1.36835	M > H	CDK6
ENSSSCG00000031958	3473.97	0.0459865	0.363276	1.01632	L > M	-1.08355	L < H	-1.10123	M < H	KCTD2
ENSSSCG00000024059	4371.19	0.0460987	0.363937	-1.04172	L < M	-1.13042	L < H	-1.08515	M < H	VAT1
ENSSSCG00000008614	255.546	0.0461401	0.364038	-1.18599	L < M	1.08733	L > H	1.28955	M > H	SMC6
ENSSSCG00000006243	201.839	0.0462687	0.364801	-1.36036	L < M	-1.08663	L < H	1.25191	M > H	PENK
ENSSSCG00000012954	7607.42	0.0462939	0.364801	-1.05037	L < M	-1.12646	L < H	-1.07244	M < H	RAB1B
ENSSSCG00000017521	1202.07	0.0463411	0.364947	-1.02046	L < M	-1.18468	L < H	-1.16092	M < H	SCRN2
ENSSSCG00000025766	1051.4	0.046427	0.365251	1.00784	L > M	-1.12394	L < H	-1.13275	M < H	SLC1A3
ENSSSCG00000022029	1098.22	0.046437	0.365251	1.03069	L > M	-1.15584	L < H	-1.19132	M < H	RAP1GAP
ENSSSCG00000009779	357.599	0.0465177	0.36566	-1.1037	L < M	1.11349	L > H	1.22896	M > H	MPHOSPH9
ENSSSCG00000000808	2137.92	0.0465692	0.365839	-1.02346	L < M	1.23196	L > H	1.26087	M > H	SLC38A2
ENSSSCG00000004588	216.247	0.0466675	0.365896	-1.1153	L < M	1.34135	L > H	1.496	M > H	CCNB2
ENSSSCG00000033020	259.403	0.0467055	0.365896	-1.02215	L < M	1.34295	L > H	1.3727	M > H	SLA2
ENSSSCG00000036056	204.694	0.0467416	0.365896	1.00851	L > M	1.52485	L > H	1.51199	M > H	DNAH17
ENSSSCG00000010683	1532.86	0.0467694	0.365896	-1.13566	L < M	1.21867	L > H	1.384	M > H	GRK5
ENSSSCG00000007437	50.0521	0.0468093	0.365896	-1.33056	L < M	-1.39314	L < H	-1.04704	M < H	SLC12A5
ENSSSCG00000038305	927.525	0.0468305	0.365896	-1.07377	L < M	-1.07481	L < H	-1.00097	M < H	TMEM185B
ENSSSCG00000015106	7361.6	0.0468804	0.365896	-1.12898	L < M	-1.10641	L < H	1.0204	M > H	HYOU1
ENSSSCG00000013118	983.416	0.0469128	0.365896	-1.01175	L < M	-1.08684	L < H	-1.07421	M < H	MRPL16
ENSSSCG00000037424	320.333	0.0469227	0.365896	-1.11797	L < M	1.15885	L > H	1.29556	M > H	CDK19
ENSSSCG00000034395	262.544	0.0469584	0.365896	-1.09391	L < M	1.16167	L > H	1.27076	M > H	CREB1
ENSSSCG00000011578	475.985	0.0469814	0.365896	1.02327	L > M	-1.07273	L < H	-1.09769	M < H	TAMM41
ENSSSCG00000023761	1408.82	0.0469889	0.365896	1.03377	L > M	1.20183	L > H	1.16257	M > H	HNRNPR
ENSSSCG00000038231	1103.86	0.0470192	0.365896	1.04066	L > M	-1.06755	L < H	-1.11096	M < H	ABCD4
ENSSSCG00000008348	192.28	0.0470369	0.365896	-1.20817	L < M	1.06858	L > H	1.29102	M > H	PLEK
ENSSSCG00000038135	78.9069	0.0470655	0.365896	1.19785	L > M	-1.10724	L < H	-1.32631	M < H	SH2D4A
ENSSSCG00000007287	2042.84	0.0471061	0.365896	1.0295	L > M	-1.09206	L < H	-1.12428	M < H	GSS
ENSSSCG00000026473	197.639	0.0471253	0.365896	1.18045	L > M	1.21061	L > H	1.02555	M > H	ABCA8
ENSSSCG00000032937	316.662	0.0471484	0.365896	1.02346	L > M	1.19925	L > H	1.17176	M > H
ENSSSCG00000024300	1471	0.0471621	0.365896	1.13834	L > M	1.00941	L > H	-1.12773	M < H	TMEM254
ENSSSCG00000017526	1633.84	0.0471834	0.365896	1.02892	L > M	-1.12146	L < H	-1.1539	M < H	COPZ2
ENSSSCG00000003699	182.025	0.0472104	0.365896	1.00174	L > M	1.34463	L > H	1.3423	M > H	GREB1L
ENSSSCG00000003753	274.228	0.0472527	0.365896	-1.1789	L < M	-1.57569	L < H	-1.33658	M < H	PDZK1IP1
ENSSSCG00000000040	60.4508	0.0472567	0.365896	-1.00613	L < M	1.37796	L > H	1.3864	M > H	SEPTIN3
ENSSSCG00000000528	572.288	0.0472651	0.365896	1.18311	L > M	1.11163	L > H	-1.06431	M < H	PKP2
ENSSSCG00000008167	3293.33	0.0474053	0.366159	1.04027	L > M	-1.04106	L < H	-1.08298	M < H	CNOT11
ENSSSCG00000023556	4866.11	0.0474087	0.366159	-1.0544	L < M	-1.07874	L < H	-1.02309	M < H	SUPT5H
ENSSSCG00000001049	311.962	0.0474298	0.366159	1.08369	L > M	1.2213	L > H	1.12698	M > H	HIVEP1
ENSSSCG00000030042	1676.61	0.0474509	0.366159	-1.12551	L < M	-1.02439	L < H	1.0987	M > H	SBNO2
ENSSSCG00000040355	123.933	0.0474634	0.366159	-1.07054	L < M	1.44678	L > H	1.54882	M > H	TICRR
ENSSSCG00000000800	65.2338	0.0474714	0.366159	-1.20711	L < M	1.06828	L > H	1.28954	M > H	PUS7L
ENSSSCG00000029002	3024.56	0.047528	0.366246	-1.01811	L < M	-1.12645	L < H	-1.10642	M < H	PNKD
ENSSSCG00000002786	1692.14	0.0475405	0.366246	1.09914	L > M	-1.07798	L < H	-1.18484	M < H	ELMO3
ENSSSCG00000030177	1136.63	0.0475689	0.366246	-1.14075	L < M	-1.08899	L < H	1.04753	M > H	EBNA1BP2
ENSSSCG00000000802	384.595	0.0476826	0.366423	1.28709	L > M	1.34989	L > H	1.0488	M > H	NELL2
ENSSSCG00000004747	1048.99	0.0476828	0.366423	1.04127	L > M	1.10701	L > H	1.06314	M > H	RTF1
ENSSSCG00000007438	2506.27	0.0476935	0.366423	-1.06891	L < M	-1.06079	L < H	1.00765	M > H	NCOA5
ENSSSCG00000003204	1135.74	0.0477431	0.366423	-1.04454	L < M	-1.11101	L < H	-1.06363	M < H	VRK3
ENSSSCG00000002501	62.1731	0.0477524	0.366423	1.02199	L > M	-1.39736	L < H	-1.42808	M < H	BDKRB1
ENSSSCG00000000205	153.332	0.0478171	0.366423	1.05764	L > M	-1.12247	L < H	-1.18716	M < H	FAM186B
ENSSSCG00000037621	2459.54	0.0478199	0.366423	1.15108	L > M	-1.06507	L < H	-1.22598	M < H	KIAA1522
ENSSSCG00000000018	2504.39	0.0478218	0.366423	-1.10125	L < M	1.10807	L > H	1.22027	M > H	KIAA93
ENSSSCG00000010877	5559.52	0.0478925	0.366745	1.00522	L > M	1.16757	L > H	1.16151	M > H	HNRNPU
ENSSSCG00000016877	2700.88	0.0479444	0.366908	1.21221	L > M	1.19168	L > H	-1.01723	M < H	NNT
ENSSSCG00000029985	1840.96	0.0479715	0.366908	-1.01385	L < M	-1.08668	L < H	-1.07183	M < H	ARL1
ENSSSCG00000020856	1324.98	0.0480854	0.367221	-1.07083	L < M	-1.10956	L < H	-1.03617	M < H	PPME1
ENSSSCG00000006274	892.174	0.0480923	0.367221	1.02421	L > M	1.17167	L > H	1.14398	M > H	PRKDC
ENSSSCG00000013174	8245.21	0.0481143	0.367221	1.06106	L > M	-1.02255	L < H	-1.08499	M < H	CTNND1
ENSSSCG00000017506	583.38	0.0481357	0.367221	1.03032	L > M	1.12932	L > H	1.09608	M > H	FBXL2
ENSSSCG00000003943	842.677	0.048213	0.367221	-1.06772	L < M	-1.08123	L < H	-1.01265	M < H	MED8
ENSSSCG00000014349	2376.8	0.0482611	0.367221	-1.00365	L < M	-1.1333	L < H	-1.12918	M < H	STING1
ENSSSCG00000008558	1386.26	0.048275	0.367221	1.00004	L > M	-1.09138	L < H	-1.09142	M < H	AGBL5
ENSSSCG00000015073	9550.71	0.0482773	0.367221	-1.14225	L < M	-1.24508	L < H	-1.09002	M < H	TAGLN
ENSSSCG00000024626	2672.79	0.0482947	0.367221	-1.08594	L < M	-1.13992	L < H	-1.04971	M < H	TNFAIP1
ENSSSCG00000000612	1021.8	0.0483004	0.367221	-1.00177	L < M	1.21139	L > H	1.21353	M > H	ATF7IP
ENSSSCG00000035671	8793.6	0.0483577	0.367231	1.00762	L > M	-1.13031	L < H	-1.13892	M < H	USP22
ENSSSCG00000006697	927.083	0.0483592	0.367231	-1.05852	L < M	-1.09503	L < H	-1.0345	M < H	ACP6
ENSSSCG00000036832	3189.74	0.0483958	0.36729	-1.03182	L < M	-1.13132	L < H	-1.09642	M < H	STK4
ENSSSCG00000034964	1851.86	0.0484748	0.367307	1.05314	L > M	-1.08957	L < H	-1.14748	M < H	STX8
ENSSSCG00000005367	867.962	0.0485095	0.367307	1.0534	L > M	1.1269	L > H	1.06977	M > H	TSTD2
ENSSSCG00000036604	104.657	0.0485466	0.367307	-1.09785	L < M	1.06625	L > H	1.17058	M > H	RF00334
ENSSSCG00000026005	59.3725	0.0485649	0.367307	-1.06964	L < M	1.42335	L > H	1.52247	M > H	SAMD13
ENSSSCG00000000884	279.238	0.0485757	0.367307	1.34464	L > M	1.29604	L > H	-1.0375	M < H	APAF1
ENSSSCG00000028879	2560.13	0.0486237	0.367307	-1.09818	L < M	-1.16556	L < H	-1.06136	M < H	PLOD3
ENSSSCG00000008747	131.56	0.0486566	0.367307	-1.19517	L < M	1.3409	L > H	1.6026	M > H	NCAPG
ENSSSCG00000010896	125.763	0.0487249	0.367307	-1.17786	L < M	1.39897	L > H	1.64779	M > H	ASPM
ENSSSCG00000038192	140.609	0.0487335	0.367307	-1.60039	L < M	-1.18894	L < H	1.34606	M > H	ANOS1
ENSSSCG00000034197	3883.05	0.0487338	0.367307	-1.05423	L < M	1.29912	L > H	1.36956	M > H	EDEM1
ENSSSCG00000010742	1202.09	0.0487449	0.367307	-1.01533	L < M	-1.1225	L < H	-1.10555	M < H	UROS
ENSSSCG00000035081	1322.49	0.0487665	0.367307	-1.01121	L < M	-1.17309	L < H	-1.16008	M < H	CCDC16
ENSSSCG00000012125	170.688	0.0487797	0.367307	1.03848	L > M	1.1414	L > H	1.09911	M > H	OFD1
ENSSSCG00000013491	433.616	0.0488464	0.367307	1.05272	L > M	-1.1072	L < H	-1.16558	M < H	TJP3
ENSSSCG00000031426	76.1153	0.048871	0.367307	1.13921	L > M	1.19947	L > H	1.05289	M > H	ZBTB34
ENSSSCG00000022322	84.8951	0.0488736	0.367307	1.00483	L > M	1.20571	L > H	1.19991	M > H	BCL2L11
ENSSSCG00000020926	4745.36	0.0489257	0.367307	1.07767	L > M	-1.01147	L < H	-1.09004	M < H	SDHB
ENSSSCG00000029875	138.916	0.0489873	0.367307	-1.04134	L < M	1.15344	L > H	1.20112	M > H	ZNF461
ENSSSCG00000002387	526.166	0.0489985	0.367307	-1.05785	L < M	1.11897	L > H	1.1837	M > H	GPATCH2L
ENSSSCG00000010606	633.558	0.0490341	0.367307	-1.12218	L < M	1.10291	L > H	1.23766	M > H	SLK
ENSSSCG00000005706	4724.55	0.0490385	0.367307	1.04515	L > M	-1.08135	L < H	-1.13017	M < H	ABL1
ENSSSCG00000016459	766.362	0.0490408	0.367307	-1.08056	L < M	-1.16762	L < H	-1.08057	M < H	EPHA1
ENSSSCG00000031669	902.661	0.049099	0.367307	-1.03981	L < M	-1.12102	L < H	-1.0781	M < H	DOLPP1
ENSSSCG00000027568	607.337	0.0491155	0.367307	-1.35256	L < M	1.39622	L > H	1.88848	M > H	BLK
ENSSSCG00000003359	3311.95	0.0491404	0.367307	-1.02516	L < M	-1.18668	L < H	-1.15755	M < H	TPRG1L
ENSSSCG00000032852	362.938	0.0491471	0.367307	1.05584	L > M	-1.12886	L < H	-1.19189	M < H	FAM167A
ENSSSCG00000001544	901.345	0.0492245	0.367336	-1.02312	L < M	-1.16375	L < H	-1.13745	M < H	TEAD3
ENSSSCG00000003489	3071.31	0.0492464	0.367336	-1.05367	L < M	-1.07169	L < H	-1.01711	M < H	EMC1
ENSSSCG00000011857	50.3184	0.0492537	0.367336	1.00643	L > M	1.19271	L > H	1.18509	M > H	LMLN
ENSSSCG00000028856	4354.96	0.0492663	0.367336	-1.03579	L < M	-1.09772	L < H	-1.05979	M < H	ABCF3
ENSSSCG00000009137	87.5312	0.0492963	0.367345	-1.1369	L < M	1.0772	L > H	1.22467	M > H	GAR1
ENSSSCG00000013259	6327.27	0.0493819	0.367354	-1.07712	L < M	1.28536	L > H	1.38449	M > H	DGKZ
ENSSSCG00000033586	880.358	0.0494068	0.367354	-1.09256	L < M	-1.18714	L < H	-1.08656	M < H	DBNDD2
ENSSSCG00000040086	1085.95	0.0494297	0.367354	-1.03127	L < M	-1.11601	L < H	-1.08218	M < H	YTHDF1
ENSSSCG00000010198	406.22	0.0494299	0.367354	1.01094	L > M	1.16718	L > H	1.15455	M > H	BMS1
ENSSSCG00000026302	4068.27	0.0494415	0.367354	-1.13356	L < M	1.37754	L > H	1.56153	M > H	MKI67
ENSSSCG00000029464	1064.87	0.0495325	0.36743	1.03033	L > M	1.16738	L > H	1.13302	M > H	KDM5A
ENSSSCG00000011444	829.671	0.0495805	0.36743	-1.07654	L < M	-1.15763	L < H	-1.07532	M < H	NT5DC2
ENSSSCG00000010948	113.484	0.0496508	0.36743	1.18903	L > M	1.24823	L > H	1.04979	M > H	CTSL
ENSSSCG00000038614	2444.89	0.049693	0.36743	1.03317	L > M	-1.10933	L < H	-1.14612	M < H	NENF
ENSSSCG00000002637	114.25	0.0497076	0.36743	1.15797	L > M	-1.22697	L < H	-1.4208	M < H	DBNDD1
ENSSSCG00000016763	421.267	0.0498334	0.36743	1.07181	L > M	-1.08278	L < H	-1.16054	M < H	GLI3
ENSSSCG00000009904	4565.12	0.0499558	0.36743	-1.08713	L < M	-1.10269	L < H	-1.01431	M < H	DYNLL1
ENSSSCG00000035875	8651.81	0.0500245	0.36743	-1.02248	L < M	-1.09587	L < H	-1.07177	M < H	OS9
ENSSSCG00000003888	172.189	0.050029	0.36743	-1.07262	L < M	1.30437	L > H	1.3991	M > H	STIL
ENSSSCG00000011199	502.456	0.0500649	0.36743	-1.10665	L < M	-1.00435	L < H	1.10186	M > H	TBC1D5
ENSSSCG00000026349	2241.48	0.050125	0.36743	1.075	L > M	-1.12267	L < H	-1.20687	M < H	ALDH3B2
ENSSSCG00000009589	747.169	0.0501367	0.36743	-1.12381	L < M	1.23311	L > H	1.38577	M > H	SYK
ENSSSCG00000002464	501.678	0.0501399	0.36743	-1.11597	L < M	-1.27495	L < H	-1.14247	M < H	PRIMA1
ENSSSCG00000016824	333.032	0.0502026	0.36743	-1.04876	L < M	1.13548	L > H	1.19084	M > H	RAI14
ENSSSCG00000000161	1461.36	0.0502453	0.36743	-1.069	L < M	-1.07001	L < H	-1.00095	M < H	PWP1
ENSSSCG00000012179	85.2681	0.0502661	0.36743	-1.36061	L < M	-2.18933	L < H	-1.60909	M < H	ZFX
ENSSSCG00000015631	1385.58	0.0502985	0.36743	-1.13843	L < M	-1.08785	L < H	1.0465	M > H	GRB1
ENSSSCG00000009208	2477.64	0.0503447	0.36743	-1.02784	L < M	1.09626	L > H	1.12677	M > H	HERC3
ENSSSCG00000000477	91.2794	0.050374	0.36743	1.0069	L > M	1.2372	L > H	1.22873	M > H	HELB
ENSSSCG00000012840	5593.42	0.0503795	0.36743	-1.01404	L < M	-1.18677	L < H	-1.17034	M < H	CD151
ENSSSCG00000021218	46.2901	0.0504131	0.36743	-1.37388	L < M	-1.0184	L < H	1.34906	M > H	TDRD6
ENSSSCG00000022742	3957.28	0.0504642	0.36743	-1.07476	L < M	-1.09284	L < H	-1.01682	M < H	PRDX6
ENSSSCG00000000034	3800.78	0.0504763	0.36743	-1.02103	L < M	-1.14659	L < H	-1.12297	M < H	TTLL12
ENSSSCG00000025027	515.229	0.0504833	0.36743	-1.13933	L < M	-1.06392	L < H	1.07088	M > H	METTL1
ENSSSCG00000022434	125.015	0.0505073	0.36743	-1.08205	L < M	-1.10723	L < H	-1.02327	M < H	ZNF235
ENSSSCG00000006382	84.5446	0.0505425	0.36743	1.02286	L > M	1.43247	L > H	1.40046	M > H	SLAMF6
ENSSSCG00000015235	3942.81	0.0505441	0.36743	-1.06011	L < M	1.2789	L > H	1.35577	M > H	ETS1
ENSSSCG00000009704	1459.61	0.0505664	0.36743	-1.08605	L < M	1.44353	L > H	1.56774	M > H	HMGB2
ENSSSCG00000033684	464.462	0.0505741	0.36743	-1.06619	L < M	1.30415	L > H	1.39048	M > H	CD79A
ENSSSCG00000002623	227.848	0.050581	0.36743	1.14476	L > M	-1.12963	L < H	-1.29316	M < H	GSTA1
ENSSSCG00000032804	407.298	0.050588	0.36743	1.04125	L > M	-1.08256	L < H	-1.12721	M < H	BORCS5
ENSSSCG00000029367	547.926	0.0506317	0.36743	1.08047	L > M	1.16595	L > H	1.07911	M > H	CARD6
ENSSSCG00000017809	2454.85	0.0506394	0.36743	-1.0448	L < M	-1.07351	L < H	-1.02747	M < H	GEMIN4
ENSSSCG00000009945	356.709	0.05064	0.36743	-1.10031	L < M	-1.06318	L < H	1.03492	M > H	FICD
ENSSSCG00000005012	1577.02	0.0506533	0.36743	-1.06589	L < M	1.02125	L > H	1.08855	M > H	ARF6
ENSSSCG00000027677	269.512	0.0506621	0.36743	-1.26567	L < M	-1.30146	L < H	-1.02827	M < H	ABI3
ENSSSCG00000017900	7072.38	0.0506966	0.36743	-1.04025	L < M	-1.19363	L < H	-1.14745	M < H	KIF1C
ENSSSCG00000036208	519.862	0.0506977	0.36743	-1.1506	L < M	1.35047	L > H	1.55385	M > H	SHMT1
ENSSSCG00000002916	2328.24	0.0507368	0.36743	-1.08428	L < M	-1.24136	L < H	-1.14487	M < H	APLP1
ENSSSCG00000023379	1151.12	0.0508299	0.36743	1.13248	L > M	1.19486	L > H	1.05509	M > H	UBE2L6
ENSSSCG00000025393	1531.18	0.0508339	0.36743	-1.05415	L < M	-1.20311	L < H	-1.1413	M < H	SUSD2
ENSSSCG00000017248	4805.85	0.0508539	0.36743	-1.01647	L < M	-1.06858	L < H	-1.05126	M < H	COG1
ENSSSCG00000008009	2157.99	0.0508551	0.36743	-1.04265	L < M	-1.19034	L < H	-1.14165	M < H	LMF1
ENSSSCG00000040510	152.1	0.0508988	0.36743	-1.03563	L < M	-1.10043	L < H	-1.06257	M < H	KIF9
ENSSSCG00000029393	174.521	0.0509192	0.36743	-1.00323	L < M	1.15299	L > H	1.15671	M > H	CENPJ
ENSSSCG00000032574	268.326	0.0509721	0.36743	1.02171	L > M	1.25904	L > H	1.23229	M > H	RTTN
ENSSSCG00000007514	3499.45	0.0509886	0.36743	-1.01164	L < M	-1.08874	L < H	-1.07621	M < H	VAPB
ENSSSCG00000015328	689.536	0.0509912	0.36743	1.18946	L > M	1.14637	L > H	-1.0376	M < H	SGCE
ENSSSCG00000004528	1224.65	0.0509942	0.36743	1.07011	L > M	1.10647	L > H	1.03398	M > H	MBD2
ENSSSCG00000039640	1932.84	0.0510221	0.36743	1.01292	L > M	-1.13736	L < H	-1.15206	M < H	CDC34
ENSSSCG00000038505	559.545	0.0510409	0.36743	-1.02545	L < M	1.14048	L > H	1.1695	M > H	MSI2
ENSSSCG00000008239	4424.09	0.0510574	0.36743	1.06388	L > M	-1.08447	L < H	-1.15374	M < H	CAPG
ENSSSCG00000037254	653.835	0.0510617	0.36743	-1.14854	L < M	1.10458	L > H	1.26866	M > H	RNPC3
ENSSSCG00000038682	689.657	0.0511558	0.36743	-1.16251	L < M	1.05889	L > H	1.23097	M > H	TAF1D
ENSSSCG00000011013	1537.07	0.051195	0.36743	1.04313	L > M	1.17106	L > H	1.12264	M > H	WAC
ENSSSCG00000010235	299.967	0.0511981	0.36743	1.0222	L > M	1.18115	L > H	1.1555	M > H	SIRT1
ENSSSCG00000011212	137.084	0.051223	0.36743	1.21647	L > M	1.05278	L > H	-1.15548	M < H	RARB
ENSSSCG00000011407	1783.05	0.0512377	0.36743	-1.03562	L < M	1.11371	L > H	1.15337	M > H	RASSF1
ENSSSCG00000027726	117.036	0.0512388	0.36743	-1.22769	L < M	-1.00988	L < H	1.21567	M > H	DLL1
ENSSSCG00000021229	2243.86	0.0512846	0.36743	1.00018	L > M	1.08781	L > H	1.08762	M > H	MAT2B
ENSSSCG00000008638	10250.7	0.0513753	0.36743	-1.04689	L < M	-1.06031	L < H	-1.01282	M < H	YWHAQ
ENSSSCG00000005953	74.5935	0.0513755	0.36743	-1.87332	L < M	-1.69354	L < H	1.10616	M > H	KCNQ3
ENSSSCG00000002258	202.293	0.051387	0.36743	1.08074	L > M	-1.09945	L < H	-1.18822	M < H	KLHL25
ENSSSCG00000030582	50.8075	0.0513883	0.36743	-1.18973	L < M	1.13382	L > H	1.34894	M > H	BATF
ENSSSCG00000004938	263.419	0.0514193	0.36743	-1.14742	L < M	1.12071	L > H	1.28592	M > H	DENND4A
ENSSSCG00000027127	4412.82	0.051423	0.36743	-1.02287	L < M	-1.10198	L < H	-1.07733	M < H	MAP2K2
ENSSSCG00000017783	2651.6	0.0514989	0.36743	-1.04784	L < M	-1.09471	L < H	-1.04473	M < H	MYO18A
ENSSSCG00000015284	448.361	0.051499	0.36743	-1.07145	L < M	1.14307	L > H	1.22474	M > H	MDM4
ENSSSCG00000040811	1353.45	0.0515174	0.36743	1.32037	L > M	1.09515	L > H	-1.20565	M < H	PYCARD
ENSSSCG00000039616	312.912	0.0515189	0.36743	-1.0621	L < M	1.16324	L > H	1.23548	M > H	ZBTB25
ENSSSCG00000001346	3263.57	0.0515271	0.36743	-1.02779	L < M	-1.08603	L < H	-1.05666	M < H	ABCF1
ENSSSCG00000002681	1473.05	0.0515387	0.36743	1.05469	L > M	-1.0455	L < H	-1.10268	M < H	HSDL1
ENSSSCG00000012564	449.26	0.0515554	0.36743	1.03459	L > M	-1.07528	L < H	-1.11247	M < H	MID2
ENSSSCG00000037969	128.043	0.0516967	0.367914	1.15881	L > M	-1.07092	L < H	-1.241	M < H
ENSSSCG00000016201	991.567	0.0517794	0.367914	-1.09438	L < M	-1.05435	L < H	1.03796	M > H	TTLL4
ENSSSCG00000013244	1440.72	0.0518023	0.367914	1.04583	L > M	-1.11435	L < H	-1.16542	M < H	PACSIN3
ENSSSCG00000040556	222.283	0.0518038	0.367914	-1.05801	L < M	-1.16825	L < H	-1.1042	M < H	FUT2A
ENSSSCG00000014822	2113.63	0.0518088	0.367914	-1.09509	L < M	-1.21452	L < H	-1.10906	M < H	ARHGEF17
ENSSSCG00000034493	260.247	0.0518301	0.367914	-1.13373	L < M	1.17361	L > H	1.33055	M > H	ST3GAL6
ENSSSCG00000035195	81.8119	0.0518496	0.367914	1.03865	L > M	1.22085	L > H	1.17543	M > H	HNMT
ENSSSCG00000012884	1672.32	0.0518542	0.367914	1.03807	L > M	1.14214	L > H	1.10026	M > H	PPP6R3
ENSSSCG00000011264	1128.5	0.0519081	0.368092	-1.07917	L < M	1.16844	L > H	1.26095	M > H	CSRNP1
ENSSSCG00000017743	986.946	0.0519792	0.368153	-1.1298	L < M	1.25735	L > H	1.42056	M > H	CRLF3
ENSSSCG00000029185	1747.2	0.0519995	0.368153	1.00636	L > M	-1.13899	L < H	-1.14624	M < H	MAPRE3
ENSSSCG00000040731	299.091	0.0520035	0.368153	-1.17062	L < M	1.312	L > H	1.53585	M > H	TMEM65
ENSSSCG00000017750	150.124	0.0520461	0.368251	1.04319	L > M	1.39686	L > H	1.33903	M > H	EVI2B
ENSSSCG00000006457	60.3161	0.0520814	0.36829	1.14596	L > M	1.31527	L > H	1.14775	M > H	FCRL3
ENSSSCG00000006318	670.325	0.0521251	0.36829	-1.00434	L < M	1.1557	L > H	1.16072	M > H	TADA1
ENSSSCG00000036793	53.4487	0.0521585	0.36829	-1.19694	L < M	-1.09172	L < H	1.09638	M > H	PRR22
ENSSSCG00000000737	1138.26	0.052178	0.36829	1.01367	L > M	-1.10273	L < H	-1.1178	M < H	TULP3
ENSSSCG00000004931	431.245	0.0521961	0.36829	-1.02609	L < M	-1.13537	L < H	-1.1065	M < H	IGDCC3
ENSSSCG00000009276	1102.24	0.0523279	0.368757	-1.04204	L < M	-1.05271	L < H	-1.01024	M < H	EEF1AKMT1
ENSSSCG00000017778	600.692	0.0523375	0.368757	-1.00363	L < M	-1.16723	L < H	-1.16302	M < H	DHRS13
ENSSSCG00000011765	434.837	0.0523496	0.368757	1.17809	L > M	-1.09874	L < H	-1.29441	M < H	USP13
ENSSSCG00000012619	2487.5	0.0523779	0.368757	-1.16322	L < M	1.38132	L > H	1.60677	M > H	SEPTIN6
ENSSSCG00000020915	1293.85	0.0524406	0.368994	-1.10949	L < M	-1.15101	L < H	-1.03742	M < H	P4HA2
ENSSSCG00000026954	971.051	0.0524698	0.368996	1.16176	L > M	1.17203	L > H	1.00884	M > H	TMEM87B
ENSSSCG00000024000	424.52	0.0525158	0.369116	-1.19035	L < M	-1.16052	L < H	1.0257	M > H	EFCC1
ENSSSCG00000005110	520.335	0.0526014	0.369344	-1.09795	L < M	1.06357	L > H	1.16775	M > H	SYNE2
ENSSSCG00000031959	310.209	0.0526339	0.369344	1.0448	L > M	-1.07637	L < H	-1.1246	M < H	CAPSL
ENSSSCG00000007542	328.692	0.052681	0.369344	-1.00182	L < M	-1.19522	L < H	-1.19305	M < H	PRKAR1B
ENSSSCG00000021893	429.342	0.0526863	0.369344	-1.14408	L < M	1.14009	L > H	1.30436	M > H	ROCK1
ENSSSCG00000034615	232.701	0.0527228	0.369344	-1.19521	L < M	-1.12127	L < H	1.06594	M > H	TNFAIP8L1
ENSSSCG00000039684	895.397	0.0527897	0.369344	1.02744	L > M	-1.07002	L < H	-1.09938	M < H	PGPEP1
ENSSSCG00000016821	54.3519	0.0528253	0.369344	1.01209	L > M	-1.24632	L < H	-1.26139	M < H	AMACR
ENSSSCG00000000020	63.7855	0.0528362	0.369344	-1.09295	L < M	-1.28526	L < H	-1.17596	M < H	PHF21B
ENSSSCG00000002819	2131.83	0.052891	0.369344	-1.04888	L < M	-1.06756	L < H	-1.01781	M < H	ARL2BP
ENSSSCG00000004072	88.4928	0.052894	0.369344	-1.13381	L < M	1.35272	L > H	1.53374	M > H
ENSSSCG00000000696	2371.86	0.0528954	0.369344	-1.05036	L < M	-1.08489	L < H	-1.03288	M < H	NOP2
ENSSSCG00000010486	84.912	0.0528959	0.369344	-1.23774	L < M	1.20536	L > H	1.49193	M > H	HELLS
ENSSSCG00000014256	66.0128	0.052927	0.369359	-1.03007	L < M	1.25241	L > H	1.29007	M > H	FBN2
ENSSSCG00000031201	518.042	0.0529991	0.36966	-1.12872	L < M	-1.28065	L < H	-1.1346	M < H	LMOD1
ENSSSCG00000003875	603.379	0.0530445	0.369774	1.09403	L > M	-1.002	L < H	-1.09622	M < H	TTC39A
ENSSSCG00000023326	1750.26	0.0531292	0.370163	-1.06842	L < M	1.1756	L > H	1.25603	M > H	PNRC2
ENSSSCG00000026536	951.155	0.0532053	0.370332	-1.08473	L < M	-1.06133	L < H	1.02205	M > H	DCUN1D2
ENSSSCG00000015775	1254.04	0.0532511	0.370332	1.0236	L > M	-1.08241	L < H	-1.10795	M < H	DCTD
ENSSSCG00000030255	14064	0.0532581	0.370332	-1.03678	L < M	-1.08611	L < H	-1.04759	M < H	EIF4G1
ENSSSCG00000031459	824.31	0.0532715	0.370332	-1.00409	L < M	1.15697	L > H	1.1617	M > H	KMT5B
ENSSSCG00000003473	339.517	0.0533138	0.370332	1.07813	L > M	-1.10157	L < H	-1.18763	M < H	CPLANE2
ENSSSCG00000005047	85.8609	0.0533279	0.370332	-1.04333	L < M	1.25543	L > H	1.30983	M > H	CDKN3
ENSSSCG00000029460	500.916	0.0533741	0.370452	-1.01987	L < M	-1.19164	L < H	-1.16842	M < H	RND2
ENSSSCG00000033593	71.5339	0.0534418	0.370538	-1.22368	L < M	1.26963	L > H	1.55363	M > H	CIP2A
ENSSSCG00000024060	53.4404	0.0534484	0.370538	-1.17165	L < M	-1.1325	L < H	1.03457	M > H	LIPT2
ENSSSCG00000028682	671.126	0.0534986	0.370538	-1.05287	L < M	-1.17933	L < H	-1.12011	M < H
ENSSSCG00000036675	48.2885	0.0535038	0.370538	-1.12973	L < M	1.10359	L > H	1.24677	M > H
ENSSSCG00000008406	219.784	0.0535482	0.370538	-1.24858	L < M	1.03386	L > H	1.29086	M > H	CCDC88A
ENSSSCG00000011239	1450.07	0.0536086	0.370538	1.09625	L > M	1.13077	L > H	1.03149	M > H	TRANK1
ENSSSCG00000039991	1381.83	0.0536278	0.370538	1.02921	L > M	-1.0687	L < H	-1.09991	M < H	PIGG
ENSSSCG00000032601	803.907	0.0536812	0.370538	-1.12139	L < M	1.36865	L > H	1.53479	M > H	RASSF2
ENSSSCG00000013073	1031	0.0537188	0.370538	-1.18869	L < M	1.2244	L > H	1.45543	M > H	FADS3
ENSSSCG00000039188	401.519	0.0537211	0.370538	1.06196	L > M	-1.16862	L < H	-1.24102	M < H	AK8
ENSSSCG00000028338	847.189	0.0537363	0.370538	-1.00611	L < M	-1.16124	L < H	-1.15419	M < H	PAMR1
ENSSSCG00000033149	1254.35	0.053793	0.370538	-1.08485	L < M	-1.04022	L < H	1.04291	M > H	DDX47
ENSSSCG00000012957	11725	0.0538091	0.370538	-1.03185	L < M	-1.08857	L < H	-1.05496	M < H	SF3B2
ENSSSCG00000018063	1447.8	0.0538103	0.370538	1.01266	L > M	1.23212	L > H	1.21672	M > H
ENSSSCG00000037430	384.031	0.0538955	0.370538	1.32996	L > M	1.12991	L > H	-1.17705	M < H	COL6A6
ENSSSCG00000003673	1552.05	0.0539207	0.370538	1.02806	L > M	1.15172	L > H	1.12028	M > H	CEP192
ENSSSCG00000005975	383.871	0.0539388	0.370538	-1.04516	L < M	1.25911	L > H	1.31597	M > H	MTSS1
ENSSSCG00000037775	898.928	0.0539704	0.370538	-1.18717	L < M	1.08465	L > H	1.28766	M > H	IGHM
ENSSSCG00000014907	836.995	0.0539779	0.370538	-1.00172	L < M	1.18894	L > H	1.19099	M > H	CREBZF
ENSSSCG00000000384	1036.92	0.0539793	0.370538	-1.03129	L < M	-1.12091	L < H	-1.0869	M < H	NABP2
ENSSSCG00000008794	1171.88	0.0540793	0.370538	-1.05517	L < M	1.61656	L > H	1.70574	M > H	RHOH
ENSSSCG00000008689	94.9318	0.0541153	0.370538	1.06741	L > M	-1.15088	L < H	-1.22846	M < H	ZFYVE28
ENSSSCG00000010460	273.769	0.0541346	0.370538	1.02278	L > M	1.16926	L > H	1.14322	M > H	RPP3
ENSSSCG00000003150	11271.6	0.0541746	0.370538	-1.01893	L < M	-1.14623	L < H	-1.12493	M < H	NUCB1
ENSSSCG00000031129	1051.62	0.0543131	0.370538	1.03017	L > M	-1.06432	L < H	-1.09643	M < H	SIRT5
ENSSSCG00000002386	446.395	0.054357	0.370538	1.03572	L > M	-1.12235	L < H	-1.16244	M < H	IFT43
ENSSSCG00000035489	108.942	0.0543586	0.370538	1.0565	L > M	1.2181	L > H	1.15295	M > H	IFTAP
ENSSSCG00000011828	636.957	0.0543608	0.370538	-1.262	L < M	-1.07498	L < H	1.17397	M > H	FAM43A
ENSSSCG00000001382	14403	0.0543725	0.370538	1.02854	L > M	-1.11727	L < H	-1.14916	M < H	DDR1
ENSSSCG00000038477	48.1359	0.0543738	0.370538	-1.08504	L < M	1.24024	L > H	1.3457	M > H	ENSSSCG00000038477
ENSSSCG00000010116	3145.95	0.0543841	0.370538	1.01148	L > M	-1.15455	L < H	-1.1678	M < H	SLC25A1
ENSSSCG00000028382	81.0939	0.0543883	0.370538	-1.18544	L < M	-1.03142	L < H	1.14933	M > H
ENSSSCG00000015988	2122.14	0.0544821	0.370538	-1.02771	L < M	1.15369	L > H	1.18566	M > H	HNRNPA3
ENSSSCG00000022042	80.9025	0.054485	0.370538	-1.00736	L < M	1.74417	L > H	1.757	M > H
ENSSSCG00000011455	56.0592	0.0545081	0.370538	-1.16663	L < M	1.22155	L > H	1.4251	M > H	CACNA1D
ENSSSCG00000005252	105.706	0.0545536	0.370538	-1.16919	L < M	1.1242	L > H	1.3144	M > H	PTAR1
ENSSSCG00000007826	964.257	0.0545839	0.370538	1.00934	L > M	-1.06631	L < H	-1.07627	M < H	LCMT1
ENSSSCG00000016593	2099.75	0.0546008	0.370538	1.03219	L > M	-1.12297	L < H	-1.15912	M < H	ARF5
ENSSSCG00000011968	3406.19	0.0546033	0.370538	1.01012	L > M	-1.08181	L < H	-1.09275	M < H	NIT2
ENSSSCG00000009758	1073.47	0.0546376	0.370538	-1.12883	L < M	-1.06727	L < H	1.05768	M > H	DHX37
ENSSSCG00000031174	680.355	0.0546498	0.370538	1.05742	L > M	-1.10041	L < H	-1.1636	M < H	FBP1
ENSSSCG00000001131	58.8732	0.0547083	0.370538	-1.00744	L < M	1.21726	L > H	1.22631	M > H	BTN2A2
ENSSSCG00000024437	11949.7	0.05476	0.370538	-1.01407	L < M	-1.11111	L < H	-1.09569	M < H	AP2M1
ENSSSCG00000016688	47.4998	0.0547868	0.370538	-1.08034	L < M	-1.3947	L < H	-1.29098	M < H	CPVL
ENSSSCG00000036593	524.698	0.0547991	0.370538	-1.14669	L < M	-1.08728	L < H	1.05464	M > H
ENSSSCG00000002040	1619.73	0.0548141	0.370538	-1.01097	L < M	-1.1295	L < H	-1.11724	M < H	MRPL52
ENSSSCG00000008559	4741.24	0.0548352	0.370538	-1.05418	L < M	-1.10264	L < H	-1.04597	M < H	TMEM214
ENSSSCG00000014416	586.563	0.0548388	0.370538	1.01022	L > M	1.15486	L > H	1.14317	M > H	TCERG1
ENSSSCG00000001539	2067.05	0.0548495	0.370538	-1.04778	L < M	-1.13152	L < H	-1.07993	M < H	PPARD
ENSSSCG00000006665	3637.02	0.0548852	0.370538	-1.04725	L < M	-1.09232	L < H	-1.04304	M < H	SF3B4
ENSSSCG00000006785	763.607	0.0548914	0.370538	1.0109	L > M	1.17786	L > H	1.16516	M > H	RAP1A
ENSSSCG00000003918	682.211	0.054935	0.370538	-1.0912	L < M	-1.0831	L < H	1.00748	M > H	TOE1
ENSSSCG00000017879	972.501	0.0549602	0.370538	-1.22225	L < M	-1.19601	L < H	1.02193	M > H	SPNS2
ENSSSCG00000017268	753.026	0.0550028	0.370538	-1.01488	L < M	1.0916	L > H	1.10784	M > H	PRKCA
ENSSSCG00000011127	1311.92	0.0550042	0.370538	1.07976	L > M	1.01933	L > H	-1.05929	M < H	TAF3
ENSSSCG00000037964	766.396	0.055014	0.370538	-1.01475	L < M	1.28003	L > H	1.2989	M > H	GNG10
ENSSSCG00000037910	875.52	0.0550624	0.370668	-1.14956	L < M	1.01396	L > H	1.16561	M > H	DUSP6
ENSSSCG00000002456	1.56569e+06	0.0552059	0.371028	1.00483	L > M	-1.19975	L < H	-1.20555	M < H	CHGA
ENSSSCG00000038854	4516.93	0.0552613	0.371028	1.02178	L > M	-1.08835	L < H	-1.11206	M < H	PSMF1
ENSSSCG00000014062	523.495	0.0552622	0.371028	1.05574	L > M	1.17986	L > H	1.11757	M > H	SIMC1
ENSSSCG00000037507	1004.36	0.0552953	0.371028	-1.0019	L < M	-1.07839	L < H	-1.07635	M < H	BTBD9
ENSSSCG00000003984	940.785	0.0553083	0.371028	1.0593	L > M	-1.06055	L < H	-1.12344	M < H	ZNF134
ENSSSCG00000016865	190.99	0.0553128	0.371028	-1.01151	L < M	1.12186	L > H	1.13477	M > H	FBXO4
ENSSSCG00000032644	227.476	0.0553196	0.371028	-1.00859	L < M	-1.24305	L < H	-1.23246	M < H	HLX
ENSSSCG00000009178	3670.54	0.055394	0.371285	-1.12116	L < M	1.14246	L > H	1.28089	M > H	H2AFZ
ENSSSCG00000030373	2431.12	0.0554162	0.371285	-1.02496	L < M	-1.07023	L < H	-1.04417	M < H	METTL9
ENSSSCG00000015826	1120.87	0.0556023	0.372286	-1.05243	L < M	-1.0602	L < H	-1.00738	M < H	PLPBP
ENSSSCG00000024070	757.044	0.0556325	0.372286	-1.02634	L < M	-1.11765	L < H	-1.08896	M < H	CDK5
ENSSSCG00000016629	1154.42	0.0556625	0.372286	1.03807	L > M	-1.05981	L < H	-1.10016	M < H	ST7
ENSSSCG00000033811	413.853	0.055728	0.372286	-1.0197	L < M	1.23854	L > H	1.26293	M > H	CBFB
ENSSSCG00000006235	250.732	0.0557482	0.372286	-1.06956	L < M	1.64269	L > H	1.75695	M > H	TOX
ENSSSCG00000013393	861.521	0.0557589	0.372286	1.13895	L > M	1.23281	L > H	1.08241	M > H	SPON1
ENSSSCG00000034328	79.1698	0.0558603	0.372286	-1.96422	L < M	-1.55895	L < H	1.25996	M > H	SP7
ENSSSCG00000016170	103.09	0.0558653	0.372286	-1.05561	L < M	1.27147	L > H	1.34217	M > H	BARD1
ENSSSCG00000004558	522.578	0.0558734	0.372286	1.03738	L > M	1.12098	L > H	1.08059	M > H	CSNK1G1
ENSSSCG00000011848	781.901	0.0558936	0.372286	-1.22375	L < M	1.10317	L > H	1.35	M > H	TFRC
ENSSSCG00000001847	119.759	0.0559245	0.372286	-1.0338	L < M	-1.23109	L < H	-1.19083	M < H	MESP1
ENSSSCG00000040103	1582.12	0.0560018	0.372286	1.00004	L > M	-1.12164	L < H	-1.12169	M < H	GET4
ENSSSCG00000023933	193.986	0.0560269	0.372286	1.22105	L > M	-1.08552	L < H	-1.32547	M < H	CRACR2B
ENSSSCG00000001501	3585.38	0.0560391	0.372286	-1.00111	L < M	-1.06833	L < H	-1.06715	M < H	VPS52
ENSSSCG00000015266	503.428	0.0560489	0.372286	1.01227	L > M	1.11848	L > H	1.10492	M > H	FMO4
ENSSSCG00000034153	2493.65	0.0560783	0.372286	1.00384	L > M	-1.1172	L < H	-1.12149	M < H	TAF6
ENSSSCG00000032090	2848.21	0.0561306	0.372286	-1.00753	L < M	-1.07773	L < H	-1.06967	M < H	PDCD6
ENSSSCG00000038879	515.126	0.0561316	0.372286	-1.11711	L < M	-1.1645	L < H	-1.04242	M < H	RELB
ENSSSCG00000017360	4195.92	0.0561742	0.372286	-1.08054	L < M	-1.07511	L < H	1.00505	M > H	UBTF
ENSSSCG00000028190	1406.4	0.0562022	0.372286	1.01781	L > M	-1.07229	L < H	-1.09139	M < H	HOMEZ
ENSSSCG00000007763	2989.64	0.056213	0.372286	-1.00656	L < M	-1.13327	L < H	-1.12589	M < H	BCKDK
ENSSSCG00000036032	88.9489	0.0562449	0.372286	1.09643	L > M	1.20673	L > H	1.10059	M > H
ENSSSCG00000035452	702.186	0.0562589	0.372286	-1.01653	L < M	1.12692	L > H	1.14556	M > H	HTD2
ENSSSCG00000033178	652.665	0.056287	0.372286	1.10856	L > M	-1.02353	L < H	-1.13465	M < H	HAUS4
ENSSSCG00000033190	5643.15	0.0562955	0.372286	-1.11682	L < M	-1.31986	L < H	-1.1818	M < H	AQP1
ENSSSCG00000037399	113.503	0.0563474	0.372436	1.05157	L > M	1.14956	L > H	1.09319	M > H	Prorsd1
ENSSSCG00000033674	579.869	0.0564483	0.37291	-1.12333	L < M	1.43043	L > H	1.60684	M > H	PRKCB
ENSSSCG00000037278	50.8274	0.0565238	0.373123	1.05015	L > M	1.16676	L > H	1.11104	M > H
ENSSSCG00000026529	219.623	0.0565399	0.373123	-1.03812	L < M	1.33251	L > H	1.38331	M > H	NUDT11
ENSSSCG00000033873	437.694	0.0565758	0.373123	1.14134	L > M	-1.00887	L < H	-1.15146	M < H	TRMT44
ENSSSCG00000037482	41.7316	0.0566101	0.373123	-1.0242	L < M	1.34712	L > H	1.37972	M > H
ENSSSCG00000038631	222.154	0.0566341	0.373123	-1.1368	L < M	1.06623	L > H	1.21208	M > H	TCFL5
ENSSSCG00000006802	50.2581	0.0566569	0.373123	-1.0014	L < M	1.41415	L > H	1.41613	M > H	KCNA3
ENSSSCG00000036592	5912.05	0.0567154	0.373123	-1.03094	L < M	1.09345	L > H	1.12729	M > H	SRSF2
ENSSSCG00000016298	954.788	0.0567334	0.373123	-1.16931	L < M	1.14064	L > H	1.33377	M > H	INPP5D
ENSSSCG00000006385	5857.79	0.0567916	0.373123	-1.02892	L < M	-1.07186	L < H	-1.04173	M < H	NCSTN
ENSSSCG00000007609	4642.82	0.0567996	0.373123	-1.06884	L < M	-1.11724	L < H	-1.04528	M < H	ARPC1A
ENSSSCG00000013481	3153.83	0.0568059	0.373123	-1.04361	L < M	-1.08992	L < H	-1.04437	M < H	FZR1
ENSSSCG00000004244	265.801	0.0568318	0.373123	1.06543	L > M	1.25423	L > H	1.1772	M > H	MAN1A1
ENSSSCG00000011841	383.269	0.0568733	0.373203	-1.03794	L < M	1.13884	L > H	1.18205	M > H	SENP5
ENSSSCG00000024975	137.445	0.05701	0.373699	-1.18325	L < M	-1.26277	L < H	-1.06721	M < H	NR5A2
ENSSSCG00000005243	689.309	0.0571039	0.373699	-1.09205	L < M	-1.20012	L < H	-1.09896	M < H	PGM5
ENSSSCG00000000120	1231.5	0.0571056	0.373699	-1.00454	L < M	-1.11989	L < H	-1.11482	M < H	ANKRD54
ENSSSCG00000029323	215.147	0.0571097	0.373699	-1.21446	L < M	-1.11933	L < H	1.08499	M > H	KCNE3
ENSSSCG00000030460	1505.67	0.0571157	0.373699	-1.09862	L < M	1.18649	L > H	1.3035	M > H	ARHGEF6
ENSSSCG00000012759	97.7583	0.0571487	0.373699	1.02379	L > M	-1.1944	L < H	-1.22281	M < H	ZNF185
ENSSSCG00000035281	193.333	0.057154	0.373699	-1.23095	L < M	1.07436	L > H	1.32248	M > H	ZNF292
ENSSSCG00000040252	252.48	0.0571968	0.373788	1.07054	L > M	1.1504	L > H	1.0746	M > H	TIGD1
ENSSSCG00000020686	8228.47	0.0573127	0.37415	1.01673	L > M	-1.10976	L < H	-1.12833	M < H	SDHA
ENSSSCG00000027323	1106.96	0.0573379	0.37415	-1.03603	L < M	1.14503	L > H	1.18629	M > H	NCBP2
ENSSSCG00000033189	2025.72	0.0573404	0.37415	-1.16347	L < M	-1.23056	L < H	-1.05766	M < H	FAM17A
ENSSSCG00000022492	1077.48	0.0575216	0.374629	1.08325	L > M	-1.06075	L < H	-1.14906	M < H	AMPD3
ENSSSCG00000004236	99.746	0.0576086	0.374629	1.26625	L > M	1.68036	L > H	1.32704	M > H	PKIB
ENSSSCG00000026969	320.012	0.0576473	0.374629	-1.0991	L < M	1.18229	L > H	1.29945	M > H	KRAS
ENSSSCG00000021138	961.298	0.0576672	0.374629	-1.05585	L < M	1.11029	L > H	1.1723	M > H	CEP25
ENSSSCG00000016237	197.568	0.0576854	0.374629	-1.07777	L < M	1.42322	L > H	1.5339	M > H	DOCK1
ENSSSCG00000003428	3178.06	0.0577575	0.374629	1.1325	L > M	1.24816	L > H	1.10213	M > H	MTHFR
ENSSSCG00000033177	658.961	0.0577786	0.374629	-1.04548	L < M	-1.06157	L < H	-1.01539	M < H	CDC26
ENSSSCG00000040989	1792.84	0.0577837	0.374629	-1.34094	L < M	-1.29619	L < H	1.03452	M > H	GPRC5C
ENSSSCG00000013853	214.52	0.0577874	0.374629	-1.02771	L < M	1.41449	L > H	1.45369	M > H	HSH2D
ENSSSCG00000010831	44.5461	0.0577928	0.374629	1.04813	L > M	1.37561	L > H	1.31244	M > H	DUSP1
ENSSSCG00000012262	696.67	0.0578335	0.374629	1.07262	L > M	1.15535	L > H	1.07713	M > H	KDM6A
ENSSSCG00000023599	893.173	0.0578443	0.374629	1.00001	L > M	-1.0797	L < H	-1.07972	M < H	TIMM8B
ENSSSCG00000000257	690.577	0.057858	0.374629	-1.0584	L < M	1.27384	L > H	1.34823	M > H	ITGB7
ENSSSCG00000037562	602.834	0.0578626	0.374629	1.02857	L > M	-1.2298	L < H	-1.26493	M < H	SLC2A4RG
ENSSSCG00000022787	1120.07	0.057867	0.374629	-1.01212	L < M	-1.06756	L < H	-1.05477	M < H	RABIF
ENSSSCG00000037539	1137.55	0.057912	0.374629	1.18173	L > M	1.03074	L > H	-1.14649	M < H	SORCS2
ENSSSCG00000032319	590.299	0.0579436	0.374629	1.0097	L > M	1.2162	L > H	1.20452	M > H	Gm884
ENSSSCG00000025228	1186.89	0.0579746	0.374629	1.01097	L > M	-1.07923	L < H	-1.09107	M < H	TRAF3IP1
ENSSSCG00000003334	854.596	0.0580127	0.374629	-1.08342	L < M	-1.08982	L < H	-1.0059	M < H	UBE2J2
ENSSSCG00000021040	3495.53	0.0580216	0.374629	1.0426	L > M	-1.13133	L < H	-1.17953	M < H	SLC26A11
ENSSSCG00000008194	1229.89	0.0580307	0.374629	1.00772	L > M	-1.09516	L < H	-1.10361	M < H	ACTR1B
ENSSSCG00000012556	61.2591	0.0580918	0.374833	-1.16987	L < M	1.14359	L > H	1.33786	M > H	RBM41
ENSSSCG00000003719	221.548	0.0581985	0.374839	1.10545	L > M	1.09816	L > H	-1.00663	M < H	KCTD1
ENSSSCG00000012660	197.968	0.0583914	0.374839	-1.03583	L < M	-1.10526	L < H	-1.06703	M < H	SLC25A14
ENSSSCG00000004806	68.4278	0.0583991	0.374839	-1.14454	L < M	1.34233	L > H	1.53635	M > H	ARHGAP11A
ENSSSCG00000035193	964.369	0.0584012	0.374839	-1.05958	L < M	-1.10284	L < H	-1.04082	M < H	MRPS23
ENSSSCG00000012377	208.341	0.05844	0.374839	-1.10023	L < M	1.2875	L > H	1.41654	M > H	KIF4A
ENSSSCG00000027169	543.99	0.0585201	0.374839	1.06082	L > M	-1.0327	L < H	-1.0955	M < H	ENOSF1
ENSSSCG00000003236	288.37	0.0585372	0.374839	1.01266	L > M	1.33049	L > H	1.31385	M > H	SIGLEC14
ENSSSCG00000025838	6147.99	0.0585732	0.374839	1.02807	L > M	-1.11036	L < H	-1.14152	M < H	AP1M2
ENSSSCG00000038911	1743.71	0.0585828	0.374839	-1.19047	L < M	1.04236	L > H	1.2409	M > H	KLF2
ENSSSCG00000007484	622.207	0.0585931	0.374839	1.09131	L > M	1.14052	L > H	1.04509	M > H	ZNF217
ENSSSCG00000005344	88.0943	0.0585938	0.374839	-1.1182	L < M	1.35803	L > H	1.51855	M > H	MELK
ENSSSCG00000022486	407.912	0.0586325	0.374839	-1.01065	L < M	1.12114	L > H	1.13308	M > H	CBLB
ENSSSCG00000002235	1132.92	0.0586913	0.374839	-1.08455	L < M	-1.12873	L < H	-1.04073	M < H	LPCAT4
ENSSSCG00000010035	3511.42	0.0587273	0.374839	-1.07378	L < M	-1.08035	L < H	-1.00612	M < H	YWHAH
ENSSSCG00000013010	363.527	0.0587369	0.374839	1.08696	L > M	-1.08329	L < H	-1.17749	M < H	NAALADL1
ENSSSCG00000013878	1947.03	0.058743	0.374839	-1.0302	L < M	-1.11645	L < H	-1.08373	M < H	PGLS
ENSSSCG00000023160	294.213	0.0587549	0.374839	-1.0736	L < M	-1.16342	L < H	-1.08367	M < H	AI413582
ENSSSCG00000016376	1426.9	0.0587652	0.374839	-1.0311	L < M	-1.10718	L < H	-1.07379	M < H	PPP1R7
ENSSSCG00000015105	1109.66	0.0588197	0.374839	1.0455	L > M	-1.05036	L < H	-1.09815	M < H	SLC37A4
[truncated: 10,757 more rows]
